# Supplementary material for: The association between epilepsy and COVID-19: analysis based on Mendelian randomization and FUMA
Source: Front Neurosci. 2023 Sep 15;17:1235822. doi: 10.3389/fnins.2023.1235822 (PMC10540302; doi:10.3389/fnins.2023.1235822)
Supplement: Supplementary file 1 [file Data_Sheet_1.ZIP]

Archive with 6 entries (6 files):
- Supplementary Material Table S10.xlsx
- Supplementary Material Table S11.xlsx
- Supplementary Material Table S8.xlsx
- Supplementary Material Table S9.xlsx
- Supplementary Materials:Fig. S1-24.docx
- Supplementary Materials:Table S1-7.docx
