# Supplementary material for: The association between epilepsy and COVID-19: analysis based on Mendelian randomization and FUMA
Source: Front Neurosci. 2023 Sep 15;17:1235822. doi: 10.3389/fnins.2023.1235822 (PMC10540302; doi:10.3389/fnins.2023.1235822)
Supplement: Supplementary file 1 [file Data_Sheet_1.ZIP › Supplementary Material Table S10.xlsx]

## Sheet: Sheet1
ensg	symbol	chr	start	end	strand	type	entrezID	HUGO	pLI	ncRVIS	posMapSNPs	posMapMaxCADD	eqtlMapSNPs	eqtlMapminP	eqtlMapminQ	eqtlMapts	eqtlDirection	ciMap	ciMapts	minGwasP	IndSigSNPs	GenomicLocus
ENSG00000143549	TPM3	1	154127784	154167124	-1	protein_coding	7170	TPM3	0.191984	-0.527202	0	0	6	6.02224e-05	0.0459248	BRAINEAC/SNIG	NA	No	NA	2.1436e-06	rs10908454	1
ENSG00000143575	HAX1	1	154244987	154248351	1	protein_coding	10456	HAX1	1.10582e-05	-0.241211	0	0	0	NA	NA	NA	NA	Yes	Promoter_anchored_loops	0.0026078	rs10908454	1
ENSG00000143595	AQP10	1	154293566	154297801	1	protein_coding	89872	AQP10	0.0152783	-0.980404	0	0	0	NA	NA	NA	NA	Yes	Promoter_anchored_loops	2.1459e-08	rs914615	1
ENSG00000143515	ATP8B2	1	154298029	154323783	1	protein_coding	57198	ATP8B2	0.999565	-0.49303	0	0	0	NA	NA	NA	NA	Yes	Promoter_anchored_loops	2.1459e-08	rs914615	1
ENSG00000169291	SHE	1	154442248	154474589	-1	protein_coding	126669	SHE	0.72162	-1.32996	0	0	0	NA	NA	NA	NA	Yes	Promoter_anchored_loops:Adult_Cortex:Left_Ventricle:Mesenchymal_Stem_Cell	9.5628e-09	rs914615:rs10908454:rs7364524;rs10908454:rs7364524	1
ENSG00000163239	TDRD10	1	154474695	154520623	1	protein_coding	126668	TDRD10	2.45422e-06	-0.428924	0	0	0	NA	NA	NA	NA	Yes	Promoter_anchored_loops:Adult_Cortex:Left_Ventricle:Mesenchymal_Stem_Cell	9.5628e-09	rs914615:rs10908454:rs7364524;rs10908454:rs7364524	1
ENSG00000160714	UBE2Q1	1	154521053	154531504	-1	protein_coding	55585	UBE2Q1	0.969363	-0.512696	0	0	0	NA	NA	NA	NA	Yes	Promoter_anchored_loops:Adult_Cortex:IMR90:Mesenchymal_Stem_Cell	1.0723e-09	rs10908454:rs914615;rs7364524:rs7364524:rs7364524;rs10908454	1
ENSG00000160716	CHRNB2	1	154540257	154552502	1	protein_coding	1141	CHRNB2	0.720254	-0.351586	0	0	0	NA	NA	NA	NA	Yes	EP_links_oneway:Promoter_anchored_loops:Fetal_Cortex:IMR90:Mesenchymal_Stem_Cell	1.9845e-10	rs914615;rs7364524:rs7364524:rs10908454:rs7364524;rs10908454	1
ENSG00000160710	ADAR	1	154554538	154600475	-1	protein_coding	103	ADAR	0.907595	-0.5666	0	0	0	NA	NA	NA	NA	Yes	Promoter_anchored_loops:GM12878:IMR90:Mesenchymal_Stem_Cell	1.2002e-08	rs10908454:rs7364524	1
ENSG00000268141	AL606500.1	1	154585067	154585190	1	protein_coding	NA	NA	NA	NA	0	0	0	NA	NA	NA	NA	Yes	Promoter_anchored_loops:GM12878:IMR90:Mesenchymal_Stem_Cell	1.2002e-08	rs10908454:rs7364524	1
ENSG00000163344	PMVK	1	154897210	154909467	-1	protein_coding	10654	PMVK	0.000305455	-0.52769	0	0	0	NA	NA	NA	NA	Yes	Promoter_anchored_loops	9.228e-10	rs7364524:rs914615	1
ENSG00000163346	PBXIP1	1	154916552	154928599	-1	protein_coding	57326	PBXIP1	5.79844e-07	0.443723	0	0	0	NA	NA	NA	NA	Yes	Promoter_anchored_loops	9.228e-10	rs7364524:rs914615	1
ENSG00000163348	PYGO2	1	154929502	154936329	-1	protein_coding	90780	PYGO2	0.923104	-0.525258	0	0	0	NA	NA	NA	NA	Yes	Adult_Cortex:Fetal_Cortex	1.2002e-08	rs10908454:rs7364524	1
ENSG00000160688	FLAD1	1	154955814	154965587	1	protein_coding	80308	FLAD1	0.0917935	-0.3421	0	0	0	NA	NA	NA	NA	Yes	Adult_Cortex:Fetal_Cortex	5.2483e-09	rs10908454:rs17367421	1
ENSG00000163352	LENEP	1	154966062	154966791	1	protein_coding	55891	LENEP	0.0322826	-0.345883	0	0	0	NA	NA	NA	NA	Yes	Promoter_anchored_loops:Adult_Cortex:Fetal_Cortex:IMR90:Mesenchymal_Stem_Cell:Trophoblast-like_Cell	1.2002e-08	rs10908454:rs7364524	1
ENSG00000160685	ZBTB7B	1	154975127	154990998	1	protein_coding	51043	ZBTB7B	0.837393	NA	0	0	0	NA	NA	NA	NA	Yes	IMR90:Mesenchymal_Stem_Cell:Trophoblast-like_Cell	1.2002e-08	rs10908454:rs7364524	1
ENSG00000163354	DCST2	1	154990996	155006257	-1	protein_coding	127579	DCST2	1.45882e-09	0.250201	0	0	0	NA	NA	NA	NA	Yes	IMR90	1.2002e-08	rs10908454:rs7364524	1
ENSG00000163357	DCST1	1	155006300	155023406	1	protein_coding	149095	DCST1	3.88696e-15	NA	0	0	0	NA	NA	NA	NA	Yes	IMR90	1.2002e-08	rs10908454:rs7364524	1
ENSG00000143537	ADAM15	1	155023042	155035252	1	protein_coding	8751	ADAM15	1.07719e-11	NA	2	7.889	0	NA	NA	NA	NA	Yes	IMR90	1.2002e-08	rs10908454;rs10908454:rs7364524	1
ENSG00000243364	EFNA4	1	155036207	155042029	1	protein_coding	1945	EFNA4	0.000252891	-0.595252	4	9.152	0	NA	NA	NA	NA	Yes	Adult_Cortex:IMR90	1.2002e-08	rs10908454;rs7364524:rs7364524;rs10908454:rs10908454	1
ENSG00000143590	EFNA3	1	155036224	155060014	1	protein_coding	1944	EFNA3	0.180564	-0.355849	16	15.13	0	NA	NA	NA	NA	Yes	Adult_Cortex:IMR90	1.2002e-08	rs10908454;rs7364524:rs7364524;rs10908454:rs10908454	1
ENSG00000251246	EFNA3	1	155036224	155059283	1	protein_coding	1944	EFNA3	NA	-0.355849	16	15.13	0	NA	NA	NA	NA	Yes	Adult_Cortex:IMR90	1.2002e-08	rs10908454;rs7364524:rs7364524;rs10908454:rs10908454	1
ENSG00000169242	EFNA1	1	155099936	155107333	1	protein_coding	1942	EFNA1	0.872063	0.409868	19	20.4	107	1.17372e-12	9.92182e-09	GTEx/v8/Brain_Caudate_basal_ganglia:GTEx/v8/Brain_Cerebellar_Hemisphere:GTEx/v8/Brain_Cerebellum:GTEx/v8/Brain_Cortex:GTEx/v8/Brain_Hippocampus:GTEx/v8/Brain_Hypothalamus:GTEx/v8/Brain_Nucleus_accumbens_basal_ganglia:GTEx/v8/Brain_Putamen_basal_ganglia:GTEx/v8/Brain_Spinal_cord_cervical_c-1	+	Yes	Promoter_anchored_loops:Adult_Cortex:Fetal_Cortex:Liver:IMR90:Mesenchymal_Stem_Cell	1.2578e-10	rs7364524;rs10908454;rs914615;rs10908454:rs7364524:rs7364524;rs10908454:rs914615;rs7364524:rs17367421	1
ENSG00000169241	SLC50A1	1	155107820	155111329	1	protein_coding	55974	SLC50A1	0.13023	-0.609413	13	20.4	0	NA	NA	NA	NA	Yes	Promoter_anchored_loops:Adult_Cortex:Fetal_Cortex:Liver:IMR90:Mesenchymal_Stem_Cell	1.0723e-09	rs7364524;rs10908454;rs10908454:rs914615;rs7364524:rs7364524:rs7364524;rs10908454:rs17367421	1
ENSG00000179085	DPM3	1	155112367	155113071	-1	protein_coding	54344	DPM3	0.23347	0.0321111	14	20.4	0	NA	NA	NA	NA	Yes	Promoter_anchored_loops:Adult_Cortex:Fetal_Cortex:Liver:IMR90:Mesenchymal_Stem_Cell	1.9845e-10	rs7364524;rs10908454;rs10908454:rs7364524;rs10908454:rs7364524:rs914615;rs7364524:rs17367421	1
ENSG00000163463	KRTCAP2	1	155141884	155145951	-1	protein_coding	200185	KRTCAP2	0.0299705	-0.290244	21	12.24	0	NA	NA	NA	NA	Yes	Promoter_anchored_loops:Adult_Cortex	1.9845e-10	rs7364524;rs914615;rs10908454:rs7364524	1
ENSG00000273088	RP11-201K10.3	1	155141885	155159748	-1	protein_coding	NA	NA	NA	NA	26	12.24	0	NA	NA	NA	NA	Yes	EP_links_oneway:Promoter_anchored_loops:Fetal_Cortex	1.9845e-10	rs7364524;rs914615;rs10908454:rs17367421:rs914615	1
ENSG00000163462	TRIM46	1	155145873	155157447	1	protein_coding	80128	TRIM46	0.998652	-0.65669	17	12.24	0	NA	NA	NA	NA	Yes	Promoter_anchored_loops:Adult_Cortex	1.9845e-10	rs7364524;rs914615;rs10908454:rs7364524	1
ENSG00000185499	MUC1	1	155158300	155162707	-1	protein_coding	4582	MUC1	0.730965	NA	7	12.24	3	2.00852e-06	0.00402982	GTEx/v8/Brain_Cerebellar_Hemisphere	-	Yes	Promoter_anchored_loops	3.0434e-10	rs7364524;rs914615;rs10908454:rs914615:rs17367421	1
ENSG00000169231	THBS3	1	155165379	155178842	-1	protein_coding	7059	THBS3	1.20601e-08	-0.314766	13	11.61	98	2.70239e-18	2.3552e-13	GTEx/v8/Brain_Amygdala:GTEx/v8/Brain_Caudate_basal_ganglia:GTEx/v8/Brain_Cerebellar_Hemisphere:GTEx/v8/Brain_Cerebellum:GTEx/v8/Brain_Cortex:GTEx/v8/Brain_Frontal_Cortex_BA9:GTEx/v8/Brain_Nucleus_accumbens_basal_ganglia:GTEx/v8/Brain_Putamen_basal_ganglia:GTEx/v8/Brain_Spinal_cord_cervical_c-1:GTEx/v8/Brain_Substantia_nigra	-	Yes	Promoter_anchored_loops:Adult_Cortex:Fetal_Cortex	1.2578e-10	rs914615;rs7364524;rs10908454;rs17367421	1
ENSG00000173171	MTX1	1	155178490	155183615	1	protein_coding	4580	MTX1	0.198221	-0.480958	12	11.61	0	NA	NA	NA	NA	Yes	Promoter_anchored_loops:Adult_Cortex:Fetal_Cortex	1.2578e-10	rs914615;rs17367421	1
ENSG00000177628	GBA	1	155204243	155214490	-1	protein_coding	2629	GBA	0.0340405	-0.785048	6	8.192	12	0.000103639	0.0201092	BRAINEAC/TCTX	NA	Yes	Promoter_anchored_loops:Adult_Cortex:Fetal_Cortex:IMR90	1.2578e-10	rs914615;rs7364524;rs10908454;rs17367421:rs914615:rs7364524:rs7364524	1
ENSG00000160767	FAM189B	1	155216996	155225274	-1	protein_coding	10712	FAM189B	0.000482815	-0.121568	0	0	0	NA	NA	NA	NA	Yes	Promoter_anchored_loops:IMR90	5.2483e-09	rs17367421	1
ENSG00000116521	SCAMP3	1	155225770	155232221	-1	protein_coding	10067	SCAMP3	0.0128944	-0.249766	2	18.09	0	NA	NA	NA	NA	Yes	Promoter_anchored_loops:Adult_Cortex:Fetal_Cortex:IMR90	5.2483e-09	rs17367421;rs914615:rs17367421	1
ENSG00000176444	CLK2	1	155232659	155248282	-1	protein_coding	1196	CLK2	0.999953	NA	2	18.09	0	NA	NA	NA	NA	Yes	Promoter_anchored_loops:Adult_Cortex:Fetal_Cortex:GM12878:IMR90:Mesenchymal_Stem_Cell	5.2483e-09	rs17367421	1
ENSG00000143630	HCN3	1	155247374	155259639	1	protein_coding	57657	HCN3	0.0150934	0.374943	1	18.09	14	1.89867e-05	0.0302063	GTEx/v8/Brain_Caudate_basal_ganglia	+	Yes	Promoter_anchored_loops:Adult_Cortex:Fetal_Cortex:GM12878:IMR90:Mesenchymal_Stem_Cell	1.9845e-10	rs17367421;rs7364524;rs914615	1
ENSG00000143627	PKLR	1	155259630	155271225	-1	protein_coding	5313	PKLR	1.0002e-05	0.0591956	0	0	0	NA	NA	NA	NA	Yes	Promoter_anchored_loops:Adult_Cortex:Fetal_Cortex:GM12878:IMR90:Mesenchymal_Stem_Cell	5.2483e-09	rs914615:rs17367421	1
ENSG00000160752	FDPS	1	155278539	155290457	1	protein_coding	2224	FDPS	0.00175128	-0.551398	2	1.557	0	NA	NA	NA	NA	Yes	Promoter_anchored_loops:Adult_Cortex:Fetal_Cortex:GM12878:IMR90:Mesenchymal_Stem_Cell	5.2483e-09	rs17367421;rs914615:rs17367421	1
ENSG00000160753	RUSC1	1	155290687	155300905	1	protein_coding	23623	RUSC1	0.949429	-0.575598	2	1.557	0	NA	NA	NA	NA	Yes	Promoter_anchored_loops:Left_Ventricle:Liver:Right_Ventricle:GM12878:IMR90:Mesenchymal_Stem_Cell:Mesendoderm:Trophoblast-like_Cell:hESC	5.2483e-09	rs17367421;rs914615:rs17367421	1
ENSG00000116539	ASH1L	1	155305059	155532598	-1	protein_coding	55870	ASH1L	1	-0.51503	12	13.64	0	NA	NA	NA	NA	Yes	IMR90	5.2483e-09	rs17367421	1
ENSG00000125459	MSTO1	1	155579979	155718153	1	protein_coding	55154	MSTO1	0.0418045	-0.606608	36	14.96	35	2.62532e-08	5.68234e-14	GTEx/v8/Brain_Cerebellar_Hemisphere:GTEx/v8/Brain_Cerebellum	-	Yes	Promoter_anchored_loops:GM12878:IMR90:Mesenchymal_Stem_Cell	1.2578e-10	rs17367421;rs914615;rs7364524;rs914615:rs17367421	1
ENSG00000163374	YY1AP1	1	155629237	155658791	-1	protein_coding	55249	YY1AP1	0.000145221	0.0404123	1	6.12	0	NA	NA	NA	NA	Yes	Promoter_anchored_loops:Mesenchymal_Stem_Cell	5.2483e-09	rs17367421;rs10908454:rs7364524;rs10908454:rs17367421	1
ENSG00000132676	DAP3	1	155657751	155708801	1	protein_coding	7818	DAP3	1.90763e-05	0.00156748	30	14.96	0	NA	NA	NA	NA	Yes	Promoter_anchored_loops:Mesenchymal_Stem_Cell	5.2483e-09	rs17367421;rs10908454:rs7364524;rs10908454:rs17367421	1
ENSG00000116580	GON4L	1	155719508	155829191	-1	protein_coding	54856	GON4L	0.999999	-0.637168	98	12.11	0	NA	NA	NA	NA	Yes	Promoter_anchored_loops:Adult_Cortex:Fetal_Cortex:Liver:IMR90:Mesenchymal_Stem_Cell	5.2483e-09	rs17367421	1
ENSG00000132718	SYT11	1	155829300	155854990	1	protein_coding	23208	SYT11	0.80174	-1.92443	19	11.66	0	NA	NA	NA	NA	Yes	Promoter_anchored_loops:Adult_Cortex:Fetal_Cortex:Liver:IMR90:Mesenchymal_Stem_Cell	5.2483e-09	rs17367421	1
ENSG00000143622	RIT1	1	155867599	155881195	-1	protein_coding	6016	RIT1	0.66681	-0.183928	0	0	0	NA	NA	NA	NA	Yes	Adult_Cortex:Fetal_Cortex:IMR90:Mesenchymal_Stem_Cell	5.2483e-09	rs17367421	1
ENSG00000132680	KIAA0907	1	155882834	155904191	-1	protein_coding	22889	KIAA0907	0.997114	-0.510403	0	0	0	NA	NA	NA	NA	Yes	Promoter_anchored_loops:IMR90:Mesenchymal_Stem_Cell	5.2483e-09	rs17367421	1
ENSG00000173080	RXFP4	1	155911480	155912625	1	protein_coding	339403	RXFP4	0.00549582	-0.164025	0	0	0	NA	NA	NA	NA	Yes	Adult_Cortex:Fetal_Cortex:IMR90:Mesenchymal_Stem_Cell	5.2483e-09	rs10908454:rs7364524;rs10908454:rs17367421	1
ENSG00000116584	ARHGEF2	1	155916630	155976861	-1	protein_coding	9181	ARHGEF2	0.999993	-0.492254	0	0	0	NA	NA	NA	NA	Yes	Promoter_anchored_loops	2.1459e-08	rs914615:rs17367421	1
ENSG00000163479	SSR2	1	155978839	155990750	-1	protein_coding	6746	SSR2	0.822109	-0.380458	0	0	0	NA	NA	NA	NA	Yes	Promoter_anchored_loops	3.9217e-07	rs17367421	1
ENSG00000160803	UBQLN4	1	156005092	156023585	-1	protein_coding	56893	UBQLN4	0.997522	-0.671923	0	0	0	NA	NA	NA	NA	Yes	Adult_Cortex	5.2483e-09	rs17367421	1
ENSG00000116586	LAMTOR2	1	156024543	156028301	1	protein_coding	28956	LAMTOR2	0.481086	-0.350911	0	0	0	NA	NA	NA	NA	Yes	Adult_Cortex	5.2483e-09	rs17367421	1
ENSG00000132698	RAB25	1	156030951	156040295	1	protein_coding	57111	RAB25	9.31079e-06	-0.280558	0	0	0	NA	NA	NA	NA	Yes	Adult_Cortex:Fetal_Cortex	5.2483e-09	rs17367421:rs7364524:rs7364524;rs10908454	1
ENSG00000196189	SEMA4A	1	156117157	156147543	1	protein_coding	64218	SEMA4A	0.615372	-0.205497	0	0	0	NA	NA	NA	NA	Yes	Promoter_anchored_loops	2.0429e-05	rs17367421	1
ENSG00000160785	SLC25A44	1	156163880	156182587	1	protein_coding	9673	SLC25A44	0.247811	0.0313417	0	0	0	NA	NA	NA	NA	Yes	Promoter_anchored_loops:Adult_Cortex:Fetal_Cortex	5.2483e-09	rs17367421	1
ENSG00000260238	PMF1-BGLAP	1	156182773	156213123	1	protein_coding	100527963	PMF1-BGLAP	1.71367e-05	-0.193897	0	0	0	NA	NA	NA	NA	Yes	Promoter_anchored_loops	8.658e-06	rs17367421	1
ENSG00000160783	PMF1	1	156182784	156212874	1	protein_coding	11243	PMF1	1.71367e-05	-0.116475	0	0	0	NA	NA	NA	NA	Yes	Promoter_anchored_loops	8.658e-06	rs17367421	1
ENSG00000242252	BGLAP	1	156211753	156213112	1	protein_coding	632	BGLAP	1.75722e-05	-0.0686447	0	0	0	NA	NA	NA	NA	Yes	Promoter_anchored_loops	8.658e-06	rs17367421	1
ENSG00000160781	PAQR6	1	156213206	156217881	-1	protein_coding	79957	PAQR6	0.000721604	-0.290453	0	0	0	NA	NA	NA	NA	Yes	Promoter_anchored_loops	8.658e-06	rs17367421	1
ENSG00000198715	C1orf85	1	156259880	156265463	-1	protein_coding	112770	C1orf85	4.6871e-08	0.200004	0	0	0	NA	NA	NA	NA	Yes	Promoter_anchored_loops	2.0429e-05	rs17367421	1
ENSG00000189030	VHLL	1	156268415	156269428	-1	protein_coding	391104	VHLL	0.00290057	NA	0	0	0	NA	NA	NA	NA	Yes	Promoter_anchored_loops	2.0429e-05	rs17367421	1
ENSG00000163467	TSACC	1	156307105	156316786	1	protein_coding	128229	TSACC	0.0697917	-0.0973822	0	0	0	NA	NA	NA	NA	Yes	Fetal_Cortex	2.0937e-05	rs17367421	1
ENSG00000116604	MEF2D	1	156433519	156470620	-1	protein_coding	4209	MEF2D	0.998547	-1.45037	0	0	0	NA	NA	NA	NA	Yes	Promoter_anchored_loops	1.4683e-05	rs17367421	1
ENSG00000183856	IQGAP3	1	156495197	156542396	-1	protein_coding	128239	IQGAP3	6.47051e-16	1.01146	0	0	0	NA	NA	NA	NA	Yes	Fetal_Cortex	1.7358e-07	rs7364524:rs7364524;rs10908454	1
ENSG00000187862	TTC24	1	156549519	156556562	1	protein_coding	164118	TTC24	6.5804e-05	0.114086	0	0	0	NA	NA	NA	NA	Yes	Fetal_Cortex	1.7358e-07	rs7364524:rs7364524;rs10908454	1
ENSG00000132692	BCAN	1	156611182	156629324	1	protein_coding	63827	BCAN	0.00361212	NA	0	0	0	NA	NA	NA	NA	Yes	Promoter_anchored_loops	1.1843e-05	rs17367421	1
ENSG00000132688	NES	1	156638555	156647189	-1	protein_coding	10763	NES	2.06956e-05	-0.507845	0	0	0	NA	NA	NA	NA	Yes	Promoter_anchored_loops	1.6006e-05	rs17367421	1
ENSG00000028116	VRK2	2	58134786	58387055	1	protein_coding	7444	VRK2	1.21621e-08	-0.188348	0	0	0	NA	NA	NA	NA	Yes	IMR90:Mesenchymal_Stem_Cell	4.617e-09	rs1123573	2
ENSG00000119866	BCL11A	2	60678302	60780702	-1	protein_coding	53335	BCL11A	0.829	-2.0339	1	13.33	0	NA	NA	NA	NA	Yes	GM12878:IMR90:Mesendoderm:Trophoblast-like_Cell:hESC	4.617e-09	rs1123573	2
ENSG00000179152	TCAIM	3	44379611	44450943	1	protein_coding	285343	TCAIM	4.45859e-05	0.313154	0	0	0	NA	NA	NA	NA	Yes	Fetal_Cortex	3.7023e-08	rs145878654	3
ENSG00000196345	ZKSCAN7	3	44596685	44624975	1	protein_coding	55888	ZKSCAN7	1.17628e-05	-0.800781	0	0	0	NA	NA	NA	NA	Yes	Left_Ventricle:IMR90:Mesenchymal_Stem_Cell:Trophoblast-like_Cell	5.7802e-36	rs149267127:rs17714228;rs4493469;rs12639314:rs6441936:rs1463680:rs71325089:rs17714228:rs1463680;rs4396933:rs145878654:rs114257039	3
ENSG00000144792	ZNF660	3	44619715	44641186	1	protein_coding	285349	ZNF660	0.0548051	-1.65843	0	0	0	NA	NA	NA	NA	Yes	Fetal_Cortex	3.7023e-08	rs145878654	3
ENSG00000186448	ZNF197	3	44626380	44689963	1	protein_coding	10168	ZNF197	5.95384e-14	0.135916	0	0	0	NA	NA	NA	NA	Yes	Fetal_Cortex	3.7023e-08	rs145878654	3
ENSG00000169981	ZNF35	3	44690219	44702283	1	protein_coding	7584	ZNF35	0.0792906	-0.732337	0	0	0	NA	NA	NA	NA	Yes	Fetal_Cortex	3.7023e-08	rs145878654	3
ENSG00000163812	ZDHHC3	3	44956749	45017677	-1	protein_coding	51304	ZDHHC3	0.144015	-0.617523	0	0	0	NA	NA	NA	NA	Yes	Adult_Cortex:Fetal_Cortex:IMR90:Mesenchymal_Stem_Cell:Mesendoderm:Trophoblast-like_Cell	6.5644e-72	rs149267127:rs145878654:rs1463680:rs17714228;rs4493469;rs12639314:rs3092961;rs6441963:rs35431271:rs6441963:rs3092961:rs35238788:rs113098443:rs143111241:rs147790798:rs17213127:rs142891193:rs114257039:rs35044562:rs77155068:rs9843503:rs9855780:rs73064426:rs71325089:rs75826707:rs3774641:rs11386842:rs17714228:rs35605052:rs17714228;rs12639314:rs3774641;rs11386842:rs6441936:rs1463680;rs4396933:rs4396933…	3
ENSG00000075914	EXOSC7	3	45016733	45077558	1	protein_coding	23016	EXOSC7	0.0141395	NA	0	0	0	NA	NA	NA	NA	Yes	Adult_Cortex:Fetal_Cortex:IMR90:Mesenchymal_Stem_Cell:Mesendoderm:Trophoblast-like_Cell	6.5644e-72	rs149267127:rs145878654:rs1463680:rs17714228;rs4493469;rs12639314:rs3092961;rs6441963:rs35431271:rs6441963:rs3092961:rs35238788:rs113098443:rs143111241:rs147790798:rs17213127:rs142891193:rs114257039:rs35044562:rs77155068:rs9843503:rs9855780:rs73064426:rs71325089:rs75826707:rs3774641:rs11386842:rs17714228:rs35605052:rs17714228;rs12639314:rs3774641;rs11386842:rs6441936:rs1463680;rs4396933:rs4396933…	3
ENSG00000163815	CLEC3B	3	45043040	45077563	1	protein_coding	7123	CLEC3B	0.00038011	-0.0189533	0	0	0	NA	NA	NA	NA	Yes	IMR90:Mesenchymal_Stem_Cell:Mesendoderm	8.3868e-71	rs111744169:rs149267127:rs147790798:rs145878654:rs17213127:rs142891193:rs114257039:rs35044562:rs77155068:rs9843503:rs9855780:rs17714228;rs4493469;rs12639314:rs6441936:rs1463680:rs71325089:rs17714228:rs1463680;rs4396933	3
ENSG00000163814	CDCP1	3	45123770	45187914	-1	protein_coding	64866	CDCP1	0.0211525	1.80557	0	0	0	NA	NA	NA	NA	Yes	IMR90:Mesenchymal_Stem_Cell:Mesendoderm:Trophoblast-like_Cell:hESC	1.3093e-102	rs111744169:rs143111241:rs149267127:rs147790798:rs114257039:rs145878654:rs17213127:rs142891193:rs2531747:rs12491927:rs57126329:rs55698844:rs13064991:rs9852457:rs2373048:rs73062389:rs76896797:rs2271616:rs2531743:rs73062394:rs77155068:rs35044562:rs9843503:rs9855780:rs17714228:rs11386842:rs17714228;rs12639314:rs1463680:rs71325089:rs3774641:rs3774641;rs11386842:rs17714228;rs4493469;rs12639314:rs64419…	3
ENSG00000249992	TMEM158	3	45265958	45267770	-1	protein_coding	25907	TMEM158	0.382809	NA	0	0	0	NA	NA	NA	NA	Yes	Promoter_anchored_loops:Adult_Cortex:Fetal_Cortex:Left_Ventricle:IMR90:Mesenchymal_Stem_Cell:Mesendoderm:Trophoblast-like_Cell:hESC	8.3868e-71	rs149267127:rs145878654:rs1463680:rs17714228;rs12639314:rs6441936:rs17714228;rs4493469;rs12639314:rs11404783:rs1463680;rs4396933:rs73064471:rs113962808:rs3092961;rs6441963:rs35431271:rs6441963:rs3092961:rs35238788:rs113098443:rs143111241:rs147790798:rs114257039:rs17213127:rs142891193:rs35044562:rs77155068:rs9843503:rs9855780:rs17714228:rs11386842:rs71325089:rs3774641:rs3774641;rs11386842	3
ENSG00000011376	LARS2	3	45429998	45590913	1	protein_coding	23395	LARS2	2.60644e-07	-0.65665	5	4.693	0	NA	NA	NA	NA	Yes	Promoter_anchored_loops:Adult_Cortex:Fetal_Cortex:IMR90:Mesenchymal_Stem_Cell	2.1802e-34	rs149267127;rs11404783:rs6441936:rs1463680;rs4396933:rs75826707:rs17714228;rs4493469;rs12639314:rs145878654:rs111744169:rs143111241:rs149267127:rs114257039:rs17213127	3
ENSG00000144791	LIMD1	3	45596886	45727830	1	protein_coding	8994	LIMD1	0.127771	0.27358	11	14.89	0	NA	NA	NA	NA	Yes	Promoter_anchored_loops:Fetal_Cortex:Left_Ventricle:Liver:Spleen:GM12878:IMR90:Mesenchymal_Stem_Cell:Mesendoderm:Trophoblast-like_Cell:hESC	1.3093e-102	rs147790798;rs114257039;rs145878654;rs17213127;rs142891193;rs17213127:rs145878654:rs142891193:rs113962808:rs114257039:rs147790798:rs35044562:rs9855780:rs73064426:rs71325089:rs75826707:rs3774641:rs1463680:rs11386842:rs17714228:rs35605052:rs111744169:rs149267127:rs77155068:rs9843503:rs17714228;rs12639314:rs3774641;rs11386842:rs6441936:rs17714228;rs4493469;rs12639314:rs73064471:rs1463680;rs4396933:r…	3
ENSG00000211456	SACM1L	3	45730548	45786916	1	protein_coding	22908	SACM1L	0.721902	-0.340039	3	8.827	0	NA	NA	NA	NA	Yes	Promoter_anchored_loops:EP_correlation_cell_type_oneway:Left_Ventricle:Liver:Spleen:GM12878:IMR90:Mesenchymal_Stem_Cell:Mesendoderm:Trophoblast-like_Cell:hESC	1.3093e-102	rs145878654;rs114257039;rs11404783:rs17714228;rs4493469;rs12639314:rs17714228;rs12639314:rs1463680;rs4396933:rs73064471:rs35044562:rs77155068:rs9843503:rs9855780:rs149267127:rs17213127:rs73064426:rs71325089:rs75826707:rs3774641:rs1463680:rs11386842:rs17714228:rs35605052:rs6441936:rs4396933:rs12639314:rs3774641;rs11386842:rs147790798:rs114257039:rs145878654:rs142891193:rs138671013:rs4493469;rs3543…	3
ENSG00000163817	SLC6A20	3	45796942	45838027	-1	protein_coding	54716	SLC6A20	6.44898e-10	0.251559	35	16.17	0	NA	NA	NA	NA	Yes	Spleen:GM12878:IMR90:Mesenchymal_Stem_Cell:Mesendoderm:Trophoblast-like_Cell:hESC	1.3093e-102	rs17213127;rs114257039;rs2531747;rs12491927;rs57126329;rs55698844;rs13064991;rs9852457;rs2373048;rs73062389;rs76896797;rs2271616;rs2531743;rs73062394;rs77155068;rs35044562;rs17213127:rs35044562:rs77155068:rs9843503:rs9855780:rs17714228:rs11386842:rs17714228;rs12639314:rs1463680:rs71325089:rs3774641:rs3774641;rs11386842:rs6441936:rs17714228;rs4493469;rs12639314:rs73064471:rs1463680;rs4396933:rs730…	3
ENSG00000163818	LZTFL1	3	45864808	45957534	-1	protein_coding	54585	LZTFL1	0.194103	-1.16298	92	14.58	0	NA	NA	NA	NA	Yes	Promoter_anchored_loops:EP_correlation_cell_type_oneway:EP_correlation_organ_oneway:Adult_Cortex:Aorta:Left_Ventricle:Spleen:GM12878:IMR90:Mesenchymal_Stem_Cell:Mesendoderm:Trophoblast-like_Cell:hESC	1.3093e-102	rs35044562;rs9855780;rs73064426;rs71325089;rs75826707;rs3774641;rs1463680;rs11386842;rs17714228;rs35605052;rs12639314;rs6441936;rs35044562:rs77155068:rs9855780:rs17714228;rs4493469;rs12639314:rs71325089:rs149267127:rs145878654:rs3774641:rs1463680:rs11386842:rs17714228:rs35605052:rs17714228;rs12639314:rs11404783:rs1463680;rs4396933:rs73064471:rs73064426:rs75826707:rs17213127:rs114257039:rs2531747:…	3
ENSG00000173585	CCR9	3	45927996	45944667	1	protein_coding	10803	CCR9	0.00464031	-0.458428	32	14.58	0	NA	NA	NA	NA	Yes	Promoter_anchored_loops:EP_correlation_cell_type_oneway:EP_correlation_organ_oneway:Adult_Cortex:Aorta:Left_Ventricle:Spleen:GM12878:IMR90:Mesenchymal_Stem_Cell:Mesendoderm:Trophoblast-like_Cell:hESC	1.3093e-102	rs17714228;rs11386842;rs12639314;rs1463680;rs71325089;rs3774641;rs35044562:rs77155068:rs9855780:rs113962808:rs17714228;rs4493469;rs12639314:rs71325089:rs145878654:rs17714228:rs17714228;rs12639314:rs1463680:rs73064426:rs75826707:rs3774641:rs11386842:rs35605052:rs17213127:rs114257039:rs2531747:rs12491927:rs57126329:rs55698844:rs13064991:rs9852457:rs2373048:rs73062389:rs76896797:rs2271616:rs2531743:…	3
ENSG00000163820	FYCO1	3	45959396	46037316	-1	protein_coding	79443	FYCO1	9.66913e-13	1.65562	127	22	0	NA	NA	NA	NA	Yes	EP_correlation_cell_type_oneway:Adult_Cortex:Fetal_Cortex:Aorta:Left_Ventricle:Liver:Lung:Spleen:GM12878:IMR90:Mesenchymal_Stem_Cell:Mesendoderm:Trophoblast-like_Cell:hESC	1.3093e-102	rs3774641;rs11386842;rs17714228;rs12639314;rs1463680;rs6441936;rs4493469;rs73064471;rs4396933;rs71325089;rs12639314:rs145878654:rs11404783:rs17714228;rs12639314:rs1463680;rs4396933:rs73064471:rs17213127:rs4396933:rs17714228:rs12639314:rs3092961;rs6441963:rs35431271:rs6441963:rs3092961:rs35238788:rs113098443:rs113962808:rs149125253:rs114257039:rs1463680:rs138671013:rs149267127:rs2531747:rs12491927…	3
ENSG00000172215	CXCR6	3	45982425	45989845	1	protein_coding	10663	CXCR6	6.1512e-05	-0.166606	38	11.81	133	2.77405e-05	0.0405683	BRAINEAC/SNIG	NA	Yes	Promoter_anchored_loops:Spleen:GM12878:IMR90:Mesenchymal_Stem_Cell:Mesendoderm:Trophoblast-like_Cell:hESC	1.3093e-102	rs17714228;rs4493469;rs12639314;rs6441936;rs73064471;rs1463680;rs4396933;rs35431271;rs78919248;rs12639314:rs4396933:rs11404783:rs17714228;rs12639314:rs1463680;rs4396933:rs73064471:rs149267127:rs114257039:rs2531747:rs12491927:rs57126329:rs55698844:rs13064991:rs9852457:rs2373048:rs73062389:rs76896797:rs2271616:rs2531743:rs73062394:rs77155068:rs6441936:rs12639314:rs75826707:rs145878654:rs17213127:rs…	3
ENSG00000173578	XCR1	3	46058516	46069234	-1	protein_coding	2829	XCR1	0.0978542	-0.145183	78	11.83	0	NA	NA	NA	NA	Yes	Left_Ventricle:Liver:Spleen:GM12878:IMR90:Mesenchymal_Stem_Cell:Mesendoderm:Trophoblast-like_Cell:hESC	1.3093e-102	rs17714228;rs4493469;rs12639314;rs138671013;rs11404783;rs4396933;rs12639314:rs4396933:rs17714228;rs12639314:rs11404783:rs17714228:rs12639314:rs1463680;rs4396933:rs17213127:rs6441936:rs1463680:rs71325089:rs3092961;rs6441963:rs35431271:rs6441963:rs3092961:rs35238788:rs113098443:rs113962808:rs149125253:rs145878654:rs114257039:rs35044562:rs9855780:rs73064426:rs75826707:rs3774641:rs11386842:rs35605052…	3
ENSG00000183625	CCR3	3	46205096	46308197	1	protein_coding	1232	CCR3	0.0318931	-0.541029	219	14.08	0	NA	NA	NA	NA	Yes	Promoter_anchored_loops:GM12878	8.4309e-30	rs4493469;rs35431271;rs2172246;rs78919248;rs34673873;rs1542754;rs113962808;rs35238788;rs6441963;rs3092961;rs113098443;rs11404783:rs1463680;rs4396933:rs17714228;rs12639314:rs1463680:rs35995371:rs4493469;rs35431271:rs4493469:rs3092961;rs6441963:rs35431271:rs6441963:rs3092961:rs35238788:rs113098443:rs113962808:rs149125253	3
ENSG00000163823	CCR1	3	46243200	46249887	-1	protein_coding	1230	CCR1	0.891829	1.8919	51	14.08	0	NA	NA	NA	NA	Yes	Promoter_anchored_loops:EP_correlation_cell_type_oneway:EP_correlation_organ_oneway:Adult_Cortex:Liver:Spleen:GM12878:IMR90:Mesenchymal_Stem_Cell:Mesendoderm:Trophoblast-like_Cell:hESC	1.3093e-102	rs4493469;rs35431271;rs2172246;rs35431271:rs78919248:rs1463680;rs4396933:rs11404783:rs17714228;rs12639314:rs35995371:rs35238788:rs78919248;rs35431271:rs113962808:rs3092961;rs6441963:rs35431271:rs6441963:rs3092961:rs113098443:rs149125253:rs145878654:rs114257039:rs17213127:rs35044562:rs77155068:rs9843503:rs9855780:rs73064426:rs71325089:rs75826707:rs3774641:rs1463680:rs11386842:rs17714228:rs35605052…	3
ENSG00000121807	CCR2	3	46395225	46402419	1	protein_coding	729230	CCR2	0.0114633	-0.0355042	46	16.33	0	NA	NA	NA	NA	Yes	EP_correlation_cell_type_oneway:EP_correlation_organ_oneway:Left_Ventricle:GM12878:IMR90:Mesenchymal_Stem_Cell:Mesendoderm:Trophoblast-like_Cell:hESC	1.3093e-102	rs35431271;rs3092961;rs35238788;rs6441963;rs78919248;rs149125253;rs3918355;rs113098443;rs113962808;rs1463680;rs4396933:rs11404783:rs17714228;rs4493469;rs12639314:rs35995371:rs4493469;rs35431271:rs113962808:rs35238788:rs78919248;rs35431271:rs3092961;rs6441963:rs35431271:rs6441963:rs3092961:rs113098443:rs149125253:rs35044562:rs9855780:rs73064426:rs71325089:rs75826707:rs3774641:rs1463680:rs11386842:…	3
ENSG00000160791	CCR5	3	46411633	46417697	1	protein_coding	1234	CCR5	3.51209e-08	1.48149	19	9.769	1	0.000129616	0.0305817	GTEx/v8/Brain_Cortex	-	Yes	Promoter_anchored_loops:Adult_Cortex:Left_Ventricle:Liver:Spleen:GM12878:IMR90:Mesenchymal_Stem_Cell:Mesendoderm:Trophoblast-like_Cell:hESC	1.3093e-102	rs35431271;rs3092961;rs6441963;rs35238788;rs113098443;rs113962808;rs4396933;rs17714228;rs4493469;rs12639314:rs17714228;rs12639314:rs11404783:rs1463680;rs4396933:rs73064471:rs6441936:rs145878654:rs1463680:rs4493469;rs35431271:rs2172246:rs78919248;rs35431271:rs113098443:rs35431271:rs113962808:rs71325089:rs17714228:rs4396933:rs12639314:rs35995371:rs4493469:rs77116118:rs34673873:rs3092961;rs6441963:r…	3
ENSG00000121797	CCRL2	3	46448654	46454488	1	protein_coding	9034	CCRL2	0.00216378	NA	5	6.654	0	NA	NA	NA	NA	Yes	EP_links_oneway:EP_correlation_cell_type_oneway:EP_correlation_organ_oneway:Adult_Cortex:GM12878:IMR90:Mesenchymal_Stem_Cell:Mesendoderm:Trophoblast-like_Cell:hESC	1.3093e-102	rs113962808;rs11386842:rs1463680;rs4396933:rs11404783:rs17714228;rs4493469;rs12639314:rs35995371:rs4493469;rs35431271:rs113962808:rs145878654:rs35044562:rs77155068:rs9855780:rs17714228;rs12639314:rs73064471:rs78919248;rs35431271:rs113098443:rs35431271:rs3092961;rs6441963:rs6441963:rs3092961:rs35238788:rs4396933:rs17714228:rs12639314:rs2172246:rs34673873:rs1542754:rs78919248:rs149125253:rs11425703…	3
ENSG00000012223	LTF	3	46477136	46526724	-1	protein_coding	4057	LTF	1.76023e-13	0.0797339	1	1.183	0	NA	NA	NA	NA	Yes	Left_Ventricle:GM12878:IMR90:Mesenchymal_Stem_Cell:Mesendoderm:Trophoblast-like_Cell	1.3093e-102	rs149125253;rs17714228;rs4493469;rs12639314:rs1463680;rs4396933:rs1463680:rs4396933:rs138671013:rs11404783:rs17714228:rs12639314:rs17714228;rs12639314:rs6441936:rs71325089:rs145878654:rs114257039:rs17213127:rs2531747:rs12491927:rs57126329:rs55698844:rs13064991:rs9852457:rs2373048:rs73062389:rs76896797:rs2271616:rs2531743:rs73062394:rs77155068:rs35044562:rs9843503:rs9855780:rs73064426:rs75826707:r…	3
ENSG00000163825	RTP3	3	46538981	46542439	1	protein_coding	83597	RTP3	0.181516	0.738671	0	0	0	NA	NA	NA	NA	Yes	EP_correlation_organ_oneway:Left_Ventricle:GM12878:IMR90:Mesenchymal_Stem_Cell:Mesendoderm:Trophoblast-like_Cell	1.3093e-102	rs113962808:rs17714228;rs4493469;rs12639314:rs1463680;rs4396933:rs1463680:rs4396933:rs138671013:rs11404783:rs17714228:rs12639314:rs17714228;rs12639314:rs6441936:rs71325089:rs145878654:rs114257039:rs17213127:rs2531747:rs12491927:rs57126329:rs55698844:rs13064991:rs9852457:rs2373048:rs73062389:rs76896797:rs2271616:rs2531743:rs73062394:rs77155068:rs35044562:rs9843503:rs9855780:rs73064426:rs75826707:r…	3
ENSG00000163827	LRRC2	3	46556913	46621589	-1	protein_coding	79442	LRRC2	4.76832e-05	-1.09413	0	0	0	NA	NA	NA	NA	Yes	IMR90:Mesenchymal_Stem_Cell	6.5644e-72	rs17213127:rs35044562:rs9855780:rs73064426:rs71325089:rs75826707:rs3774641:rs1463680:rs11386842:rs17714228:rs35605052:rs17714228;rs4493469;rs12639314:rs6441936:rs1463680;rs4396933:rs4396933:rs138671013:rs11404783:rs12639314:rs17714228;rs12639314:rs73064471:rs4493469;rs35431271:rs2172246:rs35431271:rs34673873:rs1542754:rs113962808:rs35238788:rs78919248;rs35431271:rs6441963:rs78919248:rs149125253:r…	3
ENSG00000241186	TDGF1	3	46616045	46668033	1	protein_coding	6997	TDGF1	3.98298e-06	1.21536	0	0	40	7.03895e-06	5.50931e-27	GTEx/v8/Brain_Cortex:GTEx/v8/Brain_Hypothalamus	+	Yes	IMR90:Mesenchymal_Stem_Cell	6.5644e-72	rs1463680;rs4396933;rs11404783;rs17213127:rs35044562:rs9855780:rs73064426:rs71325089:rs75826707:rs3774641:rs1463680:rs11386842:rs17714228:rs35605052:rs17714228;rs4493469;rs12639314:rs6441936:rs1463680;rs4396933:rs4396933:rs138671013:rs11404783:rs12639314:rs17714228;rs12639314:rs73064471:rs4493469;rs35431271:rs2172246:rs35431271:rs34673873:rs1542754:rs113962808:rs35238788:rs78919248;rs35431271:rs6…	3
ENSG00000178038	ALS2CL	3	46710487	46735194	-1	protein_coding	259173	ALS2CL	2.7298e-18	0.418365	0	0	1	6.78498e-05	2.13386e-06	GTEx/v8/Brain_Cerebellar_Hemisphere	-	No	NA	6.994e-07	rs71325089	3
ENSG00000181585	TMIE	3	46742823	46752376	1	protein_coding	259236	TMIE	0.000366606	0.424249	0	0	0	NA	NA	NA	NA	Yes	Adult_Cortex	3.7023e-08	rs145878654	3
ENSG00000206549	PRSS50	3	46753605	46854064	-1	protein_coding	29122	PRSS50	2.62071e-05	-0.326074	0	0	0	NA	NA	NA	NA	Yes	Promoter_anchored_loops:IMR90:Mesenchymal_Stem_Cell	1.3093e-102	rs4493469;rs35431271:rs78919248:rs2172246:rs35431271:rs34673873:rs1542754:rs113962808:rs35238788:rs78919248;rs35431271:rs6441963:rs113098443:rs77116118:rs3092961;rs6441963:rs3092961:rs149125253:rs17213127:rs114257039:rs2531747:rs12491927:rs57126329:rs55698844:rs13064991:rs9852457:rs2373048:rs73062389:rs76896797:rs2271616:rs2531743:rs73062394:rs77155068:rs17714228;rs12639314:rs6441936:rs1463680:rs…	3
ENSG00000261603	PRSS46	3	46761073	46777919	-1	protein_coding	100287362	PRSS46	NA	0.408081	0	0	0	NA	NA	NA	NA	Yes	Promoter_anchored_loops	4.3402e-40	rs11386842:rs17714228:rs71325089:rs17714228;rs12639314:rs3774641:rs4493469;rs35431271:rs2172246:rs35238788:rs78919248;rs35431271:rs3092961;rs6441963:rs113962808	3
ENSG00000188086	PRSS45	3	46783582	46854048	-1	protein_coding	377047	PRSS45	8.77665e-05	0.0854542	0	0	61	6.03428e-06	0.001631	BRAINEAC/CRBL:BRAINEAC/MEDU	NA	Yes	Promoter_anchored_loops:IMR90:Mesenchymal_Stem_Cell	1.3093e-102	rs55698844;rs6441963;rs3092961;rs4493469;rs35431271:rs78919248:rs2172246:rs35431271:rs34673873:rs1542754:rs113962808:rs35238788:rs78919248;rs35431271:rs6441963:rs113098443:rs77116118:rs3092961;rs6441963:rs3092961:rs149125253:rs17213127:rs114257039:rs2531747:rs12491927:rs57126329:rs55698844:rs13064991:rs9852457:rs2373048:rs73062389:rs76896797:rs2271616:rs2531743:rs73062394:rs77155068:rs17714228;rs…	3
ENSG00000178055	PRSS42	3	46871032	46875585	-1	protein_coding	339906	PRSS42	4.68321e-05	0.200179	0	0	0	NA	NA	NA	NA	Yes	IMR90:Mesenchymal_Stem_Cell	1.3093e-102	rs4493469;rs35431271:rs2172246:rs35431271:rs34673873:rs1542754:rs113962808:rs35238788:rs78919248;rs35431271:rs6441963:rs78919248:rs113098443:rs77116118:rs3092961;rs6441963:rs3092961:rs149125253:rs17213127:rs114257039:rs2531747:rs12491927:rs57126329:rs55698844:rs13064991:rs9852457:rs2373048:rs73062389:rs76896797:rs2271616:rs2531743:rs73062394:rs77155068:rs17714228;rs12639314:rs6441936:rs1463680:rs…	3
ENSG00000160799	CCDC12	3	46963216	47023500	-1	protein_coding	151903	CCDC12	0.774131	-0.0188491	0	0	274	6.58889e-05	0.013686	BRAINEAC/SNIG	NA	No	NA	2.6617e-37	rs17714228;rs12639314;rs4493469;rs35431271	3
ENSG00000181555	SETD2	3	47057919	47205457	-1	protein_coding	29072	SETD2	0.999993	NA	0	0	0	NA	NA	NA	NA	Yes	Promoter_anchored_loops	2.1975e-06	rs113962808	3
ENSG00000076201	PTPN23	3	47422501	47454931	1	protein_coding	25930	PTPN23	0.647597	-0.608057	0	0	0	NA	NA	NA	NA	Yes	Adult_Cortex	3.7023e-08	rs145878654	3
ENSG00000080822	CLDND1	3	98216756	98241910	-1	protein_coding	56650	CLDND1	0.590515	-0.598219	0	0	0	NA	NA	NA	NA	Yes	Aorta:Left_Ventricle	1.7668e-21	rs9828111:rs11711808:rs2290859;rs11711808:rs7613198:rs111826021;rs77497659	4
ENSG00000154165	GPR15	3	98250743	98251960	1	protein_coding	2838	GPR15	0.003265	0.0329819	0	0	0	NA	NA	NA	NA	Yes	Aorta:Left_Ventricle	1.7668e-21	rs9828111:rs11711808:rs2290859;rs11711808:rs7613198:rs111826021;rs77497659	4
ENSG00000057019	DCBLD2	3	98514785	98620533	-1	protein_coding	131566	DCBLD2	0.000553237	0.276674	0	0	0	NA	NA	NA	NA	Yes	IMR90:Mesenchymal_Stem_Cell	7.0655e-31	rs2290859:rs595230:rs77497659:rs7613198:rs2290859;rs13060373:rs2466368:rs111826021:rs111826021;rs77497659	4
ENSG00000184220	CMSS1	3	99536678	99897447	1	protein_coding	84319	CMSS1	0.000665485	-0.661714	0	0	0	NA	NA	NA	NA	Yes	Fetal_Cortex:Left_Ventricle:IMR90:Mesenchymal_Stem_Cell	1.7668e-21	rs7613198:rs11711808:rs9834402:rs111826021:rs13099833:rs111826021;rs77497659:rs4683876:rs9828111:rs2290859;rs11711808:rs77497659	4
ENSG00000114021	NIT2	3	100053545	100075710	1	protein_coding	56954	NIT2	1.59971e-10	-0.424835	0	0	0	NA	NA	NA	NA	Yes	Adult_Cortex:Fetal_Cortex:GM12878:IMR90:Mesenchymal_Stem_Cell:hESC	1.4716e-27	rs7613198:rs11711808:rs2290859;rs11711808:rs595230:rs13060373:rs77497659:rs111826021:rs13099833:rs111826021;rs77497659:rs4683876:rs9828111:rs13060373;rs7613198:rs2290859	4
ENSG00000154174	TOMM70A	3	100082275	100120242	-1	protein_coding	9868	TOMM70A	0.998236	-0.15186	0	0	0	NA	NA	NA	NA	Yes	Adult_Cortex:Fetal_Cortex:Aorta:Left_Ventricle:GM12878:IMR90:Mesenchymal_Stem_Cell:Mesendoderm:Neural_Progenitor_Cell:Trophoblast-like_Cell:hESC	7.0655e-31	rs7613198:rs11711808:rs2290859;rs11711808:rs595230:rs9828111:rs111826021;rs77497659:rs4683876:rs111826021:rs13060373:rs2290859:rs2466368:rs9834402:rs77497659:rs13099833:rs13060373;rs7613198:rs2290859;rs13060373	4
ENSG00000206535	LNP1	3	100120037	100175163	1	protein_coding	348801	LNP1	0.00188518	-0.494602	0	0	0	NA	NA	NA	NA	Yes	Adult_Cortex:Fetal_Cortex:Aorta:Left_Ventricle:GM12878:IMR90:Mesenchymal_Stem_Cell:Mesendoderm:Neural_Progenitor_Cell:Trophoblast-like_Cell:hESC	7.0655e-31	rs7613198:rs11711808:rs2290859;rs11711808:rs595230:rs9828111:rs111826021;rs77497659:rs4683876:rs111826021:rs13060373:rs2290859:rs2466368:rs9834402:rs77497659:rs13099833:rs13060373;rs7613198:rs2290859;rs13060373	4
ENSG00000181458	TMEM45A	3	100211463	100296288	1	protein_coding	55076	TMEM45A	0.0101836	0.0311547	0	0	0	NA	NA	NA	NA	Yes	Fetal_Cortex:IMR90:Mesenchymal_Stem_Cell	2.2783e-17	rs7613198:rs11711808:rs77497659:rs111826021:rs13099833:rs111826021;rs77497659:rs4683876:rs9828111	4
ENSG00000144820	GPR128	3	100328433	100414323	1	protein_coding	84873	GPR128	1.98949e-11	0.51542	0	0	0	NA	NA	NA	NA	Yes	Promoter_anchored_loops:IMR90:Mesenchymal_Stem_Cell	8.4302e-18	rs4683876:rs9828111:rs11711808:rs111826021:rs13099833:rs111826021;rs77497659	4
ENSG00000114354	TFG	3	100428205	100467810	1	protein_coding	10342	TFG	0.757056	0.765189	0	0	0	NA	NA	NA	NA	Yes	IMR90:Mesenchymal_Stem_Cell	4.8858e-22	rs111826021:rs13099833:rs111826021;rs77497659:rs4683876:rs9828111:rs11711808:rs7613198:rs2290859;rs11711808:rs595230:rs13060373	4
ENSG00000154175	ABI3BP	3	100468000	100712359	-1	protein_coding	25890	ABI3BP	3.94016e-07	0.594965	0	0	0	NA	NA	NA	NA	Yes	Fetal_Cortex:Left_Ventricle:Right_Ventricle:IMR90:Mesenchymal_Stem_Cell:Mesendoderm:Trophoblast-like_Cell:hESC	2.8963e-28	rs111826021:rs13099833:rs111826021;rs77497659:rs4683876:rs9828111:rs11711808:rs2290859;rs11711808:rs7613198:rs77497659:rs595230:rs13060373:rs13060373;rs7613198:rs2290859;rs13060373:rs2290859	4
ENSG00000081148	IMPG2	3	100941390	101039404	-1	protein_coding	50939	IMPG2	1.47482e-08	-0.183142	16	15.03	17	8.08182e-06	0.00485576	BRAINEAC/TCTX:GTEx/v8/Brain_Cerebellar_Hemisphere	-	Yes	Aorta:Left_Ventricle:GM12878:IMR90:Mesenchymal_Stem_Cell:Mesendoderm:Neural_Progenitor_Cell:Trophoblast-like_Cell:hESC	2.8963e-28	rs111826021;rs77497659;rs9828111;rs111826021:rs111826021;rs77497659:rs9828111:rs11711808:rs13099833:rs4683876:rs7613198:rs2290859;rs11711808:rs595230:rs13060373:rs77497659:rs13060373;rs7613198:rs2290859;rs13060373:rs2290859	4
ENSG00000138468	SENP7	3	101043049	101232085	-1	protein_coding	57337	SENP7	0.987261	-0.0382408	385	15.75	484	2.97761e-08	0.000166195	GTEx/v8/Brain_Cerebellar_Hemisphere:GTEx/v8/Brain_Cerebellum:GTEx/v8/Brain_Cortex:GTEx/v8/Brain_Nucleus_accumbens_basal_ganglia	+	Yes	EP_correlation_cell_type_oneway	4.4262e-31	rs9828111;rs11711808;rs111826021;rs77497659;rs2290859;rs9841857	4
ENSG00000174173	TRMT10C	3	101280706	101285290	1	protein_coding	54931	TRMT10C	1.05912e-05	-0.10924	19	14.06	0	NA	NA	NA	NA	Yes	EP_correlation_cell_type_oneway:Adult_Cortex:Fetal_Cortex:GM12878:IMR90:Mesenchymal_Stem_Cell:Mesendoderm:hESC	7.0655e-31	rs11711808;rs7613198;rs2290859;rs595230;rs9841857:rs111826021;rs77497659:rs2290859:rs595230:rs77497659:rs7613198:rs2290859;rs11711808:rs13060373:rs111826021:rs13099833:rs4683876:rs9828111:rs11711808:rs13060373	4
ENSG00000081154	PCNP	3	101292939	101313281	1	protein_coding	57092	PCNP	0.872423	-0.993145	54	18.74	0	NA	NA	NA	NA	Yes	Promoter_anchored_loops:Adult_Cortex:Fetal_Cortex:GM12878:IMR90:Mesenchymal_Stem_Cell:Mesendoderm:hESC	2.3239e-28	rs7613198;rs2290859;rs11711808;rs595230;rs13060373;rs11711808:rs7613198:rs13060373;rs7613198:rs111826021;rs77497659:rs595230:rs2290859:rs77497659:rs111826021:rs13099833:rs4683876:rs9828111:rs11711808	4
ENSG00000066422	ZBTB11	3	101367733	101396339	-1	protein_coding	27107	ZBTB11	0.269451	-1.44265	65	11.56	15	1.8236e-05	0.0282534	GTEx/v8/Brain_Caudate_basal_ganglia:GTEx/v8/Brain_Hippocampus	+	Yes	Promoter_anchored_loops:EP_correlation_cell_type_oneway:IMR90:Mesenchymal_Stem_Cell:Mesendoderm:hESC	1.4716e-27	rs2290859;rs13060373;rs11711808;rs7613198;rs595230;rs77497659;rs111826021;rs9841857;rs9828111:rs111826021;rs77497659:rs11711808:rs2290859;rs11711808:rs7613198:rs595230:rs9841857:rs13060373:rs111826021:rs13099833:rs4683876	4
ENSG00000114391	RPL24	3	101399935	101405626	-1	protein_coding	6152	RPL24	0.8643	-0.342628	40	11.56	0	NA	NA	NA	NA	Yes	Promoter_anchored_loops	2.0216e-27	rs2290859;rs11711808;rs7613198;rs13060373;rs111826021;rs77497659;rs595230;rs9841857;rs9841857:rs595230:rs2290859	4
ENSG00000182504	CEP97	3	101442769	101489406	1	protein_coding	79598	CEP97	1.3265e-06	-2.94693	96	13.99	0	NA	NA	NA	NA	Yes	Promoter_anchored_loops:Adult_Cortex:Fetal_Cortex:GM12878:IMR90	4.4262e-31	rs2290859;rs7613198;rs9841857;rs595230;rs77497659;rs13060373;rs7613198:rs2290859:rs595230:rs11711808:rs2290859;rs11711808:rs2290859;rs13060373:rs77497659:rs2466368:rs9834402	4
ENSG00000144815	NXPE3	3	101498046	101547073	1	protein_coding	91775	NXPE3	0.4021	-2.23804	69	11.59	18	1.90801e-05	0.00623889	GTEx/v8/Brain_Cerebellum:GTEx/v8/Brain_Cortex	-	Yes	Promoter_anchored_loops:Adult_Cortex:Fetal_Cortex:GM12878:IMR90:Mesenchymal_Stem_Cell:Mesendoderm:Trophoblast-like_Cell:hESC	4.4262e-31	rs2290859;rs7613198;rs595230;rs2466368;rs9841857;rs13060373;rs11711808;rs7613198:rs2290859:rs595230:rs77497659:rs11711808:rs2290859;rs13060373:rs9841857:rs7613198;rs9841857:rs13060373:rs2290859;rs11711808:rs9834402	4
ENSG00000144802	NFKBIZ	3	101546835	101579866	1	protein_coding	64332	NFKBIZ	0.999617	0.323899	20	10.67	0	NA	NA	NA	NA	Yes	EP_correlation_cell_type_oneway:Liver:GM12878:IMR90:Mesenchymal_Stem_Cell:Mesendoderm:Trophoblast-like_Cell:hESC	7.0655e-31	rs2290859;rs595230;rs7613198;rs9841857;rs13060373;rs11711808;rs9834402;rs651907;rs9841857:rs2290859:rs9834402;rs651907:rs9834402:rs7613198:rs595230:rs2466368:rs2290859;rs9834402:rs651907	4
ENSG00000170044	ZPLD1	3	101818088	102198685	1	protein_coding	131368	ZPLD1	0.000311007	0.619729	0	0	0	NA	NA	NA	NA	Yes	Aorta:Left_Ventricle:GM12878:IMR90:Mesenchymal_Stem_Cell:Mesendoderm:Trophoblast-like_Cell:hESC	4.4262e-31	rs9834402:rs2290859:rs595230:rs9841857:rs7613198;rs9841857:rs13060373:rs2290859;rs11711808:rs2290859;rs9834402:rs651907:rs9834402;rs651907:rs7613198:rs2466368	4
ENSG00000176945	MUC20	3	195447753	195467994	1	protein_coding	200958	MUC20	NA	1.48275	0	0	12	9.44858e-05	0.0181286	BRAINEAC/CRBL:BRAINEAC/FCTX:BRAINEAC/OCTX:BRAINEAC/aveALL	NA	Yes	IMR90	4.084e-10	rs2260685	5
ENSG00000145113	MUC4	3	195473636	195539148	-1	protein_coding	4585	MUC4	NA	2.07877	33	8.912	0	NA	NA	NA	NA	Yes	Promoter_anchored_loops	4.084e-10	rs2260685	5
ENSG00000070190	DAPP1	4	100737990	100791311	1	protein_coding	27071	DAPP1	0.183494	0.348165	0	0	0	NA	NA	NA	NA	Yes	IMR90	2.4667e-08	rs13135092	6
ENSG00000164031	DNAJB14	4	100817405	100867883	-1	protein_coding	79982	DNAJB14	0.956255	-1.30277	0	0	0	NA	NA	NA	NA	Yes	Mesenchymal_Stem_Cell	2.4667e-08	rs13135092	6
ENSG00000164032	H2AFZ	4	100869243	100871545	-1	protein_coding	3015	H2AFZ	0.855327	-0.78865	0	0	0	NA	NA	NA	NA	Yes	Mesenchymal_Stem_Cell	2.4667e-08	rs13135092	6
ENSG00000145358	DDIT4L	4	101107027	101111939	-1	protein_coding	115265	DDIT4L	0.000548864	3.3222	0	0	0	NA	NA	NA	NA	Yes	Aorta:Left_Ventricle:IMR90:Mesenchymal_Stem_Cell:Mesendoderm:Neural_Progenitor_Cell:Trophoblast-like_Cell:hESC	2.4667e-08	rs13135092	6
ENSG00000164035	EMCN	4	101316498	101801283	-1	protein_coding	51705	EMCN	1.65285e-05	1.5568	0	0	0	NA	NA	NA	NA	Yes	Left_Ventricle:Liver:IMR90:Mesenchymal_Stem_Cell:Mesendoderm:Trophoblast-like_Cell:hESC	2.4667e-08	rs13135092	6
ENSG00000138814	PPP3CA	4	101944566	102269435	-1	protein_coding	5530	PPP3CA	0.998149	-0.848066	0	0	0	NA	NA	NA	NA	Yes	Mesenchymal_Stem_Cell:Mesendoderm:Trophoblast-like_Cell:hESC	2.4667e-08	rs13135092	6
ENSG00000254531	AP001816.1	4	102268937	102270040	1	protein_coding	90024	FLJ20021	NA	NA	0	0	0	NA	NA	NA	NA	Yes	Mesenchymal_Stem_Cell:Mesendoderm:Trophoblast-like_Cell:hESC	2.4667e-08	rs13135092	6
ENSG00000153064	BANK1	4	102332443	102995969	1	protein_coding	55024	BANK1	1.76433e-10	-0.305251	1	1.848	0	NA	NA	NA	NA	Yes	Aorta:IMR90:Mesenchymal_Stem_Cell:Mesendoderm:Trophoblast-like_Cell:hESC	2.4667e-08	rs13135092	6
ENSG00000138821	SLC39A8	4	103172198	103352415	-1	protein_coding	64116	SLC39A8	0.891567	-0.202749	2	23.1	0	NA	NA	NA	NA	No	NA	2.4667e-08	rs13135092	6
ENSG00000164037	SLC9B1	4	103806205	103940896	-1	protein_coding	150159	SLC9B1	8.48795e-05	-0.347279	0	0	0	NA	NA	NA	NA	Yes	Left_Ventricle:Mesendoderm:Trophoblast-like_Cell:hESC	2.4667e-08	rs13135092	6
ENSG00000164038	SLC9B2	4	103941025	104006986	-1	protein_coding	133308	SLC9B2	0.0670567	-1.38429	0	0	0	NA	NA	NA	NA	Yes	Trophoblast-like_Cell	2.4667e-08	rs13135092	6
ENSG00000164039	BDH2	4	104000592	104021040	-1	protein_coding	56898	BDH2	4.05062e-06	-0.183389	0	0	0	NA	NA	NA	NA	Yes	Trophoblast-like_Cell	2.4667e-08	rs13135092	6
ENSG00000156564	LRFN2	6	40359325	40555204	-1	protein_coding	57497	LRFN2	0.117461	-0.504985	0	0	0	NA	NA	NA	NA	Yes	Promoter_anchored_loops	2.1718e-15	rs41435745	7
ENSG00000137166	FOXP4	6	41514164	41570122	1	protein_coding	116113	FOXP4	0.671771	-0.436538	1	4.556	7	2.426e-06	0.0163483	GTEx/v8/Brain_Hypothalamus	+	No	NA	1.6248e-16	rs41435745	7
ENSG00000166526	ZNF3	7	99661656	99680171	-1	protein_coding	7551	ZNF3	0.00896106	-0.567527	0	0	0	NA	NA	NA	NA	Yes	Fetal_Cortex	2.7181e-08	rs7812235	8
ENSG00000106290	TAF6	7	99704693	99717464	-1	protein_coding	6878	TAF6	0.000674165	0.183086	0	0	0	NA	NA	NA	NA	Yes	Adult_Cortex:Fetal_Cortex	2.7181e-08	rs7812235	8
ENSG00000166997	CNPY4	7	99717236	99723134	1	protein_coding	245812	CNPY4	3.67623e-09	-0.690872	0	0	0	NA	NA	NA	NA	Yes	Adult_Cortex:Fetal_Cortex	2.7181e-08	rs7812235	8
ENSG00000214309	MBLAC1	7	99724317	99726118	1	protein_coding	255374	MBLAC1	0.313958	-0.582806	0	0	0	NA	NA	NA	NA	Yes	Fetal_Cortex	2.7181e-08	rs7812235	8
ENSG00000188186	LAMTOR4	7	99746530	99753567	1	protein_coding	389541	LAMTOR4	0.025687	-0.130437	0	0	3	7.39833e-05	3.12196e-25	GTEx/v8/Brain_Cerebellar_Hemisphere	-	Yes	Promoter_anchored_loops	1.3548e-07	rs7812235	8
ENSG00000197093	GAL3ST4	7	99756867	99766373	-1	protein_coding	79690	GAL3ST4	3.81535e-10	-1.04586	0	0	0	NA	NA	NA	NA	Yes	GM12878	1.5513e-07	rs7812235	8
ENSG00000213420	GPC2	7	99767229	99774995	-1	protein_coding	221914	GPC2	0.307395	-0.493777	0	0	0	NA	NA	NA	NA	Yes	GM12878	1.5513e-07	rs7812235	8
ENSG00000066923	STAG3	7	99775186	99819111	1	protein_coding	10734	STAG3	1.10349e-06	-0.496377	0	0	5	4.7457e-05	6.61367e-25	GTEx/v8/Brain_Cerebellum	+	Yes	GM12878	1.5513e-07	rs7812235	8
ENSG00000160844	GATS	7	99798283	99869855	-1	protein_coding	352954	GATS	0.000965025	NA	0	0	3	0.00165139	0.0338079	BRAINEAC/MEDU	NA	Yes	Promoter_anchored_loops:Adult_Cortex:Fetal_Cortex	2.7181e-08	rs7812235	8
ENSG00000213413	PVRIG	7	99815864	99819113	1	protein_coding	79037	PVRIG	0.00100189	0.0835251	0	0	5	1.00259e-05	1.07983e-12	GTEx/v8/Brain_Caudate_basal_ganglia:GTEx/v8/Brain_Putamen_basal_ganglia	+	No	NA	1.5513e-07	rs7812235	8
ENSG00000121716	PILRB	7	99933737	99965356	1	protein_coding	29990	PILRB	3.3664e-06	1.99631	0	0	0	NA	NA	NA	NA	Yes	Promoter_anchored_loops	5.2039e-06	rs7812235	8
ENSG00000085514	PILRA	7	99965153	99997719	1	protein_coding	29992	PILRA	2.14142e-08	-0.470534	0	0	0	NA	NA	NA	NA	Yes	Adult_Cortex	1.5513e-07	rs7812235	8
ENSG00000078487	ZCWPW1	7	99998449	100026615	-1	protein_coding	55063	ZCWPW1	1.15225e-12	0.231575	0	0	0	NA	NA	NA	NA	Yes	Fetal_Cortex	2.7181e-08	rs7812235	8
ENSG00000146834	MEPCE	7	100026413	100031741	1	protein_coding	56257	MEPCE	0.996809	-0.251316	0	0	0	NA	NA	NA	NA	Yes	Fetal_Cortex	2.7181e-08	rs7812235	8
ENSG00000160813	PPP1R35	7	100032905	100034188	-1	protein_coding	221908	PPP1R35	0.00198349	-0.502507	0	0	0	NA	NA	NA	NA	Yes	Promoter_anchored_loops	1.5513e-07	rs7812235	8
ENSG00000077454	LRCH4	7	100169855	100183776	-1	protein_coding	4034	LRCH4	0.000176443	-0.111756	0	0	0	NA	NA	NA	NA	Yes	Promoter_anchored_loops:Adult_Cortex:Fetal_Cortex	2.7181e-08	rs7812235	8
ENSG00000205307	SAP25	7	100169855	100171270	-1	protein_coding	100316904	SAP25	NA	NA	0	0	0	NA	NA	NA	NA	Yes	Promoter_anchored_loops	2.7181e-08	rs7812235	8
ENSG00000106336	FBXO24	7	100181605	100198740	1	protein_coding	26261	FBXO24	0.14128	-0.0526345	5	17.14	0	NA	NA	NA	NA	Yes	Promoter_anchored_loops:Adult_Cortex:Fetal_Cortex	2.7181e-08	rs7812235	8
ENSG00000106333	PCOLCE	7	100199800	100205798	1	protein_coding	5118	PCOLCE	0.500665	0.173331	19	17.14	0	NA	NA	NA	NA	Yes	Promoter_anchored_loops:Adult_Cortex:Fetal_Cortex	2.7181e-08	rs7812235	8
ENSG00000106330	MOSPD3	7	100209725	100213007	1	protein_coding	64598	MOSPD3	0.00160694	-0.798832	23	13.99	0	NA	NA	NA	NA	Yes	Adult_Cortex:Fetal_Cortex	2.7181e-08	rs7812235	8
ENSG00000106327	TFR2	7	100218039	100240402	-1	protein_coding	7036	TFR2	0.000139031	-0.558363	35	13.99	0	NA	NA	NA	NA	Yes	Promoter_anchored_loops	2.7181e-08	rs7812235	8
ENSG00000077080	ACTL6B	7	100240720	100254084	-1	protein_coding	51412	ACTL6B	0.987131	-0.0980451	16	8.043	0	NA	NA	NA	NA	Yes	Promoter_anchored_loops	7.4587e-08	rs7812235	8
ENSG00000172354	GNB2	7	100271154	100276797	1	protein_coding	2783	GNB2	0.989239	NA	0	0	7	1.25493e-05	0.00337631	GTEx/v8/Brain_Cerebellar_Hemisphere:GTEx/v8/Brain_Cerebellum	-	Yes	Promoter_anchored_loops	2.7181e-08	rs7812235	8
ENSG00000146830	GIGYF1	7	100277130	100287071	-1	protein_coding	64599	GIGYF1	0.978705	1.43215	0	0	11	4.29631e-06	1.19569e-09	GTEx/v8/Brain_Caudate_basal_ganglia:GTEx/v8/Brain_Cortex:GTEx/v8/Brain_Nucleus_accumbens_basal_ganglia:GTEx/v8/Brain_Putamen_basal_ganglia	+	Yes	Promoter_anchored_loops:Adult_Cortex:Fetal_Cortex:Spleen	2.7181e-08	rs7812235	8
ENSG00000172336	POP7	7	100303676	100305118	1	protein_coding	10248	POP7	0.28566	-0.206279	0	0	0	NA	NA	NA	NA	Yes	Adult_Cortex:Fetal_Cortex:Spleen	2.7181e-08	rs7812235	8
ENSG00000130427	EPO	7	100318423	100321323	1	protein_coding	2056	EPO	0.116862	NA	0	0	13	2.38167e-07	2.83338e-06	GTEx/v8/Brain_Cerebellar_Hemisphere:GTEx/v8/Brain_Cerebellum	+	Yes	Promoter_anchored_loops:Spleen	1.5513e-07	rs7812235	8
ENSG00000196411	EPHB4	7	100400187	100425121	-1	protein_coding	2050	EPHB4	0.989869	NA	0	0	0	NA	NA	NA	NA	Yes	Promoter_anchored_loops:Adult_Cortex:IMR90	7.4587e-08	rs7812235	8
ENSG00000146828	SLC12A9	7	100424442	100464631	1	protein_coding	56996	SLC12A9	2.37211e-06	-0.497794	0	0	11	6.02849e-06	1.20359e-14	GTEx/v8/Brain_Cerebellar_Hemisphere:GTEx/v8/Brain_Cerebellum	+	Yes	Promoter_anchored_loops:Adult_Cortex:IMR90	7.4587e-08	rs7812235	8
ENSG00000176125	UFSP1	7	100486346	100487339	-1	protein_coding	402682	UFSP1	0.00559927	NA	0	0	0	NA	NA	NA	NA	Yes	Adult_Cortex:Fetal_Cortex	2.7181e-08	rs7812235	8
ENSG00000169894	MUC3A	7	100547187	100611118	1	protein_coding	4584	MUC3A	NA	NA	0	0	0	NA	NA	NA	NA	Yes	Adult_Cortex	1.5513e-07	rs7812235	8
ENSG00000228273	MUC3A	7	100547257	100550424	1	protein_coding	4584	MUC3A	NA	NA	0	0	0	NA	NA	NA	NA	Yes	Adult_Cortex	1.5513e-07	rs7812235	8
ENSG00000169876	MUC17	7	100663353	100702020	1	protein_coding	140453	MUC17	NA	0.793923	0	0	0	NA	NA	NA	NA	Yes	Adult_Cortex:Fetal_Cortex	2.7181e-08	rs7812235	8
ENSG00000128564	VGF	7	100805790	100808874	-1	protein_coding	7425	VGF	0.825896	-0.685972	0	0	0	NA	NA	NA	NA	Yes	Promoter_anchored_loops:Adult_Cortex:Fetal_Cortex	2.7181e-08	rs7812235	8
ENSG00000106384	MOGAT3	7	100838288	100844302	-1	protein_coding	346606	MOGAT3	2.40336e-10	-0.542484	0	0	0	NA	NA	NA	NA	Yes	Fetal_Cortex	2.7181e-08	rs7812235	8
ENSG00000106397	PLOD3	7	100849258	100861701	-1	protein_coding	8985	PLOD3	3.88014e-08	-0.600965	0	0	0	NA	NA	NA	NA	Yes	Adult_Cortex:Fetal_Cortex	2.7181e-08	rs7812235	8
ENSG00000106400	ZNHIT1	7	100860949	100867471	1	protein_coding	10467	ZNHIT1	0.000428046	-0.175174	0	0	0	NA	NA	NA	NA	Yes	Adult_Cortex:Fetal_Cortex	2.7181e-08	rs7812235	8
ENSG00000214253	FIS1	7	100882739	100895597	-1	protein_coding	51024	FIS1	0.0401786	-0.587252	0	0	0	NA	NA	NA	NA	Yes	Promoter_anchored_loops:Adult_Cortex:Fetal_Cortex	2.7181e-08	rs7812235	8
ENSG00000160991	ORAI2	7	102073553	102097268	1	protein_coding	80228	ORAI2	0.336548	1.94678	0	0	0	NA	NA	NA	NA	Yes	Adult_Cortex:Fetal_Cortex	2.7181e-08	rs7812235	8
ENSG00000125485	DDX31	9	135468384	135545788	-1	protein_coding	64794	DDX31	2.75576e-06	-0.899017	0	0	0	NA	NA	NA	NA	Yes	IMR90:Mesenchymal_Stem_Cell	7.9282e-90	rs11244037:rs4348570:rs11795119:rs12216896:rs34764475:rs12554449:rs77311079:rs71503180:rs9411475;rs11795119:rs7466988;rs34531929:rs7466988:rs9411475;rs7466988:rs7469576:rs34531929:rs7855466;rs7469576:rs7855466:rs145526382:rs9411475;rs34531929:rs9411475;rs7466988;rs11795119:rs9411475:rs9411475;rs72775473:rs624601:rs7036642:rs11244051:rs35698328:rs505922:rs8176707:rs2519093:rs587611953:rs475419:rs6…	9
ENSG00000125484	GTF3C4	9	135545422	135570342	1	protein_coding	9329	GTF3C4	0.0149763	0.796705	0	0	0	NA	NA	NA	NA	Yes	IMR90:Mesenchymal_Stem_Cell	7.9282e-90	rs11244037:rs4348570:rs11795119:rs12216896:rs34764475:rs12554449:rs77311079:rs71503180:rs9411475;rs11795119:rs7466988;rs34531929:rs7466988:rs9411475;rs7466988:rs7469576:rs34531929:rs7855466;rs7469576:rs7855466:rs145526382:rs9411475;rs34531929:rs9411475;rs7466988;rs11795119:rs9411475:rs9411475;rs72775473:rs624601:rs7036642:rs11244051:rs35698328:rs505922:rs8176707:rs2519093:rs587611953:rs475419:rs6…	9
ENSG00000148308	GTF3C5	9	135906076	135933890	1	protein_coding	9328	GTF3C5	0.00274002	-0.524089	0	0	0	NA	NA	NA	NA	Yes	Adult_Cortex:Fetal_Cortex:IMR90:Mesenchymal_Stem_Cell	2.3666e-14	rs592514;rs621907:rs28627930:rs56343119;rs41302673:rs28627930;rs8176631:rs11244037:rs4348570:rs11795119:rs12216896:rs34764475:rs2285488:rs56343119:rs3094375:rs41302673:rs621907:rs968471:rs34819756	9
ENSG00000170835	CEL	9	135937365	135947248	1	protein_coding	1056	CEL	6.34005e-05	0.00813064	0	0	0	NA	NA	NA	NA	Yes	Promoter_anchored_loops	4.6045e-14	rs4348570:rs11795119:rs12216896:rs592514;rs621907:rs28627930:rs28627930;rs8176631:rs183853102:rs968471:rs34819756	9
ENSG00000160271	RALGDS	9	135973107	136039301	-1	protein_coding	5900	RALGDS	0.296706	-0.211408	6	8.937	0	NA	NA	NA	NA	Yes	Promoter_anchored_loops	4.6045e-14	rs11244037;rs4348570;rs11244084:rs8176631:rs74921353:rs592514;rs621907:rs28627930;rs8176631:rs183853102:rs34819756	9
ENSG00000148288	GBGT1	9	136028340	136039332	-1	protein_coding	26301	GBGT1	0.000100077	0.668451	6	8.937	0	NA	NA	NA	NA	Yes	Promoter_anchored_loops	4.6045e-14	rs11244037;rs4348570;rs11244084:rs8176631:rs74921353:rs592514;rs621907:rs28627930;rs8176631:rs183853102:rs34819756	9
ENSG00000171102	OBP2B	9	136080664	136084630	-1	protein_coding	29989	OBP2B	0.182973	-0.121399	7	3.468	0	NA	NA	NA	NA	Yes	IMR90	7.9282e-90	rs4348570;rs11795119;rs12216896;rs11244037;rs12554449;rs7855466;rs7469576:rs7855466:rs145526382:rs9411475;rs11795119:rs9411475;rs34531929:rs9411475;rs7466988;rs7466988:rs9411475:rs9411475;rs72775473:rs624601:rs7036642:rs11244051:rs35698328:rs505922:rs8176707:rs2519093:rs587611953:rs475419:rs630014:rs621907:rs8176630:rs8176633:rs8176631:rs11244061:rs558240:rs74921353	9
ENSG00000148296	SURF6	9	136197552	136203235	-1	protein_coding	6838	SURF6	8.12447e-05	-0.437228	12	10.2	115	6.33453e-11	8.18139e-15	GTEx/v8/Brain_Caudate_basal_ganglia:GTEx/v8/Brain_Cerebellar_Hemisphere:GTEx/v8/Brain_Cerebellum:GTEx/v8/Brain_Cortex:GTEx/v8/Brain_Frontal_Cortex_BA9:GTEx/v8/Brain_Hypothalamus:GTEx/v8/Brain_Putamen_basal_ganglia:GTEx/v8/Brain_Spinal_cord_cervical_c-1:GTEx/v8/Brain_Substantia_nigra	+	Yes	GM12878:IMR90:Mesenchymal_Stem_Cell:Mesendoderm:Trophoblast-like_Cell:hESC	2.7329e-39	rs72775473;rs8176631;rs28627930;rs11244084;rs74921353;rs621907;rs176691;rs2285488;rs592514;rs79158370;rs11789139;rs3094375;rs11795119;rs9411475;rs7466988;rs7036642;rs8176633;rs2285488:rs592514;rs621907:rs56343119:rs3094375:rs28627930;rs8176631:rs28627930:rs41302673:rs621907:rs968471:rs34819756:rs183853102:rs28446901:rs592514	9
ENSG00000148297	MED22	9	136205160	136214986	-1	protein_coding	6837	MED22	0.00632214	-0.130266	13	16.93	25	7.67224e-05	0.0471501	BRAINEAC/CRBL	NA	Yes	Promoter_anchored_loops:GM12878:IMR90:Mesenchymal_Stem_Cell:Mesendoderm:Trophoblast-like_Cell:hESC	5.78e-23	rs8176631;rs621907;rs28627930;rs56343119;rs41302673;rs183853102;rs7469576;rs7855466;rs4348570:rs34764475:rs41302673:rs28627930;rs8176631:rs77311079:rs28627930:rs2285488:rs968471:rs34819756:rs592514;rs621907:rs56343119:rs3094375:rs621907:rs183853102:rs28446901:rs592514	9
ENSG00000148303	RPL7A	9	136215069	136218281	1	protein_coding	6130	RPL7A	0.979405	NA	12	16.93	0	NA	NA	NA	NA	Yes	Promoter_anchored_loops:GM12878:IMR90:Mesenchymal_Stem_Cell:Mesendoderm:Trophoblast-like_Cell:hESC	5.78e-23	rs621907;rs8176631;rs28627930;rs56343119;rs41302673;rs183853102;rs4348570:rs34764475:rs41302673:rs28627930;rs8176631:rs77311079:rs28627930:rs2285488:rs968471:rs34819756:rs592514;rs621907:rs56343119:rs3094375:rs621907:rs183853102:rs28446901:rs592514	9
ENSG00000148290	SURF1	9	136218610	136223552	-1	protein_coding	6834	SURF1	1.02064e-13	NA	9	16.93	109	8.05665e-19	4.08062e-21	GTEx/v8/Brain_Amygdala:GTEx/v8/Brain_Anterior_cingulate_cortex_BA24:GTEx/v8/Brain_Caudate_basal_ganglia:GTEx/v8/Brain_Cerebellar_Hemisphere:GTEx/v8/Brain_Cerebellum:GTEx/v8/Brain_Cortex:GTEx/v8/Brain_Frontal_Cortex_BA9:GTEx/v8/Brain_Hippocampus:GTEx/v8/Brain_Hypothalamus:GTEx/v8/Brain_Nucleus_accumbens_basal_ganglia:GTEx/v8/Brain_Putamen_basal_ganglia:GTEx/v8/Brain_Spinal_cord_cervical_c-1:GTEx/v…	-	Yes	GM12878:IMR90:Mesenchymal_Stem_Cell:Mesendoderm:Trophoblast-like_Cell:hESC	7.999e-59	rs28627930;rs8176631;rs621907;rs56343119;rs41302673;rs183853102;rs9411395;rs3094375;rs2519093;rs11244061;rs592514;rs28446901;rs7855466;rs11789139;rs7036642;rs558240;rs1179011;rs2285488;rs11244051;rs2285488:rs592514;rs621907:rs56343119:rs3094375:rs28627930;rs8176631:rs28627930:rs41302673:rs621907:rs968471:rs34819756:rs183853102:rs28446901:rs592514	9
ENSG00000148291	SURF2	9	136223428	136228045	1	protein_coding	6835	SURF2	3.07087e-07	NA	10	16.93	0	NA	NA	NA	NA	Yes	GM12878:IMR90:Mesenchymal_Stem_Cell:Mesendoderm:Trophoblast-like_Cell:hESC	5.78e-23	rs56343119;rs41302673;rs183853102;rs28627930;rs621907;rs592514;rs2285488:rs592514;rs621907:rs56343119:rs3094375:rs28627930;rs8176631:rs28627930:rs41302673:rs621907:rs968471:rs34819756:rs183853102:rs28446901:rs592514	9
ENSG00000148248	SURF4	9	136228325	136242970	-1	protein_coding	6836	SURF4	0.686424	-0.490475	13	16.93	0	NA	NA	NA	NA	Yes	Adult_Cortex:Fetal_Cortex:IMR90:Mesenchymal_Stem_Cell:hESC	4.257e-21	rs183853102;rs28627930;rs621907;rs592514;rs56343119;rs41302673;rs8176631;rs621907:rs28627930:rs28627930;rs8176631:rs2285488:rs56343119:rs3094375:rs968471:rs34819756:rs11244084:rs8176631:rs74921353:rs41302673:rs621907	9
ENSG00000198870	C9orf96	9	136243117	136271220	1	protein_coding	169436	C9orf96	2.54707e-16	NA	24	12.15	0	NA	NA	NA	NA	Yes	Adult_Cortex:Fetal_Cortex:IMR90:Mesenchymal_Stem_Cell:hESC	4.257e-21	rs621907;rs28627930;rs592514;rs56343119;rs41302673;rs8176631;rs77311079;rs62575992;rs2285488;rs621907:rs28627930:rs28627930;rs8176631:rs2285488:rs56343119:rs3094375:rs968471:rs34819756:rs11244084:rs8176631:rs74921353:rs41302673:rs621907	9
ENSG00000148300	REXO4	9	136271186	136283164	-1	protein_coding	57109	REXO4	9.99455e-06	1.53085	15	12.15	93	3.64488e-09	1.05147e-07	BRAINEAC/MEDU:GTEx/v8/Brain_Anterior_cingulate_cortex_BA24:GTEx/v8/Brain_Cortex:GTEx/v8/Brain_Frontal_Cortex_BA9	-	Yes	Adult_Cortex:Fetal_Cortex:Spleen:GM12878:IMR90:Mesenchymal_Stem_Cell	4.257e-21	rs592514;rs621907;rs56343119;rs41302673;rs28627930;rs8176631;rs77311079;rs2285488;rs624601;rs11789139;rs74921353;rs176691;rs621907:rs28627930:rs56343119;rs41302673:rs28627930;rs8176631:rs2285488:rs56343119:rs3094375:rs968471:rs34819756:rs11244084:rs8176631:rs74921353:rs41302673:rs621907:rs183853102	9
ENSG00000160323	ADAMTS13	9	136279478	136324508	1	protein_coding	11093	ADAMTS13	7.88297e-11	-0.276084	72	26.3	43	6.1875e-14	9.99784e-12	GTEx/v8/Brain_Amygdala:GTEx/v8/Brain_Anterior_cingulate_cortex_BA24:GTEx/v8/Brain_Caudate_basal_ganglia:GTEx/v8/Brain_Cerebellar_Hemisphere:GTEx/v8/Brain_Cerebellum:GTEx/v8/Brain_Cortex:GTEx/v8/Brain_Frontal_Cortex_BA9:GTEx/v8/Brain_Hippocampus:GTEx/v8/Brain_Hypothalamus:GTEx/v8/Brain_Nucleus_accumbens_basal_ganglia:GTEx/v8/Brain_Putamen_basal_ganglia:GTEx/v8/Brain_Spinal_cord_cervical_c-1	-	Yes	Promoter_anchored_loops:IMR90:Mesenchymal_Stem_Cell:hESC	5.2301e-47	rs56343119;rs41302673;rs28627930;rs8176631;rs77311079;rs2285488;rs592514;rs621907;rs183853102;rs28446901;rs3094375;rs74921353;rs475419;rs8176630;rs558240;rs9411395;rs1179011;rs28627930:rs56343119;rs41302673:rs41302673:rs183853102:rs2285488:rs592514;rs621907:rs56343119:rs3094375:rs28627930;rs8176631:rs621907:rs968471:rs34819756	9
ENSG00000160325	CACFD1	9	136325089	136335970	1	protein_coding	11094	CACFD1	0.00574677	NA	44	26.3	14	3.26048e-07	1.56904e-07	GTEx/v8/Brain_Caudate_basal_ganglia:GTEx/v8/Brain_Cerebellar_Hemisphere:GTEx/v8/Brain_Nucleus_accumbens_basal_ganglia:GTEx/v8/Brain_Spinal_cord_cervical_c-1	-	Yes	Promoter_anchored_loops:Adult_Cortex:Fetal_Cortex:Left_Ventricle:Spleen:GM12878:IMR90:Mesenchymal_Stem_Cell:Mesendoderm:Trophoblast-like_Cell:hESC	7.9282e-90	rs41302673;rs3094375;rs56343119;rs592514;rs621907;rs28627930;rs2285488;rs8176631;rs968471;rs145526382;rs558240;rs4348570:rs34764475:rs41302673:rs28627930;rs8176631:rs77311079:rs28627930:rs2285488:rs592514;rs621907:rs56343119;rs41302673:rs11244037:rs11795119:rs12216896:rs183853102:rs28446901:rs592514:rs3094375:rs56343119:rs8176631:rs621907:rs7855466;rs7469576:rs7855466:rs145526382:rs9411475;rs1179…	9
ENSG00000160326	SLC2A6	9	136336217	136344259	-1	protein_coding	11182	SLC2A6	0.000366664	-0.0332605	34	17.61	38	1.42021e-09	2.00208e-05	GTEx/v8/Brain_Caudate_basal_ganglia:GTEx/v8/Brain_Cerebellar_Hemisphere:GTEx/v8/Brain_Cortex:GTEx/v8/Brain_Frontal_Cortex_BA9:GTEx/v8/Brain_Nucleus_accumbens_basal_ganglia:GTEx/v8/Brain_Putamen_basal_ganglia	+	Yes	Promoter_anchored_loops:Adult_Cortex:Fetal_Cortex:Left_Ventricle:Spleen:GM12878:IMR90:Mesenchymal_Stem_Cell:Mesendoderm:Trophoblast-like_Cell:hESC	7.9282e-90	rs56343119;rs592514;rs621907;rs28627930;rs41302673;rs3094375;rs8176631;rs968471;rs34819756;rs2285488;rs28627930:rs56343119;rs41302673:rs41302673:rs183853102:rs592514;rs621907:rs56343119:rs28627930;rs8176631:rs77311079:rs62575992:rs621907:rs11244037:rs4348570:rs11795119:rs12216896:rs34764475:rs28446901:rs592514:rs3094375:rs2285488:rs8176631:rs7855466;rs7469576:rs7855466:rs145526382:rs9411475;rs117…	9
ENSG00000187616	TMEM8C	9	136379708	136393734	-1	protein_coding	389827	TMEM8C	0.00216916	0.106133	0	0	0	NA	NA	NA	NA	Yes	Spleen:IMR90:Mesenchymal_Stem_Cell:Mesendoderm:Trophoblast-like_Cell:hESC	7.9282e-90	rs2285488:rs592514;rs621907:rs56343119:rs3094375:rs28627930;rs8176631:rs28627930:rs41302673:rs621907:rs968471:rs34819756:rs11244037:rs4348570:rs11795119:rs12216896:rs34764475:rs7855466;rs7469576:rs7855466:rs145526382:rs9411475;rs11795119:rs9411475;rs34531929:rs9411475;rs7466988;rs7466988:rs9411475:rs9411475;rs72775473:rs624601:rs7036642:rs11244051:rs35698328:rs505922:rs8176707:rs2519093:rs5876119…	9
ENSG00000197859	ADAMTSL2	9	136397286	136440641	1	protein_coding	9719	ADAMTSL2	0.0710587	NA	0	0	0	NA	NA	NA	NA	Yes	Spleen:IMR90:Mesenchymal_Stem_Cell:Mesendoderm:Trophoblast-like_Cell:hESC	7.9282e-90	rs2285488:rs592514;rs621907:rs56343119:rs3094375:rs28627930;rs8176631:rs28627930:rs41302673:rs621907:rs968471:rs34819756:rs11244037:rs4348570:rs11795119:rs12216896:rs34764475:rs7855466;rs7469576:rs7855466:rs145526382:rs9411475;rs11795119:rs9411475;rs34531929:rs9411475;rs7466988;rs7466988:rs9411475:rs9411475;rs72775473:rs624601:rs7036642:rs11244051:rs35698328:rs505922:rs8176707:rs2519093:rs5876119…	9
ENSG00000196990	FAM163B	9	136444079	136451319	-1	protein_coding	642968	FAM163B	0.428151	-0.470115	0	0	0	NA	NA	NA	NA	Yes	IMR90:Mesenchymal_Stem_Cell:Mesendoderm	7.9282e-90	rs11244037:rs4348570:rs11795119:rs12216896:rs34764475:rs2285488:rs592514;rs621907:rs56343119:rs3094375:rs28627930;rs8176631:rs28627930:rs41302673:rs621907:rs968471:rs34819756:rs7855466;rs7469576:rs7855466:rs145526382:rs9411475;rs11795119:rs9411475;rs34531929:rs9411475;rs7466988;rs7466988:rs9411475:rs9411475;rs72775473:rs624601:rs7036642:rs11244051:rs35698328:rs505922:rs8176707:rs2519093:rs5876119…	9
ENSG00000123453	SARDH	9	136528682	136605077	-1	protein_coding	1757	SARDH	8.19688e-10	-0.160036	0	0	0	NA	NA	NA	NA	Yes	Promoter_anchored_loops:IMR90:Mesenchymal_Stem_Cell	2.3666e-14	rs34819756:rs2285488:rs592514;rs621907:rs56343119:rs3094375:rs28627930;rs8176631:rs28627930:rs41302673:rs621907:rs968471	9
ENSG00000169925	BRD3	9	136895427	136933657	-1	protein_coding	8019	BRD3	0.766979	1.79826	0	0	0	NA	NA	NA	NA	Yes	Adult_Cortex:Fetal_Cortex	1.3813e-13	rs592514;rs621907:rs28627930:rs56343119;rs41302673:rs28627930;rs8176631	9
ENSG00000148606	POLR3A	10	79734907	79789303	-1	protein_coding	11128	POLR3A	7.38505e-14	1.11599	0	0	0	NA	NA	NA	NA	Yes	Left_Ventricle	0.00030196	rs11201014	10
ENSG00000138326	RPS24	10	79793518	79816570	1	protein_coding	6229	RPS24	0.852844	-0.91007	0	0	0	NA	NA	NA	NA	Yes	Left_Ventricle	0.00030196	rs11201014	10
ENSG00000108179	PPIF	10	81107225	81115093	1	protein_coding	10105	PPIF	0.00518621	1.26365	0	0	0	NA	NA	NA	NA	Yes	Promoter_anchored_loops:Left_Ventricle:IMR90:Mesenchymal_Stem_Cell:Mesendoderm:Trophoblast-like_Cell:hESC	7.8558e-05	rs11201014	10
ENSG00000165424	ZCCHC24	10	81142081	81205383	-1	protein_coding	219654	ZCCHC24	0.473547	0.910484	0	0	0	NA	NA	NA	NA	Yes	Promoter_anchored_loops:IMR90:Mesenchymal_Stem_Cell:Mesendoderm	0.00035228	rs11201014	10
ENSG00000235705	AL133481.1	10	81266126	81270678	-1	protein_coding	NA	NA	NA	NA	1	6.907	0	NA	NA	NA	NA	Yes	Promoter_anchored_loops:Left_Ventricle:GM12878:IMR90:Mesenchymal_Stem_Cell:Mesendoderm:Trophoblast-like_Cell:hESC	0.00030196	rs11201014	10
ENSG00000253626	EIF5AL1	10	81272357	81276188	1	protein_coding	143244	EIF5AL1	NA	1.15157	1	6.907	0	NA	NA	NA	NA	Yes	Promoter_anchored_loops:Left_Ventricle:GM12878:IMR90:Mesenchymal_Stem_Cell:Mesendoderm:Trophoblast-like_Cell:hESC	0.00030196	rs11201014	10
ENSG00000185303	SFTPA2	10	81315608	81320153	-1	protein_coding	729238	SFTPA2	0.0145995	3.28171	11	9.283	1	2.06062e-05	4.91197e-05	GTEx/v8/Brain_Anterior_cingulate_cortex_BA24	-	Yes	Promoter_anchored_loops:Fetal_Cortex:Left_Ventricle:Liver:Spleen:GM12878:IMR90:Mesenchymal_Stem_Cell:Mesendoderm:Neural_Progenitor_Cell:Trophoblast-like_Cell:hESC	3.6473e-09	rs11201014;rs721917;rs11201014:rs721917	10
ENSG00000122852	SFTPA1	10	81370695	81375196	1	protein_coding	653509	SFTPA1	0.000541612	0.626213	22	8.293	0	NA	NA	NA	NA	Yes	Promoter_anchored_loops:Aorta:Left_Ventricle:Liver:IMR90:Mesenchymal_Stem_Cell:Mesendoderm:Trophoblast-like_Cell:hESC	3.6473e-09	rs11201014;rs11201014:rs721917	10
ENSG00000188199	NUTM2B	10	81462983	81474437	1	protein_coding	729262	NUTM2B	0.841787	-0.469477	0	0	36	1.45176e-05	1.73562e-18	GTEx/v8/Brain_Nucleus_accumbens_basal_ganglia	-	Yes	Promoter_anchored_loops	7.3481e-09	rs11201014	10
ENSG00000228570	NUTM2E	10	81601114	81610632	1	protein_coding	283008	NUTM2E	NA	NA	9	8.855	0	NA	NA	NA	NA	Yes	Promoter_anchored_loops	0.00031582	rs11201014	10
ENSG00000133661	SFTPD	10	81697496	81742370	-1	protein_coding	6441	SFTPD	0.240356	-0.213349	102	16.7	246	1.55362e-11	4.91164e-19	GTEx/v8/Brain_Amygdala:GTEx/v8/Brain_Anterior_cingulate_cortex_BA24:GTEx/v8/Brain_Caudate_basal_ganglia:GTEx/v8/Brain_Cerebellar_Hemisphere:GTEx/v8/Brain_Cerebellum:GTEx/v8/Brain_Cortex:GTEx/v8/Brain_Frontal_Cortex_BA9:GTEx/v8/Brain_Hippocampus:GTEx/v8/Brain_Hypothalamus:GTEx/v8/Brain_Nucleus_accumbens_basal_ganglia:GTEx/v8/Brain_Putamen_basal_ganglia	+	Yes	IMR90:Mesenchymal_Stem_Cell	3.6473e-09	rs11201014;rs721917	10
ENSG00000133678	TMEM254	10	81838402	81852313	1	protein_coding	80195	TMEM254	0.00506595	-0.694592	0	0	0	NA	NA	NA	NA	Yes	Adult_Cortex:Fetal_Cortex:Left_Ventricle:Liver:IMR90:Mesenchymal_Stem_Cell:Mesendoderm:Trophoblast-like_Cell:hESC	3.6473e-09	rs11201014:rs721917	10
ENSG00000189129	PLAC9	10	81891438	81905115	1	protein_coding	219348	PLAC9	0.0102386	-0.356123	2	2.062	272	2.71088e-09	1.49263e-11	GTEx/v8/Brain_Anterior_cingulate_cortex_BA24:GTEx/v8/Brain_Caudate_basal_ganglia:GTEx/v8/Brain_Cerebellar_Hemisphere:GTEx/v8/Brain_Cortex:GTEx/v8/Brain_Frontal_Cortex_BA9:GTEx/v8/Brain_Hippocampus:GTEx/v8/Brain_Nucleus_accumbens_basal_ganglia	-	Yes	Promoter_anchored_loops:Mesenchymal_Stem_Cell:Mesendoderm:Trophoblast-like_Cell:hESC	7.3481e-09	rs11201014	10
ENSG00000122359	ANXA11	10	81910645	81965328	-1	protein_coding	311	ANXA11	3.4582e-06	1.91186	21	12.5	0	NA	NA	NA	NA	Yes	Promoter_anchored_loops:GM12878:IMR90:Mesenchymal_Stem_Cell:Mesendoderm:Neural_Progenitor_Cell	7.8558e-05	rs11201014	10
ENSG00000204038	AL359195.1	10	82009466	82013395	1	protein_coding	NA	NA	NA	NA	1	2.127	0	NA	NA	NA	NA	Yes	Promoter_anchored_loops:Aorta:Left_Ventricle:GM12878:IMR90:Mesenchymal_Stem_Cell:Mesendoderm:Trophoblast-like_Cell:hESC	3.6473e-09	rs11201014;rs11201014:rs721917	10
ENSG00000151224	MAT1A	10	82031576	82049440	-1	protein_coding	4143	MAT1A	0.75413	1.20951	0	0	0	NA	NA	NA	NA	Yes	Left_Ventricle:Liver:Mesenchymal_Stem_Cell:Mesendoderm:Trophoblast-like_Cell:hESC	3.6473e-09	rs11201014:rs721917	10
ENSG00000170788	DYDC1	10	82095861	82116511	-1	protein_coding	143241	DYDC1	0.00206579	0.27062	0	0	0	NA	NA	NA	NA	Yes	Left_Ventricle:Liver:IMR90:Mesenchymal_Stem_Cell:Mesendoderm:Trophoblast-like_Cell:hESC	7.8558e-05	rs11201014	10
ENSG00000133665	DYDC2	10	82104501	82127829	1	protein_coding	84332	DYDC2	0.0233122	0.648187	0	0	0	NA	NA	NA	NA	Yes	Left_Ventricle:Liver:IMR90:Mesenchymal_Stem_Cell:Mesendoderm:Trophoblast-like_Cell:hESC	7.8558e-05	rs11201014	10
ENSG00000122378	FAM213A	10	82167585	82192753	1	protein_coding	84293	FAM213A	0.000157315	0.703055	0	0	0	NA	NA	NA	NA	Yes	Mesendoderm:hESC	7.8558e-05	rs11201014	10
ENSG00000108219	TSPAN14	10	82213922	82292879	1	protein_coding	81619	TSPAN14	0.86307	0.557036	0	0	0	NA	NA	NA	NA	Yes	Promoter_anchored_loops	0.00031582	rs11201014	10
ENSG00000178217	SH2D4B	10	82297658	82406316	1	protein_coding	387694	SH2D4B	3.12419e-07	0.473248	0	0	0	NA	NA	NA	NA	Yes	Promoter_anchored_loops	0.00034802	rs11201014	10
ENSG00000110422	HIPK3	11	33278218	33378569	1	protein_coding	10114	HIPK3	0.893187	-1.55551	0	0	0	NA	NA	NA	NA	Yes	Fetal_Cortex:Left_Ventricle	2.4646e-08	rs7118388:rs7949972	11
ENSG00000110427	KIAA1549L	11	33563618	33695648	1	protein_coding	25758	KIAA1549L	0.00370823	0.621534	0	0	0	NA	NA	NA	NA	Yes	IMR90:Mesenchymal_Stem_Cell	8.0042e-10	rs7118388:rs7949972	11
ENSG00000135363	LMO2	11	33880122	33913836	-1	protein_coding	4005	LMO2	0.753952	0.0110124	0	0	0	NA	NA	NA	NA	Yes	IMR90:Mesenchymal_Stem_Cell	8.0042e-10	rs7118388:rs7949972	11
ENSG00000184566	AC132216.1	11	33902189	33903338	1	protein_coding	NA	NA	NA	NA	0	0	0	NA	NA	NA	NA	Yes	IMR90:Mesenchymal_Stem_Cell	8.0042e-10	rs7118388:rs7949972	11
ENSG00000135387	CAPRIN1	11	34073230	34122703	1	protein_coding	4076	CAPRIN1	0.999768	-0.678167	0	0	0	NA	NA	NA	NA	Yes	IMR90	2.4646e-08	rs7118388	11
ENSG00000135372	NAT10	11	34127149	34169217	1	protein_coding	55226	NAT10	1.054e-13	-0.488287	0	0	0	NA	NA	NA	NA	Yes	IMR90:Mesendoderm:hESC	8.0042e-10	rs7118388:rs7949972	11
ENSG00000166016	ABTB2	11	34172535	34379555	-1	protein_coding	25841	ABTB2	0.12465	0.160426	0	0	0	NA	NA	NA	NA	Yes	Liver:GM12878:IMR90:Mesendoderm:Trophoblast-like_Cell:hESC	8.0042e-10	rs7949972:rs7118388	11
ENSG00000121691	CAT	11	34460472	34493609	1	protein_coding	847	CAT	1.47983e-06	-0.169111	6	11.71	2	4.79353e-06	1.50355e-07	GTEx/v8/Brain_Cerebellum:GTEx/v8/Brain_Cortex:GTEx/v8/Brain_Hypothalamus:GTEx/v8/Brain_Putamen_basal_ganglia	+	Yes	GM12878:IMR90:Mesenchymal_Stem_Cell:Mesendoderm:Trophoblast-like_Cell:hESC	8.0042e-10	rs7118388;rs7949972	11
ENSG00000135374	ELF5	11	34500340	34535352	-1	protein_coding	2001	ELF5	0.0190865	0.780793	8	11.71	0	NA	NA	NA	NA	Yes	IMR90:Mesenchymal_Stem_Cell:Mesendoderm:hESC	8.0042e-10	rs7949972;rs7118388:rs7949972	11
ENSG00000135373	EHF	11	34642640	34682604	1	protein_coding	26298	EHF	0.978731	0.378436	0	0	0	NA	NA	NA	NA	Yes	Liver:IMR90:Mesenchymal_Stem_Cell:Mesendoderm:hESC	8.0042e-10	rs7949972:rs7118388	11
ENSG00000149089	APIP	11	34874641	34938046	-1	protein_coding	51074	APIP	4.19693e-10	NA	0	0	0	NA	NA	NA	NA	Yes	Left_Ventricle:Liver:IMR90:Mesenchymal_Stem_Cell:Mesendoderm:Trophoblast-like_Cell:hESC	8.0042e-10	rs7949972:rs7118388	11
ENSG00000110435	PDHX	11	34937376	35042138	1	protein_coding	8050	PDHX	0.00137029	0.965011	0	0	0	NA	NA	NA	NA	Yes	Left_Ventricle:Liver:IMR90:Mesenchymal_Stem_Cell:Mesendoderm:Trophoblast-like_Cell:hESC	8.0042e-10	rs7949972:rs7118388	11
ENSG00000269766	AL356215.1	11	35150091	35150215	-1	protein_coding	NA	NA	NA	NA	0	0	0	NA	NA	NA	NA	Yes	IMR90:Mesendoderm:hESC	8.0042e-10	rs7949972	11
ENSG00000026508	CD44	11	35160417	35253949	1	protein_coding	960	CD44	0.00826938	-0.278094	0	0	0	NA	NA	NA	NA	Yes	GM12878:IMR90:Mesenchymal_Stem_Cell:Mesendoderm:Trophoblast-like_Cell:hESC	8.0042e-10	rs7949972:rs7118388	11
ENSG00000110436	SLC1A2	11	35272753	35441610	-1	protein_coding	6506	SLC1A2	0.907793	1.49828	0	0	0	NA	NA	NA	NA	Yes	IMR90:Mesenchymal_Stem_Cell:Mesendoderm	8.0042e-10	rs7949972:rs7118388	11
ENSG00000149090	PAMR1	11	35453370	35551848	-1	protein_coding	25891	PAMR1	4.62836e-21	-0.0558959	0	0	0	NA	NA	NA	NA	Yes	GM12878:IMR90:Mesenchymal_Stem_Cell:Mesendoderm:Trophoblast-like_Cell:hESC	8.0042e-10	rs7949972:rs7118388	11
ENSG00000179431	FJX1	11	35639735	35642419	1	protein_coding	24147	FJX1	0.823951	NA	0	0	0	NA	NA	NA	NA	Yes	IMR90:Mesenchymal_Stem_Cell	2.4646e-08	rs7118388:rs7949972	11
ENSG00000179241	LDLRAD3	11	35965531	36253686	1	protein_coding	143458	LDLRAD3	0.0250893	0.96846	0	0	0	NA	NA	NA	NA	Yes	IMR90:Mesenchymal_Stem_Cell:Mesendoderm	8.0042e-10	rs7118388:rs7949972	11
ENSG00000110442	COMMD9	11	36295051	36310999	-1	protein_coding	29099	COMMD9	0.63526	-0.0553686	0	0	0	NA	NA	NA	NA	Yes	IMR90:Mesenchymal_Stem_Cell:Mesendoderm:Trophoblast-like_Cell	8.0042e-10	rs7118388:rs7949972	11
ENSG00000135362	PRR5L	11	36317838	36486754	1	protein_coding	79899	PRR5L	0.0787689	1.0169	0	0	0	NA	NA	NA	NA	Yes	IMR90:Mesenchymal_Stem_Cell:Mesendoderm:Trophoblast-like_Cell	8.0042e-10	rs7118388:rs7949972	11
ENSG00000173064	HECTD4	12	112597992	112819896	-1	protein_coding	283450	HECTD4	1	NA	0	0	0	NA	NA	NA	NA	Yes	Promoter_anchored_loops	NA	rs10850097	12
ENSG00000089127	OAS1	12	113344582	113369990	1	protein_coding	4938	OAS1	0.00123924	-0.362759	124	16.46	0	NA	NA	NA	NA	Yes	Promoter_anchored_loops	5.5004e-11	rs10850097	12
ENSG00000111331	OAS3	12	113376157	113411054	1	protein_coding	4940	OAS3	1.82238e-23	1.29725	84	16.46	0	NA	NA	NA	NA	No	NA	4.7155e-10	rs10850097	12
ENSG00000111335	OAS2	12	113416200	113449528	1	protein_coding	4939	OAS2	1.89092e-14	-0.406421	14	7.832	0	NA	NA	NA	NA	No	NA	2.8948e-08	rs10850097	12
ENSG00000177169	ULK1	12	132379196	132407712	1	protein_coding	8408	ULK1	0.96446	-0.338022	0	0	0	NA	NA	NA	NA	Yes	EP_links_oneway	0.0012718	rs7295014;rs7973123	13
ENSG00000269676	MUC8	12	133049334	133050726	-1	protein_coding	100129528	MUC8	NA	NA	10	5.266	0	NA	NA	NA	NA	No	NA	7.2179e-09	rs4883585;rs7295014	13
ENSG00000112787	FBRSL1	12	133066137	133161774	1	protein_coding	57666	FBRSL1	NA	NA	99	10.72	3	4.02843e-05	0.00249645	GTEx/v8/Brain_Cerebellum	-	No	NA	4.2902e-09	rs7295014;rs4883585;rs7973123	13
ENSG00000187848	P2RX2	12	133195366	133198972	1	protein_coding	22953	P2RX2	9.6942e-12	NA	0	0	79	1.48021e-12	1.45498e-15	GTEx/v8/Brain_Anterior_cingulate_cortex_BA24:GTEx/v8/Brain_Cortex	-	No	NA	4.2902e-09	rs4883585;rs7295014;rs7973123	13
ENSG00000177084	POLE	12	133200348	133263951	-1	protein_coding	5426	POLE	1.00661e-14	-0.321627	0	0	76	3.37005e-10	2.66596e-80	BRAINEAC/CRBL:BRAINEAC/HIPP:BRAINEAC/TCTX:GTEx/v8/Brain_Caudate_basal_ganglia:GTEx/v8/Brain_Cerebellar_Hemisphere:GTEx/v8/Brain_Cerebellum:GTEx/v8/Brain_Cortex	-	Yes	Promoter_anchored_loops	4.2902e-09	rs7295014;rs4883585;rs7973123;rs4883585:rs7295014	13
ENSG00000176894	PXMP2	12	133264192	133297276	1	protein_coding	5827	PXMP2	0.0288943	NA	0	0	2	1.28792e-05	3.42695e-06	GTEx/v8/Brain_Cerebellum	-	Yes	Promoter_anchored_loops	4.2902e-09	rs7973123;rs7295014;rs4883585:rs7295014	13
ENSG00000256632	RP13-672B3.2	12	133264635	133291498	1	protein_coding	NA	NA	NA	NA	0	0	0	NA	NA	NA	NA	Yes	Promoter_anchored_loops	4.2902e-09	rs7295014;rs4883585:rs7295014	13
ENSG00000165300	SLITRK5	13	88324870	88331871	1	protein_coding	26050	SLITRK5	0.812088	-0.950458	0	0	0	NA	NA	NA	NA	Yes	Mesenchymal_Stem_Cell:hESC	4.9628e-08	rs9519214	14
ENSG00000176165	FOXG1	14	29235050	29238870	1	protein_coding	2290	FOXG1	NA	-0.943027	0	0	0	NA	NA	NA	NA	Yes	Aorta:Left_Ventricle:Liver:GM12878:IMR90:Mesenchymal_Stem_Cell:Mesendoderm:Neural_Progenitor_Cell:Trophoblast-like_Cell:hESC	1.6282e-10	rs184781326	15
ENSG00000186960	C14orf23	14	29241910	29282493	1	protein_coding	387978	C14orf23	NA	NA	0	0	0	NA	NA	NA	NA	Yes	Adult_Cortex:Fetal_Cortex:Aorta:Left_Ventricle:Liver:IMR90:Mesenchymal_Stem_Cell:Mesendoderm:Neural_Progenitor_Cell:hESC	1.6282e-10	rs184781326	15
ENSG00000184304	PRKD1	14	30045687	30661104	-1	protein_coding	5587	PRKD1	2.12624e-05	NA	0	0	0	NA	NA	NA	NA	Yes	IMR90:Mesenchymal_Stem_Cell:Mesendoderm:Neural_Progenitor_Cell:Trophoblast-like_Cell:hESC	1.6282e-10	rs184781326	15
ENSG00000092108	SCFD1	14	31091318	31205018	1	protein_coding	23256	SCFD1	0.991579	-0.0952235	0	0	0	NA	NA	NA	NA	Yes	Fetal_Cortex	1.7179e-09	rs184781326	15
ENSG00000214556	C17orf98	17	36991341	36997708	-1	protein_coding	388381	C17orf98	0.457751	0.540891	0	0	0	NA	NA	NA	NA	Yes	Fetal_Cortex	2.963e-08	rs3213762:rs9916158	16
ENSG00000141748	ARL5C	17	37313147	37323737	-1	protein_coding	390790	ARL5C	NA	0.240035	0	0	0	NA	NA	NA	NA	Yes	Fetal_Cortex	2.963e-08	rs3213762:rs9916158	16
ENSG00000125686	MED1	17	37560538	37607539	-1	protein_coding	5469	MED1	0.999991	-0.214335	0	0	0	NA	NA	NA	NA	Yes	Mesenchymal_Stem_Cell	1.4436e-08	rs9916158:rs3213762	16
ENSG00000167258	CDK12	17	37617764	37721160	1	protein_coding	51755	CDK12	0.999992	-1.15631	0	0	0	NA	NA	NA	NA	Yes	Adult_Cortex:Fetal_Cortex:Mesenchymal_Stem_Cell	1.4436e-08	rs3213762:rs9916158	16
ENSG00000173991	TCAP	17	37820440	37822808	1	protein_coding	8557	TCAP	0.075771	-0.485443	0	0	0	NA	NA	NA	NA	Yes	IMR90	1.4436e-08	rs9916158:rs3213762	16
ENSG00000141744	PNMT	17	37824234	37826728	1	protein_coding	5409	PNMT	0.00075382	NA	0	0	0	NA	NA	NA	NA	Yes	IMR90	1.4436e-08	rs9916158:rs3213762	16
ENSG00000161395	PGAP3	17	37827375	37853050	-1	protein_coding	93210	PGAP3	0.0909847	-0.304973	0	0	0	NA	NA	NA	NA	Yes	Left_Ventricle:Liver:Spleen:GM12878:IMR90:Mesenchymal_Stem_Cell:Mesendoderm:Trophoblast-like_Cell:hESC	1.4436e-08	rs9916158:rs3213762	16
ENSG00000141736	ERBB2	17	37844167	37886679	1	protein_coding	2064	ERBB2	0.998895	-0.391042	0	0	0	NA	NA	NA	NA	Yes	Adult_Cortex:Left_Ventricle:Liver:Spleen:GM12878:IMR90:Mesenchymal_Stem_Cell:Mesendoderm:Trophoblast-like_Cell:hESC	1.4436e-08	rs3213762:rs9916158	16
ENSG00000141741	MIEN1	17	37884749	37887040	-1	protein_coding	84299	MIEN1	0.773017	-0.25265	0	0	0	NA	NA	NA	NA	Yes	Adult_Cortex:IMR90	1.4436e-08	rs3213762:rs9916158	16
ENSG00000141738	GRB7	17	37894180	37903544	1	protein_coding	2886	GRB7	0.000820006	0.0322768	0	0	0	NA	NA	NA	NA	Yes	IMR90	1.4436e-08	rs9916158:rs3213762	16
ENSG00000161405	IKZF3	17	37921198	38020441	-1	protein_coding	22806	IKZF3	0.994922	-0.206896	0	0	0	NA	NA	NA	NA	Yes	GM12878:IMR90	1.4436e-08	rs9916158:rs3213762	16
ENSG00000186075	ZPBP2	17	38024417	38034149	1	protein_coding	124626	ZPBP2	0.000986594	-0.156737	0	0	0	NA	NA	NA	NA	Yes	GM12878:IMR90	1.4436e-08	rs9916158:rs3213762	16
ENSG00000172057	ORMDL3	17	38077294	38083854	-1	protein_coding	94103	ORMDL3	0.721819	-0.557735	0	0	9	1.24118e-05	0.0466611	BRAINEAC/MEDU	NA	Yes	Adult_Cortex:Fetal_Cortex:IMR90	1.4436e-08	rs3213762;rs9916158:rs3213762	16
ENSG00000204913	LRRC3C	17	38097727	38101000	1	protein_coding	100505591	LRRC3C	NA	0.0631162	0	0	0	NA	NA	NA	NA	Yes	IMR90	1.4436e-08	rs9916158:rs3213762	16
ENSG00000167914	GSDMA	17	38119226	38134019	1	protein_coding	284110	GSDMA	7.6136e-13	0.516311	34	19.59	96	5.42127e-13	3.02447e-08	GTEx/v8/Brain_Hippocampus:GTEx/v8/Brain_Spinal_cord_cervical_c-1:GTEx/v8/Brain_Substantia_nigra	+	Yes	Promoter_anchored_loops:Adult_Cortex:Fetal_Cortex:IMR90	1.4235e-08	rs9916158;rs3213762;rs3213762:rs9916158	16
ENSG00000108344	PSMD3	17	38137050	38154213	1	protein_coding	5709	PSMD3	0.999288	-0.18395	84	19.59	93	1.57924e-07	0.000428858	GTEx/v8/Brain_Cerebellar_Hemisphere:GTEx/v8/Brain_Cerebellum	+	Yes	Left_Ventricle:Liver:GM12878:IMR90:Mesenchymal_Stem_Cell:Mesendoderm:Trophoblast-like_Cell:hESC	1.4235e-08	rs3213762;rs9916158;rs9916158:rs3213762	16
ENSG00000108342	CSF3	17	38171614	38174066	1	protein_coding	1440	CSF3	0.480556	0.254419	57	18.11	0	NA	NA	NA	NA	Yes	EP_correlation_cell_type_oneway:IMR90:Mesenchymal_Stem_Cell	1.1083e-08	rs3213762;rs9916158;rs9916158:rs3213762	16
ENSG00000008838	MED24	17	38175350	38217468	-1	protein_coding	9862	MED24	8.98959e-09	1.2872	81	18.11	148	1.04945e-13	4.46501e-09	BRAINEAC/OCTX:GTEx/v8/Brain_Anterior_cingulate_cortex_BA24:GTEx/v8/Brain_Caudate_basal_ganglia:GTEx/v8/Brain_Cerebellum:GTEx/v8/Brain_Cortex:GTEx/v8/Brain_Frontal_Cortex_BA9:GTEx/v8/Brain_Hippocampus:GTEx/v8/Brain_Hypothalamus:GTEx/v8/Brain_Nucleus_accumbens_basal_ganglia	-	Yes	Adult_Cortex:Fetal_Cortex:Left_Ventricle:Liver:GM12878:IMR90:Mesenchymal_Stem_Cell:Mesendoderm:Trophoblast-like_Cell:hESC	1.1083e-08	rs3213762;rs9916158;rs3213762:rs9916158	16
ENSG00000126351	THRA	17	38214543	38250120	1	protein_coding	7067	THRA	0.167007	NA	18	16.75	0	NA	NA	NA	NA	Yes	Adult_Cortex:Fetal_Cortex:Left_Ventricle:Liver:GM12878:IMR90:Mesenchymal_Stem_Cell:Mesendoderm:Trophoblast-like_Cell:hESC	1.1083e-08	rs9916158;rs3213762;rs3213762:rs9916158	16
ENSG00000126368	NR1D1	17	38249040	38256978	-1	protein_coding	9572	NR1D1	0.946085	-0.284473	0	0	0	NA	NA	NA	NA	Yes	Promoter_anchored_loops:Adult_Cortex:Fetal_Cortex:Aorta:Dorsolateral_Prefrontal_Cortex:Hippocampus:Left_Ventricle:Liver:Lung:Pancreas:Psoas:Right_Ventricle:Spleen:GM12878:IMR90:Mesenchymal_Stem_Cell:Mesendoderm:Neural_Progenitor_Cell:Trophoblast-like_Cell:hESC	1.1083e-08	rs9916158:rs3213762	16
ENSG00000188895	MSL1	17	38278551	38293042	1	protein_coding	339287	MSL1	0.984497	NA	0	0	80	4.28039e-07	4.7096e-16	GTEx/v8/Brain_Cerebellum:GTEx/v8/Brain_Hypothalamus	+	Yes	Promoter_anchored_loops:Aorta:Dorsolateral_Prefrontal_Cortex:Hippocampus:Left_Ventricle:Liver:Lung:Pancreas:Psoas:Right_Ventricle:Spleen:GM12878:IMR90:Mesenchymal_Stem_Cell:Mesendoderm:Neural_Progenitor_Cell:Trophoblast-like_Cell:hESC	1.4436e-08	rs3213762;rs9916158;rs9916158:rs3213762	16
ENSG00000108349	CASC3	17	38296571	38328436	1	protein_coding	22794	CASC3	0.913675	-0.751378	0	0	0	NA	NA	NA	NA	Yes	IMR90:Mesenchymal_Stem_Cell:hESC	1.4436e-08	rs9916158:rs3213762	16
ENSG00000108352	RAPGEFL1	17	38333263	38351908	1	protein_coding	51195	RAPGEFL1	0.874146	-0.201649	0	0	45	6.12991e-06	5.40424e-05	GTEx/v8/Brain_Frontal_Cortex_BA9	+	Yes	Adult_Cortex:Fetal_Cortex:Hippocampus:Left_Ventricle:Liver:Lung:Pancreas:Right_Ventricle:Spleen:GM12878:IMR90:Mesenchymal_Stem_Cell:Mesendoderm:Trophoblast-like_Cell:hESC	1.1083e-08	rs3213762;rs3213762:rs9916158	16
ENSG00000171475	WIPF2	17	38375556	38440388	1	protein_coding	147179	WIPF2	0.36673	-2.77581	0	0	0	NA	NA	NA	NA	Yes	GM12878:IMR90:Mesenchymal_Stem_Cell	1.4436e-08	rs9916158:rs3213762	16
ENSG00000094804	CDC6	17	38443885	38459171	1	protein_coding	990	CDC6	1.81284e-06	-1.44101	0	0	0	NA	NA	NA	NA	Yes	Fetal_Cortex:Aorta:Hippocampus:Left_Ventricle:Liver:GM12878:IMR90:Mesenchymal_Stem_Cell:Mesendoderm:Trophoblast-like_Cell:hESC	1.1083e-08	rs3213762:rs9916158	16
ENSG00000131759	RARA	17	38465444	38513094	1	protein_coding	5914	RARA	0.934197	-0.594815	0	0	0	NA	NA	NA	NA	Yes	Adult_Cortex:Fetal_Cortex:Aorta:Hippocampus:Left_Ventricle:Liver:GM12878:IMR90:Mesenchymal_Stem_Cell:Mesendoderm:Trophoblast-like_Cell:hESC	1.1083e-08	rs3213762:rs9916158	16
ENSG00000183153	GJD3	17	38517235	38520067	-1	protein_coding	125111	GJD3	0.00490137	-0.0415376	0	0	0	NA	NA	NA	NA	Yes	Fetal_Cortex	2.963e-08	rs3213762:rs9916158	16
ENSG00000131747	TOP2A	17	38544768	38574202	-1	protein_coding	7153	TOP2A	0.996224	-0.398755	0	0	0	NA	NA	NA	NA	Yes	Adult_Cortex:Fetal_Cortex:Left_Ventricle:IMR90:Mesenchymal_Stem_Cell	1.4436e-08	rs3213762:rs9916158	16
ENSG00000141753	IGFBP4	17	38599702	38613983	1	protein_coding	3487	IGFBP4	0.236669	-0.889156	0	0	0	NA	NA	NA	NA	Yes	Left_Ventricle:IMR90:Mesenchymal_Stem_Cell	1.4436e-08	rs9916158:rs3213762	16
ENSG00000131746	TNS4	17	38632080	38657849	-1	protein_coding	84951	TNS4	0.000130733	-0.00160549	0	0	0	NA	NA	NA	NA	Yes	Mesenchymal_Stem_Cell	1.4436e-08	rs9916158:rs3213762	16
ENSG00000126353	CCR7	17	38710021	38721724	-1	protein_coding	1236	CCR7	0.647009	-0.951002	0	0	0	NA	NA	NA	NA	Yes	GM12878	3.6103e-06	rs9916158:rs3213762	16
ENSG00000073584	SMARCE1	17	38781214	38804760	-1	protein_coding	6605	SMARCE1	0.998188	-1.01877	0	0	0	NA	NA	NA	NA	Yes	Fetal_Cortex:IMR90:Mesenchymal_Stem_Cell	1.4436e-08	rs3213762:rs9916158	16
ENSG00000264058	KRT222	17	38785049	38821393	-1	protein_coding	125113	KRT222	NA	-0.318308	0	0	0	NA	NA	NA	NA	Yes	IMR90:Mesenchymal_Stem_Cell	1.4436e-08	rs9916158:rs3213762	16
ENSG00000213424	KRT222	17	38810917	38821433	-1	protein_coding	125113	KRT222	0.00212668	-0.318308	0	0	0	NA	NA	NA	NA	Yes	IMR90:Mesenchymal_Stem_Cell	1.4436e-08	rs9916158:rs3213762	16
ENSG00000204897	KRT25	17	38904273	38911584	-1	protein_coding	147183	KRT25	1.84753e-06	0.0983194	0	0	0	NA	NA	NA	NA	Yes	IMR90	1.4436e-08	rs9916158:rs3213762	16
ENSG00000186393	KRT26	17	38922490	38928414	-1	protein_coding	353288	KRT26	7.22812e-10	0.80256	0	0	0	NA	NA	NA	NA	Yes	IMR90	3.6103e-06	rs9916158:rs3213762	16
ENSG00000171446	KRT27	17	38933060	38938786	-1	protein_coding	342574	KRT27	8.0095e-14	-0.264077	0	0	0	NA	NA	NA	NA	Yes	IMR90	3.6103e-06	rs9916158:rs3213762	16
ENSG00000173908	KRT28	17	38948455	38956211	-1	protein_coding	162605	KRT28	2.06906e-07	0.155294	0	0	0	NA	NA	NA	NA	Yes	IMR90	3.6103e-06	rs9916158:rs3213762	16
ENSG00000173812	EIF1	17	39845137	39848920	1	protein_coding	10209	EIF1	0.764132	-0.215219	0	0	0	NA	NA	NA	NA	Yes	GM12878:IMR90:Mesenchymal_Stem_Cell:Mesendoderm	1.4436e-08	rs9916158:rs3213762	16
ENSG00000184502	GAST	17	39868578	39872221	1	protein_coding	2520	GAST	0.00317378	0.383455	0	0	0	NA	NA	NA	NA	Yes	Fetal_Cortex:GM12878:IMR90:Mesenchymal_Stem_Cell:Mesendoderm	1.4436e-08	rs3213762:rs9916158	16
ENSG00000173805	HAP1	17	39873994	39890896	-1	protein_coding	9001	HAP1	1.58556e-19	1.91847	0	0	0	NA	NA	NA	NA	Yes	IMR90	3.6103e-06	rs9916158:rs3213762	16
ENSG00000141696	LEPREL4	17	39958199	39968856	-1	protein_coding	10609	LEPREL4	4.37562e-08	0.210886	0	0	0	NA	NA	NA	NA	Yes	Adult_Cortex:Fetal_Cortex	2.963e-08	rs9916158:rs3213762	16
ENSG00000141756	FKBP10	17	39968932	39979465	1	protein_coding	60681	FKBP10	0.000807425	-0.0785425	0	0	0	NA	NA	NA	NA	Yes	Adult_Cortex:Fetal_Cortex	2.963e-08	rs9916158:rs3213762	16
ENSG00000173786	CNP	17	40118759	40129749	1	protein_coding	1267	CNP	0.890888	0.169424	0	0	0	NA	NA	NA	NA	Yes	Adult_Cortex	2.963e-08	rs3213762:rs9916158	16
ENSG00000089558	KCNH4	17	40308909	40333296	-1	protein_coding	23415	KCNH4	0.999979	-0.452983	0	0	0	NA	NA	NA	NA	Yes	hESC	1.4436e-08	rs9916158:rs3213762	16
ENSG00000161610	HCRT	17	40336078	40337470	-1	protein_coding	3060	HCRT	0.50244	-0.292071	0	0	0	NA	NA	NA	NA	Yes	hESC	1.4436e-08	rs9916158:rs3213762	16
ENSG00000167925	GHDC	17	40340817	40346531	-1	protein_coding	84514	GHDC	2.12125e-05	-0.790743	0	0	0	NA	NA	NA	NA	Yes	hESC	1.4436e-08	rs9916158:rs3213762	16
ENSG00000142002	DPP9	19	4675236	4724685	-1	protein_coding	91039	DPP9	0.999115	0.308323	21	15.63	1	2.31504e-05	4.85018e-08	GTEx/v8/Brain_Cerebellum	-	No	NA	3.212e-29	rs35574495;rs7251000;rs12610495;rs10568242	17
ENSG00000105426	PTPRS	19	5158506	5340814	-1	protein_coding	5802	PTPRS	0.760915	1.80852	0	0	0	NA	NA	NA	NA	Yes	Fetal_Cortex	3.8317e-28	rs10568242:rs12610495	17
ENSG00000130254	SAFB2	19	5587010	5624057	-1	protein_coding	9667	SAFB2	0.999583	-0.646987	0	0	0	NA	NA	NA	NA	Yes	IMR90:Mesenchymal_Stem_Cell	3.212e-29	rs35574495:rs7251000:rs12610495:rs7251000;rs10568242:rs10568242	17
ENSG00000160633	SAFB	19	5623046	5668489	1	protein_coding	6294	SAFB	0.999685	-0.301959	0	0	0	NA	NA	NA	NA	Yes	IMR90:Mesenchymal_Stem_Cell	3.212e-29	rs35574495:rs7251000:rs12610495:rs7251000;rs10568242:rs10568242	17
ENSG00000181143	MUC16	19	8959520	9092018	-1	protein_coding	94025	MUC16	NA	1.42184	4	4.888	0	NA	NA	NA	NA	No	NA	6.5311e-10	rs73005873	18
ENSG00000105088	OLFM2	19	9964394	10047228	-1	protein_coding	93145	OLFM2	0.964592	NA	0	0	0	NA	NA	NA	NA	Yes	Adult_Cortex	4.8812e-08	rs78295726	19
ENSG00000105371	ICAM4	19	10397643	10399198	1	protein_coding	3386	ICAM4	1.53445e-05	-0.2872	0	0	0	NA	NA	NA	NA	Yes	Adult_Cortex	4.8812e-08	rs78295726	19
ENSG00000220201	ZGLP1	19	10415479	10420556	-1	protein_coding	100125288	ZGLP1	0.437505	-0.724182	2	10.82	2	2.7592e-07	3.24481e-07	GTEx/v8/Brain_Cerebellar_Hemisphere:GTEx/v8/Brain_Cerebellum:GTEx/v8/Brain_Nucleus_accumbens_basal_ganglia	-	No	NA	4.8812e-08	rs78295726	19
ENSG00000267673	FDX1L	19	10416103	10426691	-1	protein_coding	112812	FDX1L	0.00318935	-0.349449	2	10.82	2	1.07255e-05	0.000576443	GTEx/v8/Brain_Cerebellum	-	No	NA	4.8812e-08	rs78295726	19
ENSG00000167807	CTD-2369P2.10	19	10416103	10426685	-1	protein_coding	NA	NA	NA	NA	2	10.82	0	NA	NA	NA	NA	No	NA	4.8812e-08	rs78295726	19
ENSG00000267303	CTD-2369P2.12	19	10426147	10431354	-1	protein_coding	NA	NA	NA	NA	2	10.82	0	NA	NA	NA	NA	No	NA	4.8812e-08	rs78295726	19
ENSG00000161847	RAVER1	19	10426888	10444316	-1	protein_coding	125950	RAVER1	0.98234	-0.936312	2	10.82	0	NA	NA	NA	NA	No	NA	4.8812e-08	rs78295726	19
ENSG00000130749	ZC3H4	19	47567444	47617009	-1	protein_coding	23211	ZC3H4	1	-0.85506	0	0	0	NA	NA	NA	NA	Yes	Left_Ventricle	4.2597e-11	rs17206693:rs4801777	20
ENSG00000142230	SAE1	19	47616531	47713886	1	protein_coding	10055	SAE1	0.988952	-1.11521	0	0	0	NA	NA	NA	NA	Yes	Left_Ventricle	4.2597e-11	rs17206693:rs4801777	20
ENSG00000118160	SLC8A2	19	47931274	47975425	-1	protein_coding	6543	SLC8A2	NA	-0.264691	0	0	0	NA	NA	NA	NA	Yes	Fetal_Cortex	1.6639e-12	rs679574;rs519757:rs281378;rs281408;rs519757:rs679574:rs519757:rs679574;rs519757:rs17206693:rs4801777	20
ENSG00000188334	BSPH1	19	48471303	48495427	-1	protein_coding	100131137	BSPH1	NA	0.175619	0	0	0	NA	NA	NA	NA	Yes	Mesenchymal_Stem_Cell:Trophoblast-like_Cell	1.9132e-09	rs414299	20
ENSG00000169393	ELSPBP1	19	48497908	48528410	1	protein_coding	64100	ELSPBP1	0.00018142	0.488845	0	0	0	NA	NA	NA	NA	Yes	Mesenchymal_Stem_Cell:Trophoblast-like_Cell	1.9132e-09	rs414299	20
ENSG00000105483	CARD8	19	48684027	48759203	-1	protein_coding	22900	CARD8	0.0162894	2.37559	0	0	0	NA	NA	NA	NA	Yes	Fetal_Cortex:IMR90:Mesenchymal_Stem_Cell:Trophoblast-like_Cell	6.1712e-11	rs17206693:rs4801777:rs414299	20
ENSG00000105479	CCDC114	19	48799714	48825151	-1	protein_coding	93233	CCDC114	0.0027069	0.0349109	0	0	0	NA	NA	NA	NA	Yes	Adult_Cortex:Fetal_Cortex	9.2274e-15	rs17206693:rs4801777:rs595516;rs4802517:rs4802517:rs4801778;rs17206693:rs4801778;rs4347731;rs17206693:rs4347731:rs4801778	20
ENSG00000142227	EMP3	19	48824766	48833810	1	protein_coding	2014	EMP3	0.000573648	-0.192671	0	0	0	NA	NA	NA	NA	Yes	Adult_Cortex:Fetal_Cortex	9.2274e-15	rs17206693:rs4801777:rs595516;rs4802517:rs4802517:rs4801778;rs17206693:rs4801778;rs4347731;rs17206693:rs4347731:rs4801778	20
ENSG00000105447	GRWD1	19	48949030	48960279	1	protein_coding	83743	GRWD1	0.337779	0.963374	0	0	0	NA	NA	NA	NA	Yes	Adult_Cortex:GM12878:IMR90	6.1712e-11	rs17206693:rs4801777:rs414299	20
ENSG00000182324	KCNJ14	19	48958766	48969367	1	protein_coding	3770	KCNJ14	8.51179e-05	1.02372	0	0	0	NA	NA	NA	NA	Yes	GM12878:IMR90	1.9132e-09	rs414299	20
ENSG00000268465	CTC-273B12.7	19	48969094	48975688	1	protein_coding	NA	NA	NA	NA	0	0	0	NA	NA	NA	NA	Yes	Adult_Cortex:Fetal_Cortex	4.2597e-11	rs17206693:rs4801777	20
ENSG00000142235	LMTK3	19	48988528	49016446	-1	protein_coding	114783	LMTK3	NA	NA	0	0	0	NA	NA	NA	NA	Yes	Adult_Cortex	6.1712e-11	rs17206693:rs4801777	20
ENSG00000105523	FAM83E	19	49104067	49118111	-1	protein_coding	54854	FAM83E	6.61984e-06	0.733475	0	0	26	2.64518e-10	4.44418e-18	GTEx/v8/Brain_Cerebellar_Hemisphere:GTEx/v8/Brain_Cerebellum	-	Yes	Adult_Cortex	2.1403e-18	rs414299;rs679574;rs281378;rs281408;rs17206693:rs4801777	20
ENSG00000177202	SPACA4	19	49110000	49110970	1	protein_coding	171169	SPACA4	0.577153	-0.528463	0	0	0	NA	NA	NA	NA	Yes	Adult_Cortex	6.1712e-11	rs17206693:rs4801777	20
ENSG00000063177	RPL18	19	49118585	49122793	-1	protein_coding	6141	RPL18	0.554781	-0.936372	0	0	0	NA	NA	NA	NA	Yes	Adult_Cortex:Fetal_Cortex:IMR90:Mesenchymal_Stem_Cell:Mesendoderm:hESC	4.6046e-14	rs17206693:rs4801777:rs679574;rs519757:rs281378;rs281408;rs519757:rs679574:rs519757:rs679574;rs519757:rs281408:rs281408;rs519757:rs838136	20
ENSG00000063176	SPHK2	19	49122548	49133974	1	protein_coding	56848	SPHK2	8.66424e-06	-1.64118	0	0	0	NA	NA	NA	NA	Yes	Adult_Cortex:Fetal_Cortex:IMR90:Mesenchymal_Stem_Cell:Mesendoderm:hESC	4.6046e-14	rs17206693:rs4801777:rs679574;rs519757:rs281378;rs281408;rs519757:rs679574:rs519757:rs679574;rs519757:rs281408:rs281408;rs519757:rs838136	20
ENSG00000105516	DBP	19	49133287	49140695	-1	protein_coding	1628	DBP	0.820194	-1.09161	0	0	0	NA	NA	NA	NA	Yes	Adult_Cortex:Fetal_Cortex:IMR90:Mesenchymal_Stem_Cell:Mesendoderm:hESC	4.6046e-14	rs17206693:rs4801777:rs281408:rs281408;rs519757:rs679574;rs281408;rs519757:rs679574:rs838136	20
ENSG00000063180	CA11	19	49141199	49149569	-1	protein_coding	770	CA11	0.976097	-0.946175	4	5.526	0	NA	NA	NA	NA	Yes	Adult_Cortex:Fetal_Cortex:IMR90:Mesenchymal_Stem_Cell:Mesendoderm:hESC	4.6046e-14	rs414299;rs17206693:rs4801777:rs281408:rs281408;rs519757:rs679574;rs281408;rs519757:rs679574:rs838136	20
ENSG00000142233	NTN5	19	49164664	49176338	-1	protein_coding	126147	NTN5	3.27017e-06	-0.402193	5	5.526	111	3.29658e-12	7.10644e-08	GTEx/v8/Brain_Anterior_cingulate_cortex_BA24:GTEx/v8/Brain_Caudate_basal_ganglia:GTEx/v8/Brain_Cerebellar_Hemisphere:GTEx/v8/Brain_Cerebellum:GTEx/v8/Brain_Cortex:GTEx/v8/Brain_Frontal_Cortex_BA9:GTEx/v8/Brain_Hypothalamus:GTEx/v8/Brain_Nucleus_accumbens_basal_ganglia:GTEx/v8/Brain_Putamen_basal_ganglia:GTEx/v8/Brain_Spinal_cord_cervical_c-1:GTEx/v8/Brain_Substantia_nigra	-	Yes	IMR90	2.1403e-18	rs414299;rs679574;rs281378;rs519757;rs281408;rs281408:rs281408;rs519757:rs679574;rs519757:rs679574:rs838136	20
ENSG00000176920	FUT2	19	49199228	49209207	1	protein_coding	2524	FUT2	5.46581e-12	4.20043	55	52	114	1.05381e-11	2.17119e-07	GTEx/v8/Brain_Anterior_cingulate_cortex_BA24:GTEx/v8/Brain_Caudate_basal_ganglia:GTEx/v8/Brain_Hippocampus:GTEx/v8/Brain_Nucleus_accumbens_basal_ganglia:GTEx/v8/Brain_Putamen_basal_ganglia	-	Yes	Promoter_anchored_loops:IMR90	2.1403e-18	rs679574;rs281378;rs281408;rs519757;rs414299;rs414299:rs281408:rs281408;rs519757:rs679574;rs519757:rs679574:rs838136	20
ENSG00000176909	MAMSTR	19	49215999	49222978	-1	protein_coding	284358	MAMSTR	0.00123326	-0.0520318	73	52	114	2.63665e-12	1.32751e-07	GTEx/v8/Brain_Anterior_cingulate_cortex_BA24:GTEx/v8/Brain_Caudate_basal_ganglia:GTEx/v8/Brain_Cerebellum:GTEx/v8/Brain_Cortex:GTEx/v8/Brain_Frontal_Cortex_BA9:GTEx/v8/Brain_Hippocampus:GTEx/v8/Brain_Hypothalamus:GTEx/v8/Brain_Nucleus_accumbens_basal_ganglia:GTEx/v8/Brain_Putamen_basal_ganglia:GTEx/v8/Brain_Spinal_cord_cervical_c-1	-	Yes	Adult_Cortex:Fetal_Cortex:Mesenchymal_Stem_Cell	2.1403e-18	rs679574;rs281378;rs281408;rs519757;rs414299;rs17206693:rs4801777:rs595516;rs4802517:rs4802517:rs4801778;rs17206693:rs4801778;rs4347731;rs17206693:rs4347731:rs4801778;rs4347731:rs281408:rs281408;rs519757:rs679574;rs519757:rs679574:rs838136	20
ENSG00000105538	RASIP1	19	49223844	49243978	-1	protein_coding	54922	RASIP1	0.975494	-0.59919	82	26.2	6	1.3187e-08	3.66633e-05	GTEx/v8/Brain_Cerebellar_Hemisphere:GTEx/v8/Brain_Cerebellum:GTEx/v8/Brain_Hypothalamus	+	Yes	Adult_Cortex:Fetal_Cortex:IMR90:Mesenchymal_Stem_Cell	2.1403e-18	rs679574;rs281378;rs281408;rs519757;rs838136;rs17206693:rs4801777:rs414299:rs679574:rs679574;rs281408:rs679574;rs519757:rs679574;rs519757:rs281378:rs281378;rs519757:rs519757:rs679574;rs519757:rs281408:rs281408	20
ENSG00000182264	IZUMO1	19	49244109	49250166	-1	protein_coding	284359	IZUMO1	0.00241626	0.753533	50	13.35	28	4.24377e-13	1.43024e-08	GTEx/v8/Brain_Cerebellar_Hemisphere:GTEx/v8/Brain_Cerebellum:GTEx/v8/Brain_Hypothalamus	-	Yes	Adult_Cortex:Fetal_Cortex:IMR90:Mesenchymal_Stem_Cell	2.1403e-18	rs281408;rs679574;rs519757;rs838136;rs17206693:rs4801777:rs414299:rs679574:rs679574;rs281378;rs281408:rs679574;rs519757:rs679574;rs519757:rs281378:rs281378;rs519757:rs519757:rs679574;rs519757:rs281408:rs281408	20
ENSG00000174951	FUT1	19	49251268	49258647	-1	protein_coding	2523	FUT1	0.000508775	0.370474	40	13.35	1	2.05529e-05	0.0475346	GTEx/v8/Brain_Cerebellar_Hemisphere	+	Yes	Adult_Cortex:Fetal_Cortex:IMR90:Mesenchymal_Stem_Cell	2.1403e-18	rs281408;rs679574;rs519757;rs838136;rs17206693:rs4801777:rs414299:rs679574:rs679574;rs281378;rs281408:rs679574;rs519757:rs679574;rs519757:rs281378:rs281378;rs519757:rs519757:rs679574;rs519757:rs281408:rs281408	20
ENSG00000105550	FGF21	19	49258816	49261587	1	protein_coding	26291	FGF21	0.213002	-0.215278	18	11.44	0	NA	NA	NA	NA	Yes	Adult_Cortex:Fetal_Cortex:IMR90:Mesenchymal_Stem_Cell	2.1403e-18	rs281408;rs679574;rs519757;rs838136;rs17206693:rs4801777:rs414299:rs679574:rs679574;rs281378;rs281408:rs679574;rs519757:rs679574;rs519757:rs281378:rs281378;rs519757:rs519757:rs679574;rs519757:rs281408:rs281408	20
ENSG00000105552	BCAT2	19	49298319	49314286	-1	protein_coding	587	BCAT2	1.71339e-11	-0.850643	0	0	14	1.2962e-06	0.00686552	GTEx/v8/Brain_Caudate_basal_ganglia:GTEx/v8/Brain_Nucleus_accumbens_basal_ganglia	+	Yes	Adult_Cortex:Fetal_Cortex:Aorta:Left_Ventricle:Liver:Spleen:GM12878:IMR90:Mesenchymal_Stem_Cell:Mesendoderm:Trophoblast-like_Cell:hESC	2.1403e-18	rs595516;rs4801777;rs17206693:rs4801777:rs595516;rs4802517:rs4802517:rs4801778;rs17206693:rs4801778;rs4347731;rs17206693:rs4347731:rs4801778;rs4347731:rs679574;rs519757:rs281378;rs281408;rs519757:rs679574:rs519757:rs679574;rs519757:rs281408:rs281408;rs519757:rs414299:rs679574;rs281378;rs281408:rs679574;rs519757:rs281378:rs838136	20
ENSG00000087076	HSD17B14	19	49316274	49339935	-1	protein_coding	51171	HSD17B14	0.00137252	0.796635	22	11.32	138	1.21206e-35	6.64848e-29	BRAINEAC/PUTM:GTEx/v8/Brain_Caudate_basal_ganglia:GTEx/v8/Brain_Nucleus_accumbens_basal_ganglia:GTEx/v8/Brain_Putamen_basal_ganglia	+	Yes	Adult_Cortex:Fetal_Cortex:IMR90:Mesenchymal_Stem_Cell:Mesendoderm:hESC	3.6072e-16	rs17206693;rs4801777;rs595516;rs4801778;rs4802517;rs4347731;rs679574;rs519757:rs281378;rs281408;rs519757:rs679574:rs519757:rs679574;rs519757:rs281408:rs281408;rs519757:rs838136:rs4801778:rs595516:rs4801778;rs17206693:rs595516;rs4802517:rs4802517:rs4801778;rs17206693:rs4347731:rs4801778;rs4347731:rs414299	20
ENSG00000105559	PLEKHA4	19	49340354	49371889	-1	protein_coding	57664	PLEKHA4	4.74253e-09	0.119095	105	18.29	0	NA	NA	NA	NA	Yes	Adult_Cortex:Fetal_Cortex	3.6072e-16	rs17206693;rs4801777;rs4801778;rs595516;rs4802517;rs17206693:rs4801777	20
ENSG00000087074	PPP1R15A	19	49375649	49379314	1	protein_coding	23645	PPP1R15A	3.34189e-09	-0.114311	58	18.29	0	NA	NA	NA	NA	Yes	Adult_Cortex:Fetal_Cortex	3.6072e-16	rs4801778;rs17206693;rs595516;rs4802517;rs4347731;rs17206693:rs4801777	20
ENSG00000104804	TULP2	19	49384222	49401990	-1	protein_coding	7288	TULP2	1.82655e-07	0.695637	77	13.82	42	8.26168e-07	0.00373712	GTEx/v8/Brain_Cortex	-	Yes	Adult_Cortex:Fetal_Cortex	9.2274e-15	rs595516;rs4801778;rs17206693;rs4802517;rs4347731;rs17206693:rs4801777	20
ENSG00000104805	NUCB1	19	49403307	49426629	1	protein_coding	4924	NUCB1	4.16611e-05	0.543033	46	13.41	0	NA	NA	NA	NA	Yes	Adult_Cortex:Fetal_Cortex	9.907e-15	rs4801778;rs4347731;rs17206693:rs4801777	20
ENSG00000087088	BAX	19	49458072	49465055	1	protein_coding	581	BAX	0.167939	NA	0	0	0	NA	NA	NA	NA	Yes	Adult_Cortex:Fetal_Cortex:Left_Ventricle:GM12878:IMR90:Mesenchymal_Stem_Cell:Mesendoderm:Trophoblast-like_Cell:hESC	2.1403e-18	rs17206693:rs4801777:rs595516;rs4802517:rs4802517:rs4801778;rs17206693:rs4801778;rs4347731;rs17206693:rs4347731:rs4801778;rs4347731:rs414299:rs281408:rs281408;rs519757:rs679574;rs281408;rs519757:rs679574:rs838136:rs595516:rs4801778:rs679574;rs281378;rs281408:rs679574;rs519757:rs281378:rs281378;rs519757:rs519757	20
ENSG00000087086	FTL	19	49468558	49470135	1	protein_coding	2512	FTL	0.000458653	NA	0	0	0	NA	NA	NA	NA	Yes	Adult_Cortex:Fetal_Cortex:Left_Ventricle:GM12878:IMR90:Mesenchymal_Stem_Cell:Mesendoderm:Trophoblast-like_Cell:hESC	2.1403e-18	rs679574;rs519757:rs281378;rs281408;rs519757:rs679574:rs519757:rs679574;rs519757:rs281408:rs281408;rs519757:rs838136:rs17206693:rs4801777:rs595516;rs4802517:rs4802517:rs4801778;rs17206693:rs4801778;rs4347731;rs17206693:rs4347731:rs4801778;rs4347731:rs414299:rs595516:rs4801778:rs679574;rs281378;rs281408:rs679574	20
ENSG00000104812	GYS1	19	49471382	49496567	-1	protein_coding	2997	GYS1	0.00832267	-0.427101	0	0	0	NA	NA	NA	NA	Yes	Adult_Cortex:Fetal_Cortex:Left_Ventricle:Liver:GM12878:IMR90:Mesenchymal_Stem_Cell:Mesendoderm:Trophoblast-like_Cell:hESC	2.1403e-18	rs17206693:rs4801777:rs679574;rs519757:rs281378;rs281408;rs519757:rs679574:rs519757:rs679574;rs519757:rs595516;rs4802517:rs4802517:rs4801778;rs17206693:rs4801778;rs4347731;rs17206693:rs4347731:rs4801778;rs4347731:rs281408:rs281408;rs519757:rs838136:rs414299:rs679574;rs281378;rs281408:rs679574;rs519757:rs281378:rs595516:rs4801778	20
ENSG00000183207	RUVBL2	19	49496705	49519252	1	protein_coding	10856	RUVBL2	0.99911	1.17688	0	0	0	NA	NA	NA	NA	Yes	Adult_Cortex:Fetal_Cortex:Left_Ventricle:Liver:GM12878:IMR90:Mesenchymal_Stem_Cell:Mesendoderm:Trophoblast-like_Cell:hESC	2.1403e-18	rs17206693:rs4801777:rs679574;rs519757:rs281378;rs281408;rs519757:rs679574:rs519757:rs679574;rs519757:rs595516;rs4802517:rs4802517:rs4801778;rs17206693:rs4801778;rs4347731;rs17206693:rs4347731:rs4801778;rs4347731:rs281408:rs281408;rs519757:rs838136:rs414299:rs679574;rs281378;rs281408:rs679574;rs519757:rs281378:rs595516:rs4801778	20
ENSG00000104826	LHB	19	49519237	49520338	-1	protein_coding	3972	LHB	0.0656001	0.574914	0	0	0	NA	NA	NA	NA	Yes	Promoter_anchored_loops:Left_Ventricle:Liver:GM12878:IMR90:Mesenchymal_Stem_Cell:Mesendoderm:Trophoblast-like_Cell:hESC	2.1403e-18	rs4801778:rs595516:rs4801778;rs17206693:rs595516;rs4802517:rs281408:rs281408;rs519757:rs679574;rs281408;rs519757:rs679574:rs838136:rs17206693:rs4801777:rs414299:rs679574;rs281378;rs281408:rs679574;rs519757:rs281378:rs281378;rs519757:rs519757:rs4802517:rs4801778;rs4347731;rs17206693:rs4347731:rs4801778	20
ENSG00000104827	CGB	19	49526126	49527590	-1	protein_coding	1082	CGB	0.574072	NA	0	0	0	NA	NA	NA	NA	Yes	Promoter_anchored_loops	3.6072e-16	rs4801778:rs595516:rs4801778;rs17206693:rs595516;rs4802517	20
ENSG00000267335	CTB-60B18.6	19	49526210	49540152	-1	protein_coding	NA	NA	NA	NA	0	0	0	NA	NA	NA	NA	Yes	EP_links_oneway:Promoter_anchored_loops	2.1403e-18	rs595516;rs4802517:rs4347731:rs4801778;rs4347731:rs679574;rs281378;rs281408:rs679574:rs679574;rs519757:rs679574;rs519757:rs281378:rs281378;rs281408;rs519757:rs4802517:rs4801778;rs17206693:rs4801778;rs4347731;rs17206693	20
ENSG00000104818	CGB2	19	49535169	49536495	1	protein_coding	114336	CGB2	0.069422	0.0257652	0	0	0	NA	NA	NA	NA	Yes	Promoter_anchored_loops	2.1403e-18	rs679574;rs281378;rs281408:rs679574:rs679574;rs519757:rs679574;rs519757:rs281378:rs281378;rs281408;rs519757	20
ENSG00000189052	CGB5	19	49547141	49548568	1	protein_coding	93659	CGB5	NA	1.19448	0	0	0	NA	NA	NA	NA	Yes	Promoter_anchored_loops	9.2274e-15	rs595516;rs4802517:rs4802517:rs4801778;rs17206693:rs4801778;rs4347731;rs17206693:rs4347731:rs4801778	20
ENSG00000104852	SNRNP70	19	49588676	49611862	1	protein_coding	6625	SNRNP70	0.993095	-0.251398	0	0	0	NA	NA	NA	NA	Yes	Adult_Cortex:Fetal_Cortex	9.2274e-15	rs17206693:rs4801777:rs595516;rs4802517:rs4802517:rs4801778;rs17206693:rs4801778;rs4347731;rs17206693:rs4347731:rs4801778	20
ENSG00000104863	LIN7B	19	49617581	49621717	1	protein_coding	64130	LIN7B	0.838837	NA	0	0	0	NA	NA	NA	NA	Yes	Adult_Cortex:Fetal_Cortex	6.1712e-11	rs17206693:rs4801777	20
ENSG00000221916	C19orf73	19	49621655	49622397	-1	protein_coding	55150	C19orf73	0.484013	NA	0	0	0	NA	NA	NA	NA	Yes	Adult_Cortex:Fetal_Cortex	6.1712e-11	rs17206693:rs4801777	20
ENSG00000177380	PPFIA3	19	49622646	49654283	1	protein_coding	8541	PPFIA3	1	NA	0	0	0	NA	NA	NA	NA	Yes	Adult_Cortex:Fetal_Cortex	6.1712e-11	rs17206693:rs4801777	20
ENSG00000063127	SLC6A16	19	49792895	49828482	-1	protein_coding	28968	SLC6A16	4.4764e-11	-0.803887	0	0	0	NA	NA	NA	NA	Yes	Fetal_Cortex	6.1712e-11	rs17206693:rs4801777	20
ENSG00000074219	TEAD2	19	49843852	49865714	-1	protein_coding	8463	TEAD2	0.00204732	-0.0911887	0	0	38	1.3485e-05	0.0314363	BRAINEAC/HIPP	NA	No	NA	3.2962e-11	rs17206693	20
ENSG00000104872	PIH1D1	19	49949555	49956754	-1	protein_coding	55011	PIH1D1	0.0879513	0.323376	0	0	0	NA	NA	NA	NA	Yes	Adult_Cortex	6.1712e-11	rs17206693:rs4801777	20
ENSG00000161618	ALDH16A1	19	49956426	49974305	1	protein_coding	126133	ALDH16A1	1.35195e-07	0.132279	0	0	0	NA	NA	NA	NA	Yes	Adult_Cortex	6.1712e-11	rs17206693:rs4801777	20
ENSG00000142534	RPS11	19	49999622	50002946	1	protein_coding	6205	RPS11	0.913345	-0.285364	0	0	0	NA	NA	NA	NA	Yes	EP_links_oneway:Promoter_anchored_loops	3.8232e-16	rs281378;rs281408;rs519757:rs679574;rs519757:rs679574:rs679574;rs281408:rs281378	20
ENSG00000268000	hsa-mir-150	19	50003781	50004614	1	protein_coding	NA	NA	NA	NA	0	0	0	NA	NA	NA	NA	Yes	Promoter_anchored_loops	3.8232e-16	rs679574;rs281378;rs519757:rs679574:rs679574;rs519757:rs679574;rs281408:rs281378:rs281378;rs281408;rs519757	20
ENSG00000104870	FCGRT	19	50010073	50029590	1	protein_coding	2217	FCGRT	0.825587	-0.63053	0	0	0	NA	NA	NA	NA	Yes	Promoter_anchored_loops	3.8232e-16	rs679574;rs281378;rs519757:rs679574:rs679574;rs519757:rs679574;rs281408:rs281378:rs281378;rs281408;rs519757	20
ENSG00000126458	RRAS	19	50138549	50143458	-1	protein_coding	6237	RRAS	0.287257	-0.530932	0	0	0	NA	NA	NA	NA	Yes	Adult_Cortex:Fetal_Cortex	9.2274e-15	rs17206693:rs4801777:rs679574;rs519757:rs281378;rs281408;rs519757:rs679574:rs519757:rs679574;rs519757:rs281408:rs281408;rs519757:rs595516;rs4802517:rs4802517:rs4801778;rs17206693:rs4801778;rs4347731;rs17206693:rs4347731:rs4801778	20
ENSG00000126461	SCAF1	19	50145382	50161899	1	protein_coding	58506	SCAF1	0.998788	NA	0	0	0	NA	NA	NA	NA	Yes	Adult_Cortex:Fetal_Cortex	9.2274e-15	rs17206693:rs4801777:rs679574;rs519757:rs281378;rs281408;rs519757:rs679574:rs519757:rs679574;rs519757:rs281408:rs281408;rs519757:rs595516;rs4802517:rs4802517:rs4801778;rs17206693:rs4801778;rs4347731;rs17206693:rs4347731:rs4801778	20
ENSG00000039650	PNKP	19	50364461	50371166	-1	protein_coding	11284	PNKP	2.88445e-07	0.180579	0	0	0	NA	NA	NA	NA	Yes	Adult_Cortex	6.1712e-11	rs17206693:rs4801777:rs1405655	20:21:00
ENSG00000105053	VRK3	19	50479724	50529203	-1	protein_coding	51231	VRK3	1.57414e-06	0.203034	0	0	0	NA	NA	NA	NA	Yes	IMR90	1.6739e-09	rs1405655	21
ENSG00000142528	ZNF473	19	50528971	50556671	1	protein_coding	25888	ZNF473	0.774568	0.65627	0	0	0	NA	NA	NA	NA	Yes	IMR90	1.6739e-09	rs1405655	21
ENSG00000131398	KCNC3	19	50815194	50836772	-1	protein_coding	3748	KCNC3	0.850943	NA	2	2.581	0	NA	NA	NA	NA	Yes	Adult_Cortex	2.3772e-09	rs1405655	21
ENSG00000131408	NR1H2	19	50832910	50886239	1	protein_coding	7376	NR1H2	0.821873	0.567261	38	17.08	0	NA	NA	NA	NA	Yes	Adult_Cortex	1.2024e-09	rs1405655	21
ENSG00000131400	NAPSA	19	50861734	50869087	-1	protein_coding	9476	NAPSA	7.95883e-07	-0.14883	22	11.52	0	NA	NA	NA	NA	Yes	Adult_Cortex:Fetal_Cortex	1.8571e-09	rs1405655	21
ENSG00000062822	POLD1	19	50887461	50921273	1	protein_coding	5424	POLD1	0.00180701	-0.381301	13	17.08	0	NA	NA	NA	NA	No	NA	1.2024e-09	rs1405655	21
ENSG00000142539	CTD-2545M3.6	19	50919056	50931666	1	protein_coding	NA	NA	NA	NA	1	4.947	0	NA	NA	NA	NA	Yes	Adult_Cortex:Fetal_Cortex	2.3772e-09	rs1405655	21
ENSG00000269404	SPIB	19	50922195	50934570	1	protein_coding	6689	SPIB	0.899854	1.47421	1	4.947	0	NA	NA	NA	NA	No	NA	8.442e-05	rs1405655	21
ENSG00000142530	FAM71E1	19	50970042	50980010	-1	protein_coding	112703	FAM71E1	0.00613239	-0.784418	0	0	0	NA	NA	NA	NA	Yes	Promoter_anchored_loops:Adult_Cortex:Fetal_Cortex	1.6739e-09	rs1405655	21
ENSG00000161671	EMC10	19	50979657	50986608	1	protein_coding	284361	EMC10	1.56498e-07	-0.0618221	0	0	0	NA	NA	NA	NA	Yes	Promoter_anchored_loops:Adult_Cortex:Fetal_Cortex	1.6739e-09	rs1405655	21
ENSG00000131409	LRRC4B	19	51020149	51071302	-1	protein_coding	94030	LRRC4B	0.297157	NA	0	0	0	NA	NA	NA	NA	Yes	Adult_Cortex:Fetal_Cortex	6.1712e-11	rs1405655:rs17206693:rs4801777	20:21:00
ENSG00000235034	C19orf81	19	51152702	51162567	1	protein_coding	342918	C19orf81	NA	-0.148184	0	0	0	NA	NA	NA	NA	Yes	Adult_Cortex	2.3772e-09	rs1405655	21
ENSG00000161681	SHANK1	19	51165084	51222707	-1	protein_coding	50944	SHANK1	1	-0.185336	0	0	0	NA	NA	NA	NA	Yes	Adult_Cortex:Fetal_Cortex:IMR90:Mesenchymal_Stem_Cell:Mesendoderm	1.2024e-09	rs1405655	21
ENSG00000105472	CLEC11A	19	51226586	51228974	1	protein_coding	6320	CLEC11A	0.00226673	0.213858	0	0	0	NA	NA	NA	NA	Yes	Adult_Cortex:Fetal_Cortex:IMR90:Mesenchymal_Stem_Cell:Mesendoderm	1.2024e-09	rs1405655	21
ENSG00000142513	ACPT	19	51293672	51298481	1	protein_coding	93650	ACPT	1.21902e-13	0.192669	0	0	0	NA	NA	NA	NA	Yes	Mesenchymal_Stem_Cell	1.6739e-09	rs1405655	21
ENSG00000167747	C19orf48	19	51300961	51308186	-1	protein_coding	84798	C19orf48	0.55106	0.937033	0	0	0	NA	NA	NA	NA	Yes	Promoter_anchored_loops:Adult_Cortex:Fetal_Cortex:Mesenchymal_Stem_Cell	1.2024e-09	rs1405655	21
ENSG00000174562	KLK15	19	51328545	51340469	-1	protein_coding	55554	KLK15	0.0465803	0.0234963	0	0	0	NA	NA	NA	NA	Yes	Adult_Cortex:Fetal_Cortex	2.3772e-09	rs1405655	21
ENSG00000167751	KLK2	19	51364824	51383823	1	protein_coding	3817	KLK2	0.000292492	0.254945	0	0	0	NA	NA	NA	NA	Yes	Mesenchymal_Stem_Cell	1.6739e-09	rs1405655	21
ENSG00000267880	AC037199.1	19	51377552	51378040	-1	protein_coding	NA	NA	NA	NA	0	0	0	NA	NA	NA	NA	Yes	Mesenchymal_Stem_Cell	1.6739e-09	rs1405655	21
ENSG00000167755	KLK6	19	51461887	51472929	-1	protein_coding	5653	KLK6	0.497244	0.804265	0	0	0	NA	NA	NA	NA	Yes	Adult_Cortex	2.3772e-09	rs1405655	21
ENSG00000142544	CTU1	19	51600863	51611627	-1	protein_coding	90353	CTU1	0.134628	0.258531	0	0	0	NA	NA	NA	NA	Yes	IMR90:Mesenchymal_Stem_Cell	1.2024e-09	rs1405655	21
ENSG00000129450	SIGLEC9	19	51628165	51639908	1	protein_coding	27180	SIGLEC9	0.000328335	-0.126057	0	0	0	NA	NA	NA	NA	Yes	IMR90:Mesenchymal_Stem_Cell	1.2024e-09	rs1405655	21
ENSG00000142549	IGLON5	19	51815102	51833608	1	protein_coding	402665	IGLON5	0.822062	-0.237407	0	0	0	NA	NA	NA	NA	Yes	Fetal_Cortex	2.3772e-09	rs1405655	21
ENSG00000186806	VSIG10L	19	51834790	51845378	-1	protein_coding	147645	VSIG10L	NA	-0.0491365	0	0	0	NA	NA	NA	NA	Yes	IMR90	1.6739e-09	rs1405655	21
ENSG00000105379	ETFB	19	51848423	51869672	-1	protein_coding	2109	ETFB	0.00371616	1.10406	0	0	0	NA	NA	NA	NA	Yes	IMR90	1.6739e-09	rs1405655	21
ENSG00000269403	CTD-2616J11.11	19	51853627	51871353	-1	protein_coding	NA	NA	NA	NA	0	0	0	NA	NA	NA	NA	Yes	IMR90	1.6739e-09	rs1405655	21
ENSG00000160318	CLDND2	19	51870352	51872257	-1	protein_coding	125875	CLDND2	3.86932e-05	0.357661	0	0	0	NA	NA	NA	NA	Yes	IMR90	1.6739e-09	rs1405655	21
ENSG00000105374	NKG7	19	51874860	51875969	-1	protein_coding	4818	NKG7	0.00400666	0.472598	0	0	0	NA	NA	NA	NA	Yes	IMR90	1.6739e-09	rs1405655	21
ENSG00000161551	ZNF577	19	52359055	52394203	-1	protein_coding	84765	ZNF577	0.0129413	1.46635	0	0	0	NA	NA	NA	NA	Yes	Mesenchymal_Stem_Cell	1.6739e-09	rs1405655	21
ENSG00000265590	AP000275.65	21	33951132	33984591	-1	protein_coding	NA	NA	NA	NA	0	0	0	NA	NA	NA	NA	Yes	GM12878	1.828e-15	rs17860169;rs5843593:rs2834164	22
ENSG00000159079	C21orf59	21	33964389	33985176	-1	protein_coding	56683	C21orf59	0.000141358	-0.856939	0	0	0	NA	NA	NA	NA	Yes	GM12878	1.828e-15	rs17860169;rs5843593:rs2834164	22
ENSG00000159082	SYNJ1	21	34001069	34100359	-1	protein_coding	8867	SYNJ1	0.214295	-0.316615	0	0	0	NA	NA	NA	NA	Yes	Aorta:Left_Ventricle:GM12878:IMR90:Mesenchymal_Stem_Cell:Mesendoderm:Trophoblast-like_Cell:hESC	1.828e-15	rs17860169;rs5843593:rs2834164	22
ENSG00000159086	PAXBP1	21	34106210	34144169	-1	protein_coding	94104	PAXBP1	0.99997	0.0114431	0	0	0	NA	NA	NA	NA	Yes	Adult_Cortex:Fetal_Cortex:Hippocampus:Left_Ventricle:Liver:GM12878:IMR90:Mesenchymal_Stem_Cell:Mesendoderm:hESC	5.76e-20	rs17860169;rs5843593:rs2834164:rs5843593:rs17860169	22
ENSG00000205930	C21orf49	21	34144411	34266043	1	protein_coding	54067	C21orf49	NA	NA	0	0	0	NA	NA	NA	NA	Yes	Adult_Cortex:Fetal_Cortex:Hippocampus:Left_Ventricle:Liver:GM12878:IMR90:Mesenchymal_Stem_Cell:Mesendoderm:hESC	5.76e-20	rs17860169;rs5843593:rs2834164:rs5843593:rs17860169	22
ENSG00000205929	C21orf62	21	34162985	34186053	-1	protein_coding	56245	C21orf62	0.0576278	-0.0639993	0	0	0	NA	NA	NA	NA	Yes	Left_Ventricle:GM12878:IMR90:Mesenchymal_Stem_Cell:Mesendoderm:hESC	1.828e-15	rs17860169;rs5843593:rs2834164	22
ENSG00000205927	OLIG2	21	34398153	34401504	1	protein_coding	10215	OLIG2	0.203764	-0.129132	0	0	0	NA	NA	NA	NA	Yes	IMR90:Mesenchymal_Stem_Cell:Mesendoderm:Trophoblast-like_Cell:hESC	1.828e-15	rs17860169;rs5843593:rs2834164	22
ENSG00000184221	OLIG1	21	34442450	34444726	1	protein_coding	116448	OLIG1	0.119038	-1.12342	0	0	0	NA	NA	NA	NA	Yes	IMR90:Mesenchymal_Stem_Cell:Mesendoderm:hESC	1.828e-15	rs17860169;rs5843593:rs2834164	22
ENSG00000229086	C21orf54	21	34537776	34542541	-1	protein_coding	728409	C21orf54	NA	NA	0	0	0	NA	NA	NA	NA	Yes	hESC	1.828e-15	rs17860169;rs5843593:rs2834164	22
ENSG00000159110	IFNAR2	21	34602206	34637980	1	protein_coding	3455	IFNAR2	0.00506603	-0.397572	74	11.02	0	NA	NA	NA	NA	Yes	Liver:GM12878:IMR90:Mesenchymal_Stem_Cell:hESC	5.76e-20	rs2834164;rs17860169;rs5843593;rs5843593:rs2834164	22
ENSG00000249624	AP000295.9	21	34619079	34655517	1	protein_coding	3455	IFNAR2	NA	NA	50	11.02	60	8.81207e-09	2.36113e-05	BRAINEAC/CRBL:BRAINEAC/OCTX	NA	Yes	Liver:GM12878:IMR90:Mesenchymal_Stem_Cell:hESC	5.76e-20	rs17860169;rs5843593;rs2834164;rs5843593:rs2834164	22
ENSG00000243646	IL10RB	21	34638663	34669539	1	protein_coding	3588	IL10RB	0.000334787	0.15555	8	6.259	66	1.06281e-19	9.32161e-28	BRAINEAC/CRBL:BRAINEAC/OCTX:GTEx/v8/Brain_Anterior_cingulate_cortex_BA24:GTEx/v8/Brain_Caudate_basal_ganglia:GTEx/v8/Brain_Cerebellar_Hemisphere:GTEx/v8/Brain_Cerebellum:GTEx/v8/Brain_Cortex:GTEx/v8/Brain_Frontal_Cortex_BA9:GTEx/v8/Brain_Hippocampus:GTEx/v8/Brain_Hypothalamus:GTEx/v8/Brain_Nucleus_accumbens_basal_ganglia:GTEx/v8/Brain_Putamen_basal_ganglia:GTEx/v8/Brain_Spinal_cord_cervical_c-1:G…	+	Yes	Liver:GM12878:IMR90:Mesenchymal_Stem_Cell:hESC	5.76e-20	rs17860169;rs5843593;rs2834164;rs5843593:rs2834164	22
ENSG00000142166	IFNAR1	21	34696734	34732168	1	protein_coding	3454	IFNAR1	0.00062033	-1.74843	0	0	0	NA	NA	NA	NA	Yes	Promoter_anchored_loops:Aorta:Hippocampus:Left_Ventricle:Liver:Pancreas:Right_Ventricle:Spleen:GM12878:IMR90:Mesenchymal_Stem_Cell:Mesendoderm:Trophoblast-like_Cell:hESC	5.76e-20	rs17860169;rs5843593:rs5843593:rs2834164:rs17860169	22
ENSG00000159128	IFNGR2	21	34775202	34851655	1	protein_coding	3460	IFNGR2	0.881281	NA	0	0	0	NA	NA	NA	NA	Yes	Fetal_Cortex:Aorta:Left_Ventricle:Liver:Lung:Right_Ventricle:Spleen:GM12878:IMR90:Mesenchymal_Stem_Cell:Mesendoderm:Neural_Progenitor_Cell:Trophoblast-like_Cell:hESC	5.76e-20	rs17860169;rs5843593:rs2834164:rs5843593:rs17860169	22
ENSG00000142188	TMEM50B	21	34804792	34852318	-1	protein_coding	757	TMEM50B	0.298982	1.109	0	0	0	NA	NA	NA	NA	Yes	GM12878:IMR90:Mesenchymal_Stem_Cell:Mesendoderm:hESC	1.828e-15	rs17860169;rs5843593:rs2834164	22
ENSG00000177692	DNAJC28	21	34860497	34864027	-1	protein_coding	54943	DNAJC28	2.51143e-07	-0.522843	0	0	0	NA	NA	NA	NA	Yes	Fetal_Cortex:GM12878:IMR90:Mesenchymal_Stem_Cell:Mesendoderm:hESC	1.828e-15	rs17860169;rs5843593:rs2834164:rs75586969	22:23:00
ENSG00000268265	AP000304.1	21	34947431	34947645	-1	protein_coding	NA	NA	NA	NA	0	0	0	NA	NA	NA	NA	Yes	Left_Ventricle:GM12878:IMR90:Mesenchymal_Stem_Cell	1.828e-15	rs17860169;rs5843593:rs2834164:rs75586969	22:23:00
ENSG00000249209	AP000304.12	21	34956993	35284635	-1	protein_coding	NA	NA	NA	NA	27	13.96	0	NA	NA	NA	NA	Yes	GM12878:IMR90:Mesenchymal_Stem_Cell:Trophoblast-like_Cell	2.781e-09	rs75586969	23
ENSG00000205758	CRYZL1	21	34961647	35016232	-1	protein_coding	9946	CRYZL1	0.0906157	-0.0654259	0	0	0	NA	NA	NA	NA	Yes	Promoter_anchored_loops:IMR90:Mesenchymal_Stem_Cell	2.781e-09	rs75586969	23
ENSG00000205726	ITSN1	21	35014706	35272165	1	protein_coding	6453	ITSN1	1	0.560049	13	13.96	0	NA	NA	NA	NA	Yes	Promoter_anchored_loops:IMR90:Mesenchymal_Stem_Cell	2.781e-09	rs75586969	23
ENSG00000241837	ATP5O	21	35275757	35288284	-1	protein_coding	539	ATP5O	0.434077	-0.502464	25	13.96	0	NA	NA	NA	NA	Yes	GM12878:IMR90:Mesenchymal_Stem_Cell:Trophoblast-like_Cell	3.3243e-09	rs75586969	23
ENSG00000243927	MRPS6	21	35445524	35515334	1	protein_coding	64968	MRPS6	0.136244	NA	0	0	0	NA	NA	NA	NA	Yes	Adult_Cortex:Fetal_Cortex:Left_Ventricle:GM12878:IMR90:Mesenchymal_Stem_Cell:Mesendoderm:Trophoblast-like_Cell:hESC	3.3243e-09	rs75586969	23
ENSG00000272962	SLC5A3	21	35445870	35478561	1	protein_coding	6526	SLC5A3	NA	-1.03909	0	0	0	NA	NA	NA	NA	Yes	Adult_Cortex:Fetal_Cortex:Left_Ventricle:GM12878:IMR90:Mesenchymal_Stem_Cell:Mesendoderm:Trophoblast-like_Cell:hESC	3.3243e-09	rs75586969	23
ENSG00000198743	SLC5A3	21	35445870	35478559	1	protein_coding	6526	SLC5A3	0.849465	-1.03909	0	0	0	NA	NA	NA	NA	Yes	Adult_Cortex:Fetal_Cortex:Left_Ventricle:GM12878:IMR90:Mesenchymal_Stem_Cell:Mesendoderm:Trophoblast-like_Cell:hESC	3.3243e-09	rs75586969	23
ENSG00000159197	KCNE2	21	35736323	35743688	1	protein_coding	9992	KCNE2	0.00101841	0.0261494	0	0	0	NA	NA	NA	NA	Yes	Promoter_anchored_loops:Aorta:Left_Ventricle:Liver:Spleen:GM12878:IMR90:Mesenchymal_Stem_Cell:Mesendoderm:Trophoblast-like_Cell:hESC	2.781e-09	rs75586969	23
ENSG00000205670	SMIM11	21	35747779	35780164	1	protein_coding	54065	SMIM11	0.556683	-0.465794	0	0	0	NA	NA	NA	NA	Yes	Aorta:Left_Ventricle:Liver:Spleen:GM12878:IMR90:Mesenchymal_Stem_Cell:Mesendoderm:Trophoblast-like_Cell:hESC	2.781e-09	rs75586969	23
ENSG00000222018	C21orf140	21	35772615	35773370	-1	protein_coding	101928147	C21orf140	NA	NA	0	0	0	NA	NA	NA	NA	Yes	GM12878:IMR90:Mesenchymal_Stem_Cell	3.3243e-09	rs75586969	23
ENSG00000243627	AP000322.53	21	35791013	35796264	-1	protein_coding	388820	SMIM34A	NA	NA	0	0	0	NA	NA	NA	NA	Yes	GM12878:IMR90:Mesenchymal_Stem_Cell	3.3243e-09	rs75586969	23
ENSG00000180509	KCNE1	21	35818988	35884573	-1	protein_coding	3753	KCNE1	0.00418614	1.75005	0	0	0	NA	NA	NA	NA	Yes	IMR90:Mesenchymal_Stem_Cell	3.3243e-09	rs75586969	23
ENSG00000159200	RCAN1	21	35885440	35987441	-1	protein_coding	1827	RCAN1	0.557669	-0.673005	0	0	0	NA	NA	NA	NA	Yes	Promoter_anchored_loops:Adult_Cortex:Fetal_Cortex:GM12878:IMR90:Mesenchymal_Stem_Cell:Mesendoderm:Trophoblast-like_Cell:hESC	3.3243e-09	rs75586969	23
ENSG00000159212	CLIC6	21	36041688	36090525	1	protein_coding	54102	CLIC6	0.000535224	0.264944	0	0	0	NA	NA	NA	NA	Yes	GM12878:IMR90	4.4319e-08	rs75586969	23
ENSG00000185917	SETD4	21	37406839	37451687	-1	protein_coding	54093	SETD4	2.54732e-12	-0.548781	0	0	0	NA	NA	NA	NA	Yes	Mesenchymal_Stem_Cell	3.3243e-09	rs75586969	23
ENSG00000159228	CBR1	21	37442239	37445464	1	protein_coding	873	CBR1	0.0064622	-0.503975	0	0	0	NA	NA	NA	NA	Yes	Mesenchymal_Stem_Cell	3.3243e-09	rs75586969	23
ENSG00000159231	CBR3	21	37507210	37518864	1	protein_coding	874	CBR3	8.02769e-06	0.270348	0	0	0	NA	NA	NA	NA	Yes	Left_Ventricle:IMR90	3.3243e-09	rs75586969	23
ENSG00000159261	CLDN14	21	37832919	37948867	-1	protein_coding	23562	CLDN14	0.000330687	-0.047663	0	0	0	NA	NA	NA	NA	Yes	IMR90	4.4319e-08	rs75586969	23
ENSG00000101911	PRPS2	23	12809474	12842341	1	protein_coding	5634	PRPS2	0.922707	NA	0	0	0	NA	NA	NA	NA	Yes	IMR90:Mesenchymal_Stem_Cell	1.7046e-18	rs190509934:rs4646120	24
ENSG00000198759	EGFL6	23	13587724	13651694	1	protein_coding	25975	EGFL6	2.66228e-08	NA	0	0	0	NA	NA	NA	NA	Yes	IMR90:Mesenchymal_Stem_Cell:hESC	1.7046e-18	rs190509934:rs4646120	24
ENSG00000176896	TCEANC	23	13671225	13700083	1	protein_coding	170082	TCEANC	0.0963545	0.31626	0	0	0	NA	NA	NA	NA	Yes	Left_Ventricle:IMR90	NA	rs190509934	24
ENSG00000123595	RAB9A	23	13707244	13728625	1	protein_coding	9367	RAB9A	0.779011	-0.668453	0	0	0	NA	NA	NA	NA	Yes	GM12878:IMR90:Mesenchymal_Stem_Cell:hESC	1.7046e-18	rs190509934:rs4646120	24
ENSG00000196459	TRAPPC2	23	13730363	13752754	-1	protein_coding	6399	TRAPPC2	0.62493	NA	0	0	0	NA	NA	NA	NA	Yes	IMR90:Mesenchymal_Stem_Cell:Mesendoderm:hESC	5.3148e-11	rs4646120:rs190509934	24
ENSG00000046651	OFD1	23	13752832	13787480	1	protein_coding	8481	OFD1	0.982888	NA	0	0	0	NA	NA	NA	NA	Yes	IMR90:Mesenchymal_Stem_Cell:Mesendoderm:hESC	5.3148e-11	rs4646120:rs190509934	24
ENSG00000046653	GPM6B	23	13789150	13956757	-1	protein_coding	2824	GPM6B	0.494053	-0.865399	0	0	0	NA	NA	NA	NA	Yes	IMR90	NA	rs190509934	24
ENSG00000046647	GEMIN8	23	14026398	14048012	-1	protein_coding	54960	GEMIN8	0.906251	NA	0	0	0	NA	NA	NA	NA	Yes	Left_Ventricle:IMR90:Mesenchymal_Stem_Cell:Mesendoderm:Trophoblast-like_Cell	2.0177e-10	rs190509934	24
ENSG00000101958	GLRA2	23	14547420	14749934	1	protein_coding	2742	GLRA2	0.908588	-0.424359	0	0	0	NA	NA	NA	NA	Yes	Mesenchymal_Stem_Cell	NA	rs190509934	24
ENSG00000181544	FANCB	23	14861529	14891191	-1	protein_coding	2187	FANCB	0.988394	NA	0	0	0	NA	NA	NA	NA	Yes	IMR90:Mesenchymal_Stem_Cell:Mesendoderm:hESC	NA	rs190509934	24
ENSG00000130150	MOSPD2	23	14891563	14940449	1	protein_coding	158747	MOSPD2	0.992714	-0.667895	0	0	0	NA	NA	NA	NA	Yes	IMR90:Mesenchymal_Stem_Cell:Mesendoderm:hESC	NA	rs190509934	24
ENSG00000102048	ASB9	23	15253410	15288589	-1	protein_coding	140462	ASB9	0.887239	0.385858	0	0	0	NA	NA	NA	NA	Yes	IMR90	1.7046e-18	rs190509934:rs4646120	24
ENSG00000165192	ASB11	23	15298053	15333778	-1	protein_coding	140456	ASB11	0.155409	0.233181	1	10.22	0	NA	NA	NA	NA	Yes	Left_Ventricle:IMR90:Mesenchymal_Stem_Cell:Mesendoderm:Trophoblast-like_Cell:hESC	1.7046e-18	rs190509934;rs4646120:rs190509934	24
ENSG00000165195	PIGA	23	15337573	15353676	-1	protein_coding	5277	PIGA	0.916789	-0.425378	1	10.22	0	NA	NA	NA	NA	Yes	Fetal_Cortex:Left_Ventricle:IMR90:Mesenchymal_Stem_Cell:Mesendoderm:Trophoblast-like_Cell:hESC	1.7046e-18	rs190509934;rs4646120:rs190509934	24
ENSG00000165197	FIGF	23	15363713	15402498	-1	protein_coding	2277	FIGF	0.0109063	-0.29294	1	7.133	80	8.39422e-07	2.5218e-08	GTEx/v8/Brain_Cerebellar_Hemisphere:GTEx/v8/Brain_Cerebellum:GTEx/v8/Brain_Frontal_Cortex_BA9	+	Yes	IMR90:Mesenchymal_Stem_Cell:Mesendoderm:hESC	1.7046e-18	rs190509934;rs4646120;rs190509934:rs4646120	24
ENSG00000087842	PIR	23	15402921	15511687	-1	protein_coding	8544	PIR	1.15732e-05	0.0758761	1	0.724	80	3.48793e-11	1.81444e-19	GTEx/v8/Brain_Anterior_cingulate_cortex_BA24:GTEx/v8/Brain_Caudate_basal_ganglia:GTEx/v8/Brain_Cerebellar_Hemisphere:GTEx/v8/Brain_Cerebellum:GTEx/v8/Brain_Cortex:GTEx/v8/Brain_Frontal_Cortex_BA9:GTEx/v8/Brain_Hippocampus:GTEx/v8/Brain_Nucleus_accumbens_basal_ganglia:GTEx/v8/Brain_Putamen_basal_ganglia:GTEx/v8/Brain_Substantia_nigra	+	Yes	Left_Ventricle:Liver:Right_Ventricle:GM12878:IMR90:Mesenchymal_Stem_Cell:Mesendoderm:Trophoblast-like_Cell:hESC	1.7046e-18	rs190509934;rs4646120;rs190509934:rs4646120	24
ENSG00000102010	BMX	23	15482369	15574652	1	protein_coding	660	BMX	0.583862	-0.033912	1	2.491	0	NA	NA	NA	NA	Yes	Left_Ventricle:Liver:Right_Ventricle:GM12878:IMR90:Mesenchymal_Stem_Cell:Mesendoderm:Trophoblast-like_Cell:hESC	1.7046e-18	rs190509934;rs190509934:rs4646120	24
ENSG00000130234	ACE2	23	15579156	15620271	-1	protein_coding	59272	ACE2	0.99907	-0.777596	6	14.59	80	2.58773e-17	5.67384e-13	GTEx/v8/Brain_Amygdala:GTEx/v8/Brain_Anterior_cingulate_cortex_BA24:GTEx/v8/Brain_Caudate_basal_ganglia:GTEx/v8/Brain_Cerebellar_Hemisphere:GTEx/v8/Brain_Cerebellum:GTEx/v8/Brain_Cortex:GTEx/v8/Brain_Frontal_Cortex_BA9:GTEx/v8/Brain_Hypothalamus:GTEx/v8/Brain_Nucleus_accumbens_basal_ganglia:GTEx/v8/Brain_Putamen_basal_ganglia:GTEx/v8/Brain_Substantia_nigra	+	Yes	Left_Ventricle:IMR90:Mesenchymal_Stem_Cell:Mesendoderm:Trophoblast-like_Cell:hESC	1.7046e-18	rs190509934;rs4646120;rs190509934:rs4646120	24
ENSG00000147003	TMEM27	23	15645441	15683154	-1	protein_coding	57393	TMEM27	0.00310804	-0.0807691	34	13.35	80	1.60577e-34	9.6381e-29	GTEx/v8/Brain_Amygdala:GTEx/v8/Brain_Anterior_cingulate_cortex_BA24:GTEx/v8/Brain_Caudate_basal_ganglia:GTEx/v8/Brain_Cerebellar_Hemisphere:GTEx/v8/Brain_Cerebellum:GTEx/v8/Brain_Cortex:GTEx/v8/Brain_Frontal_Cortex_BA9:GTEx/v8/Brain_Hippocampus:GTEx/v8/Brain_Hypothalamus:GTEx/v8/Brain_Nucleus_accumbens_basal_ganglia:GTEx/v8/Brain_Putamen_basal_ganglia:GTEx/v8/Brain_Spinal_cord_cervical_c-1:GTEx/v…	+	Yes	IMR90:Mesenchymal_Stem_Cell:Mesendoderm	1.7046e-18	rs4646120;rs190509934;rs190509934:rs4646120	24
ENSG00000169239	CA5B	23	15706953	15805747	1	protein_coding	11238	CA5B	0.00331243	-0.146243	50	6.465	2	6.52968e-05	0.010519	GTEx/v8/Brain_Cortex	+	Yes	IMR90:Mesenchymal_Stem_Cell:Mesendoderm	1.7046e-18	rs4646120;rs190509934;rs190509934:rs4646120	24
ENSG00000169249	ZRSR2	23	15808595	15841383	1	protein_coding	8233	ZRSR2	0.998382	NA	0	0	0	NA	NA	NA	NA	Yes	GM12878:IMR90:Mesenchymal_Stem_Cell:Mesendoderm:Trophoblast-like_Cell:hESC	5.3148e-11	rs4646120:rs190509934	24
ENSG00000182287	AP1S2	23	15843929	15873054	-1	protein_coding	8905	AP1S2	0.792611	-0.912478	0	0	0	NA	NA	NA	NA	Yes	GM12878:IMR90:Mesenchymal_Stem_Cell:Mesendoderm:hESC	5.3148e-11	rs4646120:rs190509934	24
ENSG00000126010	GRPR	23	16141679	16171144	1	protein_coding	2925	GRPR	0.138137	-0.219964	0	0	0	NA	NA	NA	NA	Yes	Left_Ventricle:IMR90:Mesenchymal_Stem_Cell:Mesendoderm:hESC	1.7046e-18	rs4646120:rs190509934	24
ENSG00000182798	MAGEB17	23	16185604	16189587	1	protein_coding	645864	MAGEB17	0.0284363	-0.0566556	0	0	0	NA	NA	NA	NA	Yes	IMR90:Mesenchymal_Stem_Cell:Mesendoderm	1.7046e-18	rs4646120:rs190509934	24
ENSG00000047230	CTPS2	23	16606126	16731059	-1	protein_coding	56474	CTPS2	0.433685	-0.639808	0	0	0	NA	NA	NA	NA	Yes	IMR90	1.7046e-18	rs4646120:rs190509934	24
ENSG00000169906	S100G	23	16668281	16672793	1	protein_coding	795	S100G	0.141286	-0.0498961	0	0	0	NA	NA	NA	NA	Yes	IMR90:Mesenchymal_Stem_Cell:Mesendoderm:hESC	1.7046e-18	rs4646120:rs190509934	24
ENSG00000169895	SYAP1	23	16737755	16783459	1	protein_coding	94056	SYAP1	0.50211	-1.4553	0	0	0	NA	NA	NA	NA	Yes	IMR90	1.7046e-18	rs4646120:rs190509934	24
ENSG00000102054	RBBP7	23	16857406	16888537	-1	protein_coding	5931	RBBP7	0.983294	NA	0	0	0	NA	NA	NA	NA	Yes	IMR90	1.7046e-18	rs4646120:rs190509934	24
ENSG00000169891	REPS2	23	16964814	17171395	1	protein_coding	9185	REPS2	0.968428	-1.4525	0	0	0	NA	NA	NA	NA	Yes	IMR90	1.7046e-18	rs4646120:rs190509934	24
ENSG00000047634	SCML1	23	17755588	17773105	1	protein_coding	6322	SCML1	0.94861	NA	0	0	0	NA	NA	NA	NA	Yes	IMR90	1.7046e-18	rs4646120:rs190509934	24
ENSG00000131831	RAI2	23	17818169	17879457	-1	protein_coding	10742	RAI2	0.298854	NA	0	0	0	NA	NA	NA	NA	Yes	IMR90	1.7046e-18	rs4646120:rs190509934	24
ENSG00000079277	MKNK1	1	47023090	47082515	-1	protein_coding	8569	MKNK1	0.000222399	-0.663848	0	0	11	6.93281e-05	1.75169e-05	GTEx/v8/Brain_Cortex	-	Yes	Promoter_anchored_loops	0.00019287	rs10890422	1
ENSG00000142961	MOB3C	1	47073387	47082563	-1	protein_coding	148932	MOB3C	0.034005	-0.404012	0	0	0	NA	NA	NA	NA	Yes	Promoter_anchored_loops	0.00019287	rs10890422	1
ENSG00000142973	CYP4B1	1	47223510	47285085	1	protein_coding	1580	CYP4B1	5.37386e-10	1.04658	14	7.783	0	NA	NA	NA	NA	Yes	Left_Ventricle:Mesenchymal_Stem_Cell:Mesendoderm:Trophoblast-like_Cell:hESC	4.4297e-08	rs10890422	1
ENSG00000187048	CYP4A11	1	47394849	47407156	-1	protein_coding	1579	CYP4A11	1.57399e-15	0.786483	1	3.427	47	5.07837e-09	3.35451e-07	GTEx/v8/Brain_Cerebellar_Hemisphere:GTEx/v8/Brain_Cortex:GTEx/v8/Brain_Frontal_Cortex_BA9:GTEx/v8/Brain_Hypothalamus:GTEx/v8/Brain_Nucleus_accumbens_basal_ganglia:GTEx/v8/Brain_Putamen_basal_ganglia	-	Yes	Promoter_anchored_loops	4.4297e-08	rs10890422	1
ENSG00000186377	CYP4X1	1	47427036	47516423	1	protein_coding	260293	CYP4X1	1.7209e-06	-0.254751	1	3.562	0	NA	NA	NA	NA	No	NA	0.00035719	rs10890422	1
ENSG00000162365	CYP4A22	1	47603107	47615413	1	protein_coding	284541	CYP4A22	1.42218e-08	2.25067	0	0	35	6.14079e-06	5.57082e-06	GTEx/v8/Brain_Cerebellar_Hemisphere:GTEx/v8/Brain_Cortex:GTEx/v8/Brain_Hippocampus:GTEx/v8/Brain_Hypothalamus:GTEx/v8/Brain_Substantia_nigra	+	Yes	IMR90:Mesendoderm	2.2074e-05	rs10890422	1
ENSG00000132855	ANGPTL3	1	63063158	63071830	1	protein_coding	27329	ANGPTL3	2.12016e-07	-0.803837	0	0	0	NA	NA	NA	NA	Yes	Mesenchymal_Stem_Cell	1.5226e-08	rs12037470:rs4916011:rs11208552;rs4916011:rs11208552	2
ENSG00000269624	AL138847.1	1	63073437	63075249	1	protein_coding	NA	NA	NA	NA	0	0	0	NA	NA	NA	NA	Yes	Mesenchymal_Stem_Cell	1.5226e-08	rs12037470:rs4916011:rs11208552;rs4916011:rs11208552	2
ENSG00000088035	ALG6	1	63833261	63904233	1	protein_coding	29929	ALG6	0.0553676	-0.307103	0	0	0	NA	NA	NA	NA	Yes	Mesenchymal_Stem_Cell	1.5226e-08	rs12037470:rs4916011:rs11208552;rs4916011:rs11208552	2
ENSG00000142856	ITGB3BP	1	63906441	64059392	-1	protein_coding	23421	ITGB3BP	1.47054e-05	-0.391813	0	0	0	NA	NA	NA	NA	Yes	IMR90:Mesenchymal_Stem_Cell:Trophoblast-like_Cell	1.5226e-08	rs12037470:rs4916011:rs11208552;rs4916011:rs11208552	2
ENSG00000203965	EFCAB7	1	63989043	64038364	1	protein_coding	84455	EFCAB7	1.67072e-12	-0.503488	0	0	0	NA	NA	NA	NA	Yes	Left_Ventricle:IMR90:Mesenchymal_Stem_Cell:Mesendoderm	2.194e-09	rs4916011:rs11208552:rs11208552;rs4916011:rs12037470	2
ENSG00000116652	DLEU2L	1	64014588	64015405	1	protein_coding	79469	DLEU2L	NA	NA	0	0	0	NA	NA	NA	NA	Yes	Aorta:IMR90:Mesenchymal_Stem_Cell:Trophoblast-like_Cell:hESC	2.194e-09	rs12037470:rs4916011:rs11208552;rs4916011:rs11208552	2
ENSG00000079739	PGM1	1	64058947	64125916	1	protein_coding	5236	PGM1	9.9614e-06	1.20318	0	0	0	NA	NA	NA	NA	Yes	IMR90:Mesenchymal_Stem_Cell:Trophoblast-like_Cell	1.5226e-08	rs12037470:rs4916011:rs11208552;rs4916011:rs11208552	2
ENSG00000185483	ROR1	1	64239693	64647181	1	protein_coding	4919	ROR1	0.906689	-0.819199	0	0	0	NA	NA	NA	NA	Yes	IMR90:Mesenchymal_Stem_Cell	1.5226e-08	rs12037470:rs4916011:rs11208552;rs4916011:rs11208552	2
ENSG00000158966	CACHD1	1	64936428	65158741	1	protein_coding	57685	CACHD1	0.838037	0.0563902	0	0	0	NA	NA	NA	NA	Yes	IMR90:Mesenchymal_Stem_Cell	1.5226e-08	rs12037470:rs4916011:rs11208552;rs4916011:rs11208552	2
ENSG00000162437	RAVER2	1	65210778	65298915	1	protein_coding	55225	RAVER2	1.85996e-06	-0.746777	0	0	0	NA	NA	NA	NA	Yes	Adult_Cortex:Fetal_Cortex:Aorta:Left_Ventricle:Liver:IMR90:Mesenchymal_Stem_Cell:Mesendoderm:Trophoblast-like_Cell:hESC	2.194e-09	rs11208552:rs4916011:rs11208552;rs4916011:rs12037470	2
ENSG00000162434	JAK1	1	65298912	65432187	-1	protein_coding	3716	JAK1	0.99591	-0.642049	83	15.76	49	2.16745e-07	2.66025e-27	GTEx/v8/Brain_Cerebellar_Hemisphere:GTEx/v8/Brain_Cerebellum	+	Yes	Adult_Cortex:Fetal_Cortex:Liver:IMR90:Mesenchymal_Stem_Cell:Mesendoderm:hESC	2.194e-09	rs12037470;rs4916011;rs11208552;rs11208552:rs4916011:rs12037470:rs11208552	2
ENSG00000162433	AK4	1	65613232	65697828	1	protein_coding	205	AK4	0.236133	-0.422099	0	0	0	NA	NA	NA	NA	Yes	Mesendoderm:hESC	1.5226e-08	rs12037470:rs4916011:rs11208552;rs4916011:rs11208552	2
ENSG00000116675	DNAJC6	1	65713902	65881552	1	protein_coding	9829	DNAJC6	0.999188	-0.584518	0	0	0	NA	NA	NA	NA	Yes	hESC	1.5226e-08	rs12037470:rs4916011:rs11208552;rs4916011:rs11208552	2
ENSG00000184588	PDE4B	1	66258197	66840259	1	protein_coding	5142	PDE4B	0.709079	-0.830512	0	0	0	NA	NA	NA	NA	Yes	IMR90	1.5226e-08	rs12037470:rs4916011:rs11208552;rs4916011:rs11208552	2
ENSG00000118473	SGIP1	1	66999066	67213982	1	protein_coding	84251	SGIP1	0.999651	-0.315319	0	0	0	NA	NA	NA	NA	Yes	IMR90	1.5226e-08	rs12037470:rs4916011:rs11208552;rs4916011:rs11208552	2
ENSG00000248458	AL139147.1	1	67131547	67142710	-1	protein_coding	NA	NA	NA	NA	0	0	0	NA	NA	NA	NA	Yes	IMR90:Mesenchymal_Stem_Cell	1.5226e-08	rs12037470:rs4916011:rs11208552;rs4916011:rs11208552	2
ENSG00000152760	TCTEX1D1	1	67218142	67244470	1	protein_coding	200132	TCTEX1D1	0.00642468	-0.383983	0	0	0	NA	NA	NA	NA	Yes	Mesenchymal_Stem_Cell	1.5226e-08	rs12037470:rs4916011:rs11208552;rs4916011:rs11208552	2
ENSG00000142864	SERBP1	1	67873493	67896098	-1	protein_coding	26135	SERBP1	0.999863	-1.52725	0	0	0	NA	NA	NA	NA	Yes	Mesendoderm	1.5226e-08	rs12037470:rs4916011:rs11208552;rs4916011:rs11208552	2
ENSG00000116717	GADD45A	1	68150744	68154021	1	protein_coding	1647	GADD45A	0.109848	-0.56766	0	0	0	NA	NA	NA	NA	Yes	Mesendoderm:hESC	1.5226e-08	rs12037470:rs4916011:rs11208552;rs4916011:rs11208552	2
ENSG00000162624	LHX8	1	75594119	75627218	1	protein_coding	431707	LHX8	0.663323	-0.679266	0	0	0	NA	NA	NA	NA	Yes	Mesendoderm	2.9407e-12	rs7515509:rs12034334	3
ENSG00000137955	RABGGTB	1	76251879	76260764	1	protein_coding	5876	RABGGTB	0.449469	0.311086	0	0	0	NA	NA	NA	NA	Yes	Mesenchymal_Stem_Cell:Mesendoderm:hESC	2.9407e-12	rs7515509:rs12034334:rs34517439	3
ENSG00000057468	MSH4	1	76262567	76378923	1	protein_coding	4438	MSH4	3.69947e-15	-0.278277	0	0	0	NA	NA	NA	NA	Yes	Mesenchymal_Stem_Cell:Mesendoderm:hESC	2.9407e-12	rs7515509:rs12034334:rs34517439	3
ENSG00000154007	ASB17	1	76384558	76398116	-1	protein_coding	127247	ASB17	0.0061587	0.182497	0	0	0	NA	NA	NA	NA	Yes	Left_Ventricle:Mesenchymal_Stem_Cell:Mesendoderm:Trophoblast-like_Cell:hESC	2.9407e-12	rs12034334:rs34517439:rs7515509	3
ENSG00000184005	ST6GALNAC3	1	76540404	77100286	1	protein_coding	256435	ST6GALNAC3	0.178472	4.22506	0	0	0	NA	NA	NA	NA	Yes	Fetal_Cortex:Aorta:Left_Ventricle:IMR90:Mesenchymal_Stem_Cell:Mesendoderm:Neural_Progenitor_Cell:Trophoblast-like_Cell:hESC	2.9407e-12	rs12034334:rs7515509:rs34517439	3
ENSG00000117069	ST6GALNAC5	1	77333126	77531396	1	protein_coding	81849	ST6GALNAC5	0.852521	-0.154308	0	0	0	NA	NA	NA	NA	Yes	Fetal_Cortex:IMR90:Mesenchymal_Stem_Cell:Mesendoderm:Trophoblast-like_Cell:hESC	2.9407e-12	rs12034334:rs7515509:rs34517439	3
ENSG00000142892	PIGK	1	77554675	77685115	-1	protein_coding	10026	PIGK	0.000544788	-0.578442	0	0	0	NA	NA	NA	NA	Yes	Adult_Cortex:Fetal_Cortex:IMR90:Mesenchymal_Stem_Cell:Mesendoderm:Trophoblast-like_Cell:hESC	2.9407e-12	rs7515509:rs12034334:rs34517439	3
ENSG00000154027	AK5	1	77747736	78025651	1	protein_coding	26289	AK5	0.139499	1.00096	47	17.2	0	NA	NA	NA	NA	Yes	EP_correlation_organ_oneway:IMR90:Mesenchymal_Stem_Cell:Mesendoderm:Trophoblast-like_Cell:hESC	2.9407e-12	rs7515509;rs12034334;rs34517439;rs12034334:rs7515509:rs34517439	3
ENSG00000036549	ZZZ3	1	78028101	78149104	-1	protein_coding	26009	ZZZ3	0.99973	-1.2695	0	0	0	NA	NA	NA	NA	Yes	GM12878:IMR90:Mesenchymal_Stem_Cell	2.9407e-12	rs34517439:rs7515509:rs12034334	3
ENSG00000077254	USP33	1	78161672	78225537	-1	protein_coding	23032	USP33	0.996117	-1.27963	0	0	0	NA	NA	NA	NA	Yes	Left_Ventricle:GM12878:IMR90:Mesenchymal_Stem_Cell	2.9407e-12	rs34517439:rs7515509:rs12034334	3
ENSG00000180488	FAM73A	1	78245309	78344106	1	protein_coding	374986	FAM73A	0.000750459	-1.12138	1	1.215	0	NA	NA	NA	NA	Yes	EP_correlation_organ_oneway:GM12878:IMR90	2.9407e-12	rs34517439;rs12034334:rs34517439:rs7515509	3
ENSG00000162614	NEXN	1	78354198	78409580	1	protein_coding	91624	NEXN	3.66202e-06	-0.0185124	1	1.215	0	NA	NA	NA	NA	No	NA	NA	rs34517439	3
ENSG00000162613	FUBP1	1	78409740	78444794	-1	protein_coding	8880	FUBP1	0.999973	-0.154783	2	22.7	29	6.23409e-11	3.85849e-07	GTEx/v8/Brain_Cerebellum	-	No	NA	1.2497e-09	rs34517439;rs12034334	3
ENSG00000162616	DNAJB4	1	78444859	78483648	1	protein_coding	11080	DNAJB4	0.840408	-0.733275	2	22.7	0	NA	NA	NA	NA	No	NA	1.2684e-09	rs34517439	3
ENSG00000137960	GIPC2	1	78445226	78604133	1	protein_coding	54810	GIPC2	3.41555e-08	1.25032	2	22.7	0	NA	NA	NA	NA	No	NA	1.2684e-09	rs34517439	3
ENSG00000137959	IFI44L	1	79085607	79111830	1	protein_coding	10964	IFI44L	2.21842e-10	0.480156	0	0	0	NA	NA	NA	NA	Yes	GM12878:IMR90:Mesendoderm	1.2684e-09	rs34517439	3
ENSG00000137965	IFI44	1	79115481	79129763	1	protein_coding	10561	IFI44	4.72292e-14	0.131013	0	0	0	NA	NA	NA	NA	Yes	Fetal_Cortex:GM12878:IMR90:Mesendoderm	1.2497e-09	rs12034334:rs34517439	3
ENSG00000143575	HAX1	1	154244987	154248351	1	protein_coding	10456	HAX1	1.10582e-05	-0.241211	0	0	0	NA	NA	NA	NA	Yes	Promoter_anchored_loops	2.0196e-12	rs6675468:rs67061005	4
ENSG00000143595	AQP10	1	154293566	154297801	1	protein_coding	89872	AQP10	0.0152783	-0.980404	0	0	0	NA	NA	NA	NA	Yes	Promoter_anchored_loops:Mesenchymal_Stem_Cell	1.6859e-10	rs41264915:rs61811895	4
ENSG00000143515	ATP8B2	1	154298029	154323783	1	protein_coding	57198	ATP8B2	0.999565	-0.49303	0	0	0	NA	NA	NA	NA	Yes	Promoter_anchored_loops:Mesenchymal_Stem_Cell	1.6859e-10	rs41264915:rs61811895	4
ENSG00000160712	IL6R	1	154377669	154441926	1	protein_coding	3570	IL6R	0.047869	-0.793342	0	0	0	NA	NA	NA	NA	Yes	Promoter_anchored_loops	4.6262e-09	rs61811895	4
ENSG00000169291	SHE	1	154442248	154474589	-1	protein_coding	126669	SHE	0.72162	-1.32996	0	0	0	NA	NA	NA	NA	Yes	Promoter_anchored_loops:Adult_Cortex:Left_Ventricle:GM12878:IMR90:Mesenchymal_Stem_Cell:Trophoblast-like_Cell	1.9641e-16	rs61738875:rs6675468:rs67061005:rs17723260:rs61738875;rs111829929:rs34455078:rs6694256:rs61811895:rs139589338:rs111829929	4
ENSG00000163239	TDRD10	1	154474695	154520623	1	protein_coding	126668	TDRD10	2.45422e-06	-0.428924	0	0	0	NA	NA	NA	NA	Yes	Promoter_anchored_loops:Adult_Cortex:Left_Ventricle:GM12878:IMR90:Mesenchymal_Stem_Cell:Trophoblast-like_Cell	1.9641e-16	rs61738875:rs6675468:rs67061005:rs17723260:rs61738875;rs111829929:rs34455078:rs6694256:rs61811895:rs139589338:rs111829929	4
ENSG00000160714	UBE2Q1	1	154521053	154531504	-1	protein_coding	55585	UBE2Q1	0.969363	-0.512696	0	0	0	NA	NA	NA	NA	Yes	Promoter_anchored_loops:Adult_Cortex:Aorta:Left_Ventricle:Liver:Spleen:GM12878:IMR90:Mesenchymal_Stem_Cell:Mesendoderm:Trophoblast-like_Cell:hESC	2.0196e-12	rs61811895:rs67061005:rs17723260:rs61738875;rs111829929:rs184585274:rs6675468:rs139589338:rs111829929:rs6694256:rs34455078:rs61738875	4
ENSG00000160716	CHRNB2	1	154540257	154552502	1	protein_coding	1141	CHRNB2	0.720254	-0.351586	0	0	0	NA	NA	NA	NA	Yes	Promoter_anchored_loops:Fetal_Cortex:Aorta:Left_Ventricle:Liver:Spleen:GM12878:IMR90:Mesenchymal_Stem_Cell:Mesendoderm:Trophoblast-like_Cell:hESC	6.6165e-13	rs67061005:rs184585274:rs41264915:rs61738875:rs139589338:rs61811895:rs17723260:rs111829929:rs6675468:rs61738875;rs111829929:rs6694256:rs34455078	4
ENSG00000160710	ADAR	1	154554538	154600475	-1	protein_coding	103	ADAR	0.907595	-0.5666	0	0	0	NA	NA	NA	NA	Yes	Promoter_anchored_loops:Adult_Cortex:Fetal_Cortex:Aorta:Left_Ventricle:Liver:Spleen:GM12878:IMR90:Mesenchymal_Stem_Cell:Mesendoderm:Trophoblast-like_Cell:hESC	2.0196e-12	rs6675468:rs67061005:rs6694256:rs184585274:rs111829929:rs17723260:rs139589338:rs61811895:rs61738875;rs111829929:rs34455078:rs61738875	4
ENSG00000268141	AL606500.1	1	154585067	154585190	1	protein_coding	NA	NA	NA	NA	0	0	0	NA	NA	NA	NA	Yes	Promoter_anchored_loops:Fetal_Cortex:Aorta:Left_Ventricle:Liver:Spleen:GM12878:IMR90:Mesenchymal_Stem_Cell:Mesendoderm:Trophoblast-like_Cell:hESC	2.0196e-12	rs111829929:rs67061005:rs6694256:rs184585274:rs139589338:rs61811895:rs17723260:rs6675468:rs61738875;rs111829929:rs34455078:rs61738875	4
ENSG00000143603	KCNN3	1	154669931	154842756	-1	protein_coding	3782	KCNN3	0.864941	-0.629505	1	0.255	0	NA	NA	NA	NA	Yes	Fetal_Cortex:IMR90:Mesenchymal_Stem_Cell	4.6262e-09	rs139589338;rs139589338:rs61811895:rs111829929	4
ENSG00000163344	PMVK	1	154897210	154909467	-1	protein_coding	10654	PMVK	0.000305455	-0.52769	2	4.119	0	NA	NA	NA	NA	Yes	Promoter_anchored_loops	3.6878e-09	rs111829929;rs61811895:rs17723260:rs67061005	4
ENSG00000163346	PBXIP1	1	154916552	154928599	-1	protein_coding	57326	PBXIP1	5.79844e-07	0.443723	2	4.119	0	NA	NA	NA	NA	Yes	Promoter_anchored_loops:Left_Ventricle:Spleen:IMR90:Mesenchymal_Stem_Cell:Trophoblast-like_Cell	1.4736e-09	rs111829929;rs61811895:rs17723260:rs67061005:rs111829929	4
ENSG00000163348	PYGO2	1	154929502	154936329	-1	protein_coding	90780	PYGO2	0.923104	-0.525258	0	0	0	NA	NA	NA	NA	Yes	Adult_Cortex:Fetal_Cortex:Left_Ventricle:Spleen:IMR90:Mesenchymal_Stem_Cell:Trophoblast-like_Cell	1.0286e-15	rs17723260:rs111829929:rs6675468:rs67061005:rs6694256:rs61738875:rs41264915:rs61811895	4
ENSG00000160691	SHC1	1	154934774	154946871	-1	protein_coding	6464	SHC1	0.341635	-1.17573	0	0	0	NA	NA	NA	NA	Yes	Left_Ventricle:Spleen:IMR90:Mesenchymal_Stem_Cell:Trophoblast-like_Cell	1.4736e-09	rs61811895:rs17723260:rs111829929	4
ENSG00000173207	CKS1B	1	154947129	154951725	1	protein_coding	1163	CKS1B	0.723281	-0.667052	0	0	0	NA	NA	NA	NA	Yes	Left_Ventricle:Spleen:IMR90:Mesenchymal_Stem_Cell:Trophoblast-like_Cell	1.4736e-09	rs61811895:rs17723260:rs111829929	4
ENSG00000160688	FLAD1	1	154955814	154965587	1	protein_coding	80308	FLAD1	0.0917935	-0.3421	0	0	0	NA	NA	NA	NA	Yes	Promoter_anchored_loops:Adult_Cortex:Fetal_Cortex:Left_Ventricle:Spleen:IMR90:Mesenchymal_Stem_Cell:Trophoblast-like_Cell	2.0196e-12	rs17723260:rs111829929:rs67061005:rs61738875;rs111829929:rs6675468:rs61811895	4
ENSG00000163352	LENEP	1	154966062	154966791	1	protein_coding	55891	LENEP	0.0322826	-0.345883	1	13.61	0	NA	NA	NA	NA	Yes	Promoter_anchored_loops:Adult_Cortex:Fetal_Cortex:Spleen:GM12878:IMR90:Mesenchymal_Stem_Cell:Mesendoderm:Trophoblast-like_Cell	2.0196e-12	rs61811895;rs6675468:rs67061005:rs111829929:rs17723260:rs6694256:rs61738875:rs139589338:rs61738875;rs111829929:rs34455078	4
ENSG00000160685	ZBTB7B	1	154975127	154990998	1	protein_coding	51043	ZBTB7B	0.837393	NA	1	13.61	0	NA	NA	NA	NA	Yes	Promoter_anchored_loops:Spleen:GM12878:IMR90:Mesenchymal_Stem_Cell:Mesendoderm:Trophoblast-like_Cell	9.0783e-12	rs61811895;rs111829929:rs17723260:rs139589338:rs67061005:rs61738875;rs111829929:rs34455078:rs6694256:rs61738875	4
ENSG00000163354	DCST2	1	154990996	155006257	-1	protein_coding	127579	DCST2	1.45882e-09	0.250201	0	0	0	NA	NA	NA	NA	Yes	Promoter_anchored_loops:Spleen:GM12878:IMR90:Mesenchymal_Stem_Cell:Mesendoderm:Trophoblast-like_Cell	9.0783e-12	rs61738875;rs111337261:rs61811895:rs67061005:rs17723260:rs61738875;rs111829929:rs34455078:rs6694256:rs61738875	4
ENSG00000163357	DCST1	1	155006300	155023406	1	protein_coding	149095	DCST1	3.88696e-15	NA	4	11.72	0	NA	NA	NA	NA	Yes	Promoter_anchored_loops:Spleen:GM12878:IMR90:Mesenchymal_Stem_Cell:Mesendoderm:Trophoblast-like_Cell	9.0783e-12	rs17723260;rs111829929;rs61738875;rs111337261:rs61811895:rs67061005:rs17723260:rs61738875;rs111829929:rs34455078:rs6694256:rs61738875	4
ENSG00000143537	ADAM15	1	155023042	155035252	1	protein_coding	8751	ADAM15	1.07719e-11	NA	7	14.18	29	1.23857e-09	2.61644e-12	GTEx/v8/Brain_Cerebellar_Hemisphere:GTEx/v8/Brain_Cerebellum:GTEx/v8/Brain_Frontal_Cortex_BA9:GTEx/v8/Brain_Spinal_cord_cervical_c-1	+	Yes	Promoter_anchored_loops:Spleen:GM12878:IMR90:Mesenchymal_Stem_Cell:Mesendoderm:Trophoblast-like_Cell	2.0196e-12	rs17723260;rs111829929;rs6675468;rs67061005;rs6694256;rs61811895:rs67061005:rs17723260:rs61738875;rs111829929:rs34455078:rs6694256:rs61738875	4
ENSG00000243364	EFNA4	1	155036207	155042029	1	protein_coding	1945	EFNA4	0.000252891	-0.595252	11	14.18	0	NA	NA	NA	NA	Yes	Adult_Cortex:Spleen:GM12878:IMR90:Mesenchymal_Stem_Cell:Mesendoderm:Trophoblast-like_Cell	2.0196e-12	rs17723260;rs111829929;rs6675468;rs67061005;rs67061005:rs6694256:rs61738875:rs61811895:rs17723260:rs61738875;rs111829929:rs34455078	4
ENSG00000143590	EFNA3	1	155036224	155060014	1	protein_coding	1944	EFNA3	0.180564	-0.355849	23	26.3	0	NA	NA	NA	NA	Yes	Adult_Cortex:Spleen:GM12878:IMR90:Mesenchymal_Stem_Cell:Mesendoderm:Trophoblast-like_Cell	2.0196e-12	rs17723260;rs111829929;rs6675468;rs67061005;rs61738875;rs6694256;rs184585274;rs67061005:rs6694256:rs61738875:rs61811895:rs17723260:rs61738875;rs111829929:rs34455078	4
ENSG00000251246	EFNA3	1	155036224	155059283	1	protein_coding	1944	EFNA3	NA	-0.355849	23	26.3	0	NA	NA	NA	NA	Yes	Adult_Cortex:Spleen:GM12878:IMR90:Mesenchymal_Stem_Cell:Mesendoderm:Trophoblast-like_Cell	2.0196e-12	rs17723260;rs111829929;rs6675468;rs67061005;rs61738875;rs6694256;rs184585274;rs67061005:rs6694256:rs61738875:rs61811895:rs17723260:rs61738875;rs111829929:rs34455078	4
ENSG00000169242	EFNA1	1	155099936	155107333	1	protein_coding	1942	EFNA1	0.872063	0.409868	20	12.58	0	NA	NA	NA	NA	Yes	Promoter_anchored_loops:Adult_Cortex:Left_Ventricle:Liver:IMR90:Mesenchymal_Stem_Cell:Trophoblast-like_Cell	2.0196e-12	rs67061005;rs6694256;rs61738875;rs67061005:rs17723260:rs61738875;rs111829929:rs61738875:rs184585274:rs6694256:rs111829929:rs61738875;rs111337261:rs6675468:rs61811895	4
ENSG00000169241	SLC50A1	1	155107820	155111329	1	protein_coding	55974	SLC50A1	0.13023	-0.609413	9	10.33	0	NA	NA	NA	NA	Yes	Promoter_anchored_loops:Adult_Cortex:Left_Ventricle:Liver:IMR90:Mesenchymal_Stem_Cell:Trophoblast-like_Cell	2.0196e-12	rs67061005;rs6694256;rs61738875;rs67061005:rs17723260:rs61738875;rs111829929:rs6694256:rs184585274:rs111829929:rs61738875;rs111337261:rs61738875:rs6675468:rs61811895	4
ENSG00000179085	DPM3	1	155112367	155113071	-1	protein_coding	54344	DPM3	0.23347	0.0321111	7	8.572	0	NA	NA	NA	NA	Yes	Promoter_anchored_loops:Adult_Cortex:Fetal_Cortex:Left_Ventricle:Liver:IMR90:Mesenchymal_Stem_Cell:Trophoblast-like_Cell	1.0286e-15	rs6694256;rs61738875;rs67061005;rs17723260;rs67061005:rs17723260:rs61738875;rs111829929:rs6694256:rs184585274:rs61738875:rs41264915:rs111829929:rs6675468:rs61738875;rs111337261:rs61811895	4
ENSG00000163463	KRTCAP2	1	155141884	155145951	-1	protein_coding	200185	KRTCAP2	0.0299705	-0.290244	7	10.42	0	NA	NA	NA	NA	Yes	Promoter_anchored_loops:Adult_Cortex	9.202e-15	rs67061005;rs61738875;rs41264915;rs184585274;rs6675468:rs67061005:rs17723260:rs61738875;rs111829929:rs6694256:rs184585274:rs61738875	4
ENSG00000273088	RP11-201K10.3	1	155141885	155159748	-1	protein_coding	NA	NA	NA	NA	14	21.2	0	NA	NA	NA	NA	Yes	Promoter_anchored_loops:Fetal_Cortex	9.3295e-23	rs67061005;rs61738875;rs41264915;rs184585274;rs147048677;rs67061005:rs17723260:rs61738875;rs111829929:rs61738875	4
ENSG00000163462	TRIM46	1	155145873	155157447	1	protein_coding	80128	TRIM46	0.998652	-0.65669	11	21.2	0	NA	NA	NA	NA	Yes	Promoter_anchored_loops:Adult_Cortex	5.8792e-15	rs41264915;rs67061005;rs184585274;rs61738875;rs147048677;rs6675468:rs67061005:rs17723260:rs61738875;rs111829929:rs6694256:rs184585274:rs61738875	4
ENSG00000185499	MUC1	1	155158300	155162707	-1	protein_coding	4582	MUC1	0.730965	NA	8	21.2	0	NA	NA	NA	NA	Yes	Promoter_anchored_loops:Mesenchymal_Stem_Cell	9.3295e-23	rs41264915;rs67061005;rs61738875;rs147048677;rs67061005:rs17723260:rs61738875;rs111829929:rs61738875:rs61738875;rs111337261	4
ENSG00000169231	THBS3	1	155165379	155178842	-1	protein_coding	7059	THBS3	1.20601e-08	-0.314766	12	21.2	11	1.00231e-05	1.65638e-12	GTEx/v8/Brain_Cerebellum:GTEx/v8/Brain_Cortex:GTEx/v8/Brain_Frontal_Cortex_BA9	-	Yes	Promoter_anchored_loops:Adult_Cortex:Mesenchymal_Stem_Cell	9.3295e-23	rs67061005;rs61738875;rs147048677;rs41264915;rs184585274;rs111829929;rs61738875:rs61738875;rs111337261	4
ENSG00000173171	MTX1	1	155178490	155183615	1	protein_coding	4580	MTX1	0.198221	-0.480958	5	21.1	0	NA	NA	NA	NA	Yes	Promoter_anchored_loops:Adult_Cortex:Mesenchymal_Stem_Cell	5.5608e-22	rs41264915;rs184585274;rs61738875;rs61738875:rs61738875;rs111337261	4
ENSG00000177628	GBA	1	155204243	155214490	-1	protein_coding	2629	GBA	0.0340405	-0.785048	4	5.528	0	NA	NA	NA	NA	Yes	Adult_Cortex:Fetal_Cortex:IMR90:Mesenchymal_Stem_Cell	5.5608e-22	rs41264915;rs61738875;rs41264915:rs184585274:rs61738875:rs61738875;rs111337261:rs67061005:rs111337261	4
ENSG00000160767	FAM189B	1	155216996	155225274	-1	protein_coding	10712	FAM189B	0.000482815	-0.121568	1	0.359	0	NA	NA	NA	NA	Yes	Promoter_anchored_loops:IMR90:Mesenchymal_Stem_Cell	1.0286e-15	rs61738875;rs61738875:rs61738875;rs111337261	4
ENSG00000116521	SCAMP3	1	155225770	155232221	-1	protein_coding	10067	SCAMP3	0.0128944	-0.249766	0	0	0	NA	NA	NA	NA	Yes	Promoter_anchored_loops:Adult_Cortex:IMR90:Mesenchymal_Stem_Cell	1.0286e-15	rs41264915:rs61738875:rs61738875;rs111337261	4
ENSG00000176444	CLK2	1	155232659	155248282	-1	protein_coding	1196	CLK2	0.999953	NA	0	0	0	NA	NA	NA	NA	Yes	Adult_Cortex:Fetal_Cortex:Aorta:IMR90:Mesenchymal_Stem_Cell:Mesendoderm:Trophoblast-like_Cell	1.0286e-15	rs61738875:rs61738875;rs111337261	4
ENSG00000143630	HCN3	1	155247374	155259639	1	protein_coding	57657	HCN3	0.0150934	0.374943	0	0	0	NA	NA	NA	NA	Yes	Adult_Cortex:Fetal_Cortex:Aorta:IMR90:Mesenchymal_Stem_Cell:Mesendoderm:Trophoblast-like_Cell	1.0286e-15	rs61738875:rs61738875;rs111337261	4
ENSG00000143627	PKLR	1	155259630	155271225	-1	protein_coding	5313	PKLR	1.0002e-05	0.0591956	1	2.207	0	NA	NA	NA	NA	Yes	Promoter_anchored_loops:Adult_Cortex:Aorta:IMR90:Mesenchymal_Stem_Cell:Mesendoderm:Trophoblast-like_Cell	1.0286e-15	rs61738875;rs41264915:rs61738875:rs61738875;rs111337261	4
ENSG00000160752	FDPS	1	155278539	155290457	1	protein_coding	2224	FDPS	0.00175128	-0.551398	1	2.207	0	NA	NA	NA	NA	Yes	Promoter_anchored_loops:Adult_Cortex:Aorta:IMR90:Mesenchymal_Stem_Cell:Mesendoderm:Trophoblast-like_Cell	1.0286e-15	rs61738875;rs41264915:rs61738875:rs61738875;rs111337261	4
ENSG00000160753	RUSC1	1	155290687	155300905	1	protein_coding	23623	RUSC1	0.949429	-0.575598	0	0	0	NA	NA	NA	NA	Yes	Promoter_anchored_loops:EP_correlation_cell_type_oneway:Adult_Cortex:Aorta:Dorsolateral_Prefrontal_Cortex:Hippocampus:Left_Ventricle:Liver:Lung:Spleen:GM12878:IMR90:Mesenchymal_Stem_Cell:Mesendoderm:Trophoblast-like_Cell:hESC	1.9641e-16	rs61738875:rs111829929:rs61738875;rs111337261	4
ENSG00000116539	ASH1L	1	155305059	155532598	-1	protein_coding	55870	ASH1L	1	-0.51503	3	2.009	0	NA	NA	NA	NA	No	NA	2.4289e-11	rs61738875;rs111337261	4
ENSG00000125459	MSTO1	1	155579979	155718153	1	protein_coding	55154	MSTO1	0.0418045	-0.606608	3	13.94	0	NA	NA	NA	NA	Yes	Promoter_anchored_loops:IMR90:Mesenchymal_Stem_Cell	9.3295e-23	rs61738875;rs111337261;rs61738875:rs147048677:rs41264915:rs61738875	4
ENSG00000163374	YY1AP1	1	155629237	155658791	-1	protein_coding	55249	YY1AP1	0.000145221	0.0404123	2	13.94	0	NA	NA	NA	NA	Yes	Promoter_anchored_loops	1.0286e-15	rs61738875;rs111337261	4
ENSG00000132676	DAP3	1	155657751	155708801	1	protein_coding	7818	DAP3	1.90763e-05	0.00156748	1	2.182	0	NA	NA	NA	NA	Yes	Promoter_anchored_loops	1.0286e-15	rs61738875;rs111337261	4
ENSG00000116580	GON4L	1	155719508	155829191	-1	protein_coding	54856	GON4L	0.999999	-0.637168	0	0	0	NA	NA	NA	NA	Yes	IMR90:Mesenchymal_Stem_Cell	2.4289e-11	rs61738875;rs111337261:rs61738875	4
ENSG00000132718	SYT11	1	155829300	155854990	1	protein_coding	23208	SYT11	0.80174	-1.92443	1	0.178	0	NA	NA	NA	NA	Yes	IMR90:Mesenchymal_Stem_Cell	2.4289e-11	rs111337261;rs61738875;rs111337261:rs61738875	4
ENSG00000143622	RIT1	1	155867599	155881195	-1	protein_coding	6016	RIT1	0.66681	-0.183928	0	0	0	NA	NA	NA	NA	Yes	Promoter_anchored_loops:Left_Ventricle:IMR90:Mesenchymal_Stem_Cell	1.9244e-10	rs111337261:rs61738875	4
ENSG00000132680	KIAA0907	1	155882834	155904191	-1	protein_coding	22889	KIAA0907	0.997114	-0.510403	0	0	0	NA	NA	NA	NA	Yes	Promoter_anchored_loops:Left_Ventricle:IMR90:Mesenchymal_Stem_Cell	1.0286e-15	rs61738875:rs61738875;rs111337261:rs111337261	4
ENSG00000173080	RXFP4	1	155911480	155912625	1	protein_coding	339403	RXFP4	0.00549582	-0.164025	0	0	0	NA	NA	NA	NA	Yes	Adult_Cortex:Fetal_Cortex:Left_Ventricle:IMR90:Mesenchymal_Stem_Cell	1.0286e-15	rs61738875:rs111337261:rs61738875;rs111337261	4
ENSG00000116584	ARHGEF2	1	155916630	155976861	-1	protein_coding	9181	ARHGEF2	0.999993	-0.492254	4	9.694	0	NA	NA	NA	NA	Yes	Promoter_anchored_loops	1.6859e-10	rs111337261;rs41264915	4
ENSG00000163479	SSR2	1	155978839	155990750	-1	protein_coding	6746	SSR2	0.822109	-0.380458	4	9.694	0	NA	NA	NA	NA	Yes	Promoter_anchored_loops	4.2867e-09	rs111337261	4
ENSG00000160803	UBQLN4	1	156005092	156023585	-1	protein_coding	56893	UBQLN4	0.997522	-0.671923	0	0	1	2.87438e-05	6.94683e-07	GTEx/v8/Brain_Caudate_basal_ganglia	+	Yes	Adult_Cortex	1.9244e-10	rs67061005;rs61738875	4
ENSG00000116586	LAMTOR2	1	156024543	156028301	1	protein_coding	28956	LAMTOR2	0.481086	-0.350911	0	0	0	NA	NA	NA	NA	Yes	Adult_Cortex	1.9244e-10	rs61738875	4
ENSG00000132698	RAB25	1	156030951	156040295	1	protein_coding	57111	RAB25	9.31079e-06	-0.280558	0	0	0	NA	NA	NA	NA	Yes	Adult_Cortex:Fetal_Cortex	1.0286e-15	rs61738875:rs111337261:rs67061005	4
ENSG00000254726	MEX3A	1	156041804	156051789	-1	protein_coding	92312	MEX3A	0.881463	-0.805061	0	0	0	NA	NA	NA	NA	Yes	Promoter_anchored_loops	0.00097242	rs111337261	4
ENSG00000160789	LMNA	1	156052364	156109880	1	protein_coding	4000	LMNA	0.993449	-0.15153	1	1.632	0	NA	NA	NA	NA	Yes	Promoter_anchored_loops	0.00097242	rs111337261	4
ENSG00000196189	SEMA4A	1	156117157	156147543	1	protein_coding	64218	SEMA4A	0.615372	-0.205497	0	0	0	NA	NA	NA	NA	Yes	Promoter_anchored_loops	0.00097242	rs111337261	4
ENSG00000160785	SLC25A44	1	156163880	156182587	1	protein_coding	9673	SLC25A44	0.247811	0.0313417	0	0	0	NA	NA	NA	NA	Yes	Adult_Cortex:Fetal_Cortex	1.0286e-15	rs111337261:rs61738875	4
ENSG00000198715	C1orf85	1	156259880	156265463	-1	protein_coding	112770	C1orf85	4.6871e-08	0.200004	0	0	0	NA	NA	NA	NA	Yes	Adult_Cortex:Fetal_Cortex	0.00097242	rs111337261	4
ENSG00000189030	VHLL	1	156268415	156269428	-1	protein_coding	391104	VHLL	0.00290057	NA	0	0	0	NA	NA	NA	NA	Yes	Adult_Cortex:Fetal_Cortex	0.00097242	rs111337261	4
ENSG00000163467	TSACC	1	156307105	156316786	1	protein_coding	128229	TSACC	0.0697917	-0.0973822	0	0	0	NA	NA	NA	NA	Yes	Adult_Cortex	0.00097242	rs111337261	4
ENSG00000183856	IQGAP3	1	156495197	156542396	-1	protein_coding	128239	IQGAP3	6.47051e-16	1.01146	0	0	0	NA	NA	NA	NA	Yes	Adult_Cortex:Fetal_Cortex	9.0783e-12	rs111337261:rs61738875:rs67061005	4
ENSG00000187862	TTC24	1	156549519	156556562	1	protein_coding	164118	TTC24	6.5804e-05	0.114086	0	0	0	NA	NA	NA	NA	Yes	Adult_Cortex:Fetal_Cortex	9.0783e-12	rs111337261:rs61738875:rs67061005	4
ENSG00000084731	KIF3C	2	26149471	26205618	-1	protein_coding	3797	KIF3C	0.909864	0.906653	0	0	0	NA	NA	NA	NA	Yes	Mesenchymal_Stem_Cell	1.3233e-08	rs732990	5
ENSG00000084754	HADHA	2	26413504	26467594	-1	protein_coding	3030	HADHA	0.0151113	0.202406	0	0	0	NA	NA	NA	NA	Yes	Mesenchymal_Stem_Cell	1.3233e-08	rs732990	5
ENSG00000138029	HADHB	2	26466038	26513336	1	protein_coding	3032	HADHB	1.04715e-07	0.585863	0	0	0	NA	NA	NA	NA	Yes	Mesenchymal_Stem_Cell	1.3233e-08	rs732990	5
ENSG00000173567	GPR113	2	26531041	26569685	-1	protein_coding	165082	GPR113	1.48529e-10	0.291622	0	0	0	NA	NA	NA	NA	Yes	IMR90:Mesenchymal_Stem_Cell	1.3233e-08	rs732990	5
ENSG00000157856	DRC1	2	26624784	26679579	1	protein_coding	92749	DRC1	1.30453e-10	0.353226	0	0	0	NA	NA	NA	NA	Yes	Left_Ventricle:Liver:IMR90:Mesenchymal_Stem_Cell:Mesendoderm:Trophoblast-like_Cell:hESC	7.0748e-09	rs732990	5
ENSG00000115155	OTOF	2	26680071	26781566	-1	protein_coding	9381	OTOF	4.326e-25	0.460679	0	0	0	NA	NA	NA	NA	Yes	IMR90:Mesenchymal_Stem_Cell:Mesendoderm:hESC	7.0748e-09	rs732990	5
ENSG00000173557	C2orf70	2	26785450	26802400	1	protein_coding	339778	C2orf70	0.000944694	-0.0328751	0	0	0	NA	NA	NA	NA	Yes	IMR90:Mesenchymal_Stem_Cell:Mesendoderm:hESC	7.0748e-09	rs732990	5
ENSG00000157884	CIB4	2	26804070	26864236	-1	protein_coding	130106	CIB4	2.30346e-06	0.826577	40	9.992	0	NA	NA	NA	NA	Yes	Spleen:IMR90:Mesenchymal_Stem_Cell:Mesendoderm:Trophoblast-like_Cell:hESC	7.0748e-09	rs732990	5
ENSG00000171303	KCNK3	2	26915619	26956288	1	protein_coding	3777	KCNK3	NA	0.226319	0	0	17	4.32169e-06	0.0238621	GTEx/v8/Brain_Substantia_nigra	+	Yes	Liver:Pancreas:Spleen:IMR90:Mesenchymal_Stem_Cell:Mesendoderm:Trophoblast-like_Cell:hESC	7.0748e-09	rs732990	5
ENSG00000213699	SLC35F6	2	26987152	27004099	1	protein_coding	54978	SLC35F6	0.0161308	-0.353051	0	0	0	NA	NA	NA	NA	Yes	Promoter_anchored_loops:Left_Ventricle:Liver:Spleen:GM12878:IMR90:Mesenchymal_Stem_Cell:Mesendoderm:Neural_Progenitor_Cell:Trophoblast-like_Cell:hESC	7.0748e-09	rs732990	5
ENSG00000115163	CENPA	2	26987157	27023935	1	protein_coding	1058	CENPA	0.139975	-0.808381	0	0	0	NA	NA	NA	NA	Yes	Promoter_anchored_loops:Left_Ventricle:Liver:Spleen:GM12878:IMR90:Mesenchymal_Stem_Cell:Mesendoderm:Neural_Progenitor_Cell:Trophoblast-like_Cell:hESC	7.0748e-09	rs732990	5
ENSG00000084764	MAPRE3	2	27193480	27250064	1	protein_coding	22924	MAPRE3	0.799864	-0.767319	0	0	0	NA	NA	NA	NA	Yes	IMR90:Mesenchymal_Stem_Cell:Mesendoderm:hESC	1.3233e-08	rs732990	5
ENSG00000228474	OST4	2	27293340	27294641	-1	protein_coding	100128731	OST4	NA	NA	0	0	0	NA	NA	NA	NA	Yes	Mesenchymal_Stem_Cell	1.3233e-08	rs732990	5
ENSG00000138080	EMILIN1	2	27301435	27309271	1	protein_coding	11117	EMILIN1	0.00521656	NA	0	0	0	NA	NA	NA	NA	Yes	Mesenchymal_Stem_Cell	1.3233e-08	rs732990	5
ENSG00000138030	KHK	2	27309615	27323640	1	protein_coding	3795	KHK	5.36079e-05	NA	0	0	0	NA	NA	NA	NA	Yes	Mesenchymal_Stem_Cell	1.3233e-08	rs732990	5
ENSG00000138028	CGREF1	2	27321757	27341995	-1	protein_coding	10669	CGREF1	5.50291e-08	0.491986	0	0	0	NA	NA	NA	NA	Yes	Mesenchymal_Stem_Cell	1.3233e-08	rs732990	5
ENSG00000143994	ABHD1	2	27346682	27353680	1	protein_coding	84696	ABHD1	1.06027e-21	-0.251069	0	0	0	NA	NA	NA	NA	Yes	Mesenchymal_Stem_Cell	1.3233e-08	rs732990	5
ENSG00000138073	PREB	2	27353624	27357543	-1	protein_coding	10113	PREB	0.00189836	-0.154459	0	0	0	NA	NA	NA	NA	Yes	Mesenchymal_Stem_Cell	1.3233e-08	rs732990	5
ENSG00000115194	SLC30A3	2	27476552	27498685	-1	protein_coding	7781	SLC30A3	0.646084	-0.660463	0	0	0	NA	NA	NA	NA	Yes	Mesenchymal_Stem_Cell	1.3233e-08	rs732990	5
ENSG00000163793	DNAJC5G	2	27498289	27504367	1	protein_coding	285126	DNAJC5G	0.00397479	-0.706718	0	0	0	NA	NA	NA	NA	Yes	Mesenchymal_Stem_Cell	1.3233e-08	rs732990	5
ENSG00000138100	TRIM54	2	27505260	27530307	1	protein_coding	57159	TRIM54	8.24708e-07	-1.05327	0	0	0	NA	NA	NA	NA	Yes	Mesenchymal_Stem_Cell	1.3233e-08	rs732990	5
ENSG00000028116	VRK2	2	58134786	58387055	1	protein_coding	7444	VRK2	1.21621e-08	-0.188348	0	0	0	NA	NA	NA	NA	Yes	IMR90:Mesenchymal_Stem_Cell:Neural_Progenitor_Cell	1.322e-14	rs7565301:rs1123573:rs7579014	6
ENSG00000119866	BCL11A	2	60678302	60780702	-1	protein_coding	53335	BCL11A	0.829	-2.0339	13	13.33	0	NA	NA	NA	NA	Yes	Left_Ventricle:GM12878:IMR90:Mesenchymal_Stem_Cell:Mesendoderm:Trophoblast-like_Cell:hESC	1.322e-14	rs7565301;rs1123573;rs7579014;rs7579014:rs7565301:rs1123573	6
ENSG00000144395	CCDC150	2	197504278	197628214	1	protein_coding	284992	CCDC150	3.80375e-24	-0.477102	0	0	0	NA	NA	NA	NA	Yes	Fetal_Cortex	1.8718e-05	rs12151726	7
ENSG00000119041	GTF3C3	2	197627756	197664449	-1	protein_coding	9330	GTF3C3	5.3581e-06	-0.23446	0	0	0	NA	NA	NA	NA	Yes	Fetal_Cortex:Aorta:Left_Ventricle:Liver:GM12878:IMR90:Mesenchymal_Stem_Cell:Mesendoderm:Neural_Progenitor_Cell:Trophoblast-like_Cell:hESC	3.9683e-08	rs12151726	7
ENSG00000187944	C2orf66	2	197669726	197675000	-1	protein_coding	401027	C2orf66	0.00454708	-0.898573	0	0	0	NA	NA	NA	NA	Yes	Promoter_anchored_loops:Aorta:Left_Ventricle:Liver:GM12878:IMR90:Mesenchymal_Stem_Cell:Mesendoderm:Neural_Progenitor_Cell:Trophoblast-like_Cell:hESC	3.9683e-08	rs12151726	7
ENSG00000197121	PGAP1	2	197697728	197792520	-1	protein_coding	80055	PGAP1	0.00878588	-1.68128	0	0	0	NA	NA	NA	NA	Yes	Promoter_anchored_loops:Fetal_Cortex:GM12878:IMR90:Mesenchymal_Stem_Cell:Mesendoderm:hESC	3.9683e-08	rs12151726	7
ENSG00000065413	ANKRD44	2	197831741	198175897	-1	protein_coding	91526	ANKRD44	0.775903	NA	15	13.85	0	NA	NA	NA	NA	No	NA	1.9332e-07	rs12151726	7
ENSG00000115524	SF3B1	2	198254508	198299815	-1	protein_coding	23451	SF3B1	1	-0.619089	10	5.414	98	5.85651e-06	3.01613e-05	GTEx/v8/Brain_Cerebellum	-	Yes	Adult_Cortex:Fetal_Cortex:IMR90	3.9683e-08	rs12151726	7
ENSG00000115520	COQ10B	2	198318147	198340032	1	protein_coding	80219	COQ10B	0.140033	-0.989156	21	12.36	0	NA	NA	NA	NA	Yes	Promoter_anchored_loops:IMR90	1.459e-07	rs12151726	7
ENSG00000144381	HSPD1	2	198351305	198381461	-1	protein_coding	3329	HSPD1	0.985208	-0.813832	12	12.46	0	NA	NA	NA	NA	Yes	Liver:GM12878:IMR90:Mesenchymal_Stem_Cell:Mesendoderm:hESC	3.9683e-08	rs12151726	7
ENSG00000115541	HSPE1	2	198364718	198368181	1	protein_coding	3336	HSPE1	0.787528	-0.835658	5	3.92	0	NA	NA	NA	NA	Yes	Promoter_anchored_loops:Adult_Cortex:Fetal_Cortex:Liver:GM12878:IMR90:Mesenchymal_Stem_Cell:Mesendoderm:hESC	3.9683e-08	rs12151726	7
ENSG00000270757	HSPE1-MOB4	2	198365137	198415450	1	protein_coding	100529241	HSPE1-MOB4	0.889798	NA	22	12.46	0	NA	NA	NA	NA	Yes	Promoter_anchored_loops:Adult_Cortex:Fetal_Cortex:Liver:GM12878:IMR90:Mesenchymal_Stem_Cell:Mesendoderm:hESC	3.9683e-08	rs12151726	7
ENSG00000115540	MOB4	2	198380295	198418423	1	protein_coding	25843	MOB4	0.777833	-1.62684	19	12.46	0	NA	NA	NA	NA	Yes	Liver:GM12878:IMR90:Mesenchymal_Stem_Cell:Mesendoderm:hESC	3.9683e-08	rs12151726	7
ENSG00000162944	RFTN2	2	198432948	198540769	-1	protein_coding	130132	RFTN2	0.00207696	0.166398	49	12.13	0	NA	NA	NA	NA	Yes	Promoter_anchored_loops	1.459e-07	rs12151726	7
ENSG00000222017	AC011997.1	2	198557830	198639547	1	protein_coding	NA	NA	NA	NA	37	11.55	0	NA	NA	NA	NA	Yes	Promoter_anchored_loops	1.459e-07	rs12151726	7
ENSG00000247626	MARS2	2	198570087	198573113	1	protein_coding	92935	MARS2	1.41647e-06	-0.302062	8	7.601	0	NA	NA	NA	NA	Yes	Promoter_anchored_loops:Adult_Cortex:Fetal_Cortex:GM12878:Mesenchymal_Stem_Cell:Mesendoderm:hESC	3.9683e-08	rs12151726	7
ENSG00000152430	BOLL	2	198591603	198651486	-1	protein_coding	66037	BOLL	0.00790218	-1.24188	28	11.55	0	NA	NA	NA	NA	Yes	Left_Ventricle:GM12878:IMR90:Mesenchymal_Stem_Cell:Mesendoderm:hESC	3.9683e-08	rs12151726	7
ENSG00000115896	PLCL1	2	198669426	199437305	1	protein_coding	5334	PLCL1	0.0110524	NA	62	12.86	0	NA	NA	NA	NA	Yes	Left_Ventricle:GM12878:IMR90:Mesenchymal_Stem_Cell:Mesendoderm:hESC	3.9683e-08	rs12151726	7
ENSG00000119042	SATB2	2	200134223	200335989	-1	protein_coding	23314	SATB2	0.999563	-1.16977	0	0	0	NA	NA	NA	NA	Yes	Adult_Cortex:IMR90:Mesenchymal_Stem_Cell:Mesendoderm:Neural_Progenitor_Cell:Trophoblast-like_Cell:hESC	0.00025499	rs12151726	7
ENSG00000226124	FTCDNL1	2	200625267	200715896	-1	protein_coding	348751	FTCDNL1	NA	NA	0	0	0	NA	NA	NA	NA	Yes	Left_Ventricle:IMR90:Mesenchymal_Stem_Cell:Mesendoderm:Trophoblast-like_Cell:hESC	5.844e-06	rs12151726	7
ENSG00000178074	C2orf69	2	200775979	200820658	1	protein_coding	205327	C2orf69	0.432172	-0.595155	0	0	0	NA	NA	NA	NA	Yes	IMR90:Mesenchymal_Stem_Cell:Mesendoderm:hESC	1.8718e-05	rs12151726	7
ENSG00000196141	SPATS2L	2	201170604	201346986	1	protein_coding	26010	SPATS2L	0.970345	0.539346	0	0	0	NA	NA	NA	NA	Yes	Mesendoderm:Trophoblast-like_Cell:hESC	1.6229e-06	rs12151726	7
ENSG00000155729	KCTD18	2	201353675	201384507	-1	protein_coding	130535	KCTD18	0.000526111	0.24644	0	0	0	NA	NA	NA	NA	Yes	Left_Ventricle	0.00055718	rs12151726	7
ENSG00000163535	SGOL2	2	201374731	201448505	1	protein_coding	151246	SGOL2	6.6074e-05	-0.155118	0	0	0	NA	NA	NA	NA	Yes	Left_Ventricle	0.00055718	rs12151726	7
ENSG00000196345	ZKSCAN7	3	44596685	44624975	1	protein_coding	55888	ZKSCAN7	1.17628e-05	-0.800781	0	0	0	NA	NA	NA	NA	Yes	Left_Ventricle:IMR90:Mesenchymal_Stem_Cell:Trophoblast-like_Cell	1.5056e-118	rs17260680:rs71325091;rs4493469;rs12639314:rs6441936:rs6441936;rs12495073;rs56058226:rs7652331:rs12495073;rs56058226:rs12495073:rs1392288;rs7634640;rs4683173:rs71325089;rs2087727:rs71325091:rs1392288:rs7652331;rs1846619:rs1846619:rs1392288;rs4396933;rs4683173:rs79939301:rs17262373:rs2673067:rs73058468:rs114257039	8
ENSG00000144792	ZNF660	3	44619715	44641186	1	protein_coding	285349	ZNF660	0.0548051	-1.65843	0	0	0	NA	NA	NA	NA	Yes	Fetal_Cortex	2.3142e-12	rs17260680:rs79939301	8
ENSG00000186448	ZNF197	3	44626380	44689963	1	protein_coding	10168	ZNF197	5.95384e-14	0.135916	0	0	0	NA	NA	NA	NA	Yes	Fetal_Cortex	2.3142e-12	rs17260680:rs79939301	8
ENSG00000163812	ZDHHC3	3	44956749	45017677	-1	protein_coding	51304	ZDHHC3	0.144015	-0.617523	0	0	0	NA	NA	NA	NA	Yes	Fetal_Cortex:IMR90:Mesenchymal_Stem_Cell:Mesendoderm:Trophoblast-like_Cell	4.3591e-218	rs17260680:rs79939301:rs1392288;rs7634640;rs4683173:rs1392288:rs71325091;rs4493469;rs12639314:rs12495073:rs7652331;rs1846619:rs6767895:rs67676925;rs34671664:rs1491957:rs113098443;rs1799988:rs17638604;rs148933092:rs17638604:rs17213127;rs115679256:rs17262373:rs2673067:rs73058468:rs114257039:rs12490575:rs17213127:rs9813750:rs34288077:rs9856760:rs9871972:rs4683143;rs11712469:rs4683143:rs1058961:rs468…	8
ENSG00000075914	EXOSC7	3	45016733	45077558	1	protein_coding	23016	EXOSC7	0.0141395	NA	0	0	19	5.71129e-06	0.0355442	BRAINEAC/SNIG	NA	Yes	Fetal_Cortex:IMR90:Mesenchymal_Stem_Cell:Mesendoderm:Trophoblast-like_Cell	4.3591e-218	rs7652331;rs1846619;rs17260680:rs79939301:rs1392288;rs7634640;rs4683173:rs1392288:rs71325091;rs4493469;rs12639314:rs12495073:rs7652331;rs1846619:rs6767895:rs67676925;rs34671664:rs1491957:rs113098443;rs1799988:rs17638604;rs148933092:rs17638604:rs17213127;rs115679256:rs17262373:rs2673067:rs73058468:rs114257039:rs12490575:rs17213127:rs9813750:rs34288077:rs9856760:rs9871972:rs4683143;rs11712469:rs468…	8
ENSG00000163815	CLEC3B	3	45043040	45077563	1	protein_coding	7123	CLEC3B	0.00038011	-0.0189533	0	0	0	NA	NA	NA	NA	Yes	IMR90:Mesenchymal_Stem_Cell:Mesendoderm	8.3124e-218	rs148933092:rs17638604;rs148933092:rs17260680:rs17638604:rs79939301:rs17213127;rs115679256:rs17262373:rs2673067:rs73058468:rs114257039:rs12490575:rs17213127:rs9813750:rs34288077:rs9856760:rs9871972:rs4683143;rs11712469:rs4683143:rs1058961:rs71325091;rs4493469;rs12639314:rs6441936:rs6441936;rs12495073;rs56058226:rs7652331:rs12495073;rs56058226:rs12495073:rs1392288;rs7634640;rs4683173:rs71325089;rs…	8
ENSG00000163814	CDCP1	3	45123770	45187914	-1	protein_coding	64866	CDCP1	0.0211525	1.80557	1	0.904	0	NA	NA	NA	NA	Yes	IMR90:Mesenchymal_Stem_Cell:Mesendoderm:Trophoblast-like_Cell:hESC	8.3124e-218	rs148933092;rs17638604;rs148933092:rs13059329:rs17260680:rs17638604:rs79939301:rs115679256:rs114257039:rs17213127;rs115679256:rs17262373:rs2673067:rs73058468:rs12490575:rs17213127:rs73062378:rs12493913:rs2531747:rs73062389:rs2271616:rs2531743:rs73062394:rs9813750:rs34288077:rs9856760:rs9871972:rs4683143;rs11712469:rs4683143:rs1058961:rs71325091:rs11386842:rs71325091;rs12639314:rs7634640:rs7132508…	8
ENSG00000249992	TMEM158	3	45265958	45267770	-1	protein_coding	25907	TMEM158	0.382809	NA	1	4.026	0	NA	NA	NA	NA	Yes	Promoter_anchored_loops:Adult_Cortex:Fetal_Cortex:Left_Ventricle:IMR90:Mesenchymal_Stem_Cell:Mesendoderm:Trophoblast-like_Cell:hESC	8.3124e-218	rs17638604;rs148933092;rs17260680:rs79939301:rs7634640:rs71325091;rs12639314:rs6441936;rs12495073;rs56058226:rs7652331:rs7634640;rs9856760:rs12495073;rs56058226:rs71325091;rs4493469;rs12639314:rs34906043:rs12495073:rs1392288;rs4396933;rs4683173:rs67676925;rs34671664;rs7624805:rs57008264:rs115679256:rs1392288;rs7634640;rs4683173:rs1392288:rs7652331;rs1846619:rs6767895:rs67676925;rs34671664:rs14919…	8
ENSG00000011376	LARS2	3	45429998	45590913	1	protein_coding	23395	LARS2	2.60644e-07	-0.65665	14	5.568	7	1.32463e-05	8.93022e-22	GTEx/v8/Brain_Frontal_Cortex_BA9:GTEx/v8/Brain_Putamen_basal_ganglia	+	Yes	Promoter_anchored_loops:Fetal_Cortex:IMR90:Mesenchymal_Stem_Cell	2.9521e-100	rs13059329;rs17260680;rs17638604;rs79939301;rs2673067;rs9813750;rs34906043:rs6441936:rs12495073:rs1392288;rs4396933;rs4683173:rs2087727:rs75826707:rs71325091;rs4493469;rs12639314:rs17638604;rs148933092:rs148933092:rs17638604:rs17260680:rs79939301:rs17262373:rs2673067:rs73058468:rs114257039:rs12490575:rs17213127	8
ENSG00000144791	LIMD1	3	45596886	45727830	1	protein_coding	8994	LIMD1	0.127771	0.27358	37	14.89	10	2.75072e-07	6.61512e-13	BRAINEAC/PUTM:GTEx/v8/Brain_Caudate_basal_ganglia:GTEx/v8/Brain_Cortex:GTEx/v8/Brain_Frontal_Cortex_BA9:GTEx/v8/Brain_Nucleus_accumbens_basal_ganglia:GTEx/v8/Brain_Putamen_basal_ganglia	-	Yes	Promoter_anchored_loops:Liver:Spleen:GM12878:IMR90:Mesenchymal_Stem_Cell:Mesendoderm:Trophoblast-like_Cell:hESC	4.3591e-218	rs17260680;rs79939301;rs115679256;rs114257039;rs17213127;rs17262373;rs2673067;rs73058468;rs12493913;rs115679256:rs17213127;rs115679256:rs17262373:rs2673067:rs7624805:rs57008264:rs67676925;rs34671664;rs7624805:rs34671664:rs34671664;rs7624805:rs67676925;rs34671664:rs73058468:rs114257039:rs34288077:rs9856760:rs4683143;rs11712469;rs9871972:rs11712469:rs1058961:rs11712469;rs9871972:rs11712469;rs105896…	8
ENSG00000211456	SACM1L	3	45730548	45786916	1	protein_coding	22908	SACM1L	0.721902	-0.340039	107	12.88	0	NA	NA	NA	NA	Yes	Promoter_anchored_loops:EP_correlation_cell_type_oneway:Left_Ventricle:Liver:Spleen:GM12878:IMR90:Mesenchymal_Stem_Cell:Mesendoderm:Trophoblast-like_Cell:hESC	4.3591e-218	rs2673067;rs73058468;rs114257039;rs12490575;rs17260680:rs79939301:rs34906043:rs71325091;rs4493469;rs12639314:rs12495073:rs71325091;rs12639314:rs1392288;rs4396933;rs4683173:rs9813750:rs34288077:rs9856760:rs9871972:rs4683143;rs11712469:rs4683143:rs1058961:rs2673067:rs73058468:rs12490575:rs17213127:rs4683143;rs11712469;rs9871972:rs11712469:rs11712469;rs9871972:rs11712469;rs1058961;rs9856760:rs468314…	8
ENSG00000163817	SLC6A20	3	45796942	45838027	-1	protein_coding	54716	SLC6A20	6.44898e-10	0.251559	37	25.4	0	NA	NA	NA	NA	Yes	Spleen:GM12878:IMR90:Mesenchymal_Stem_Cell:Mesendoderm:Trophoblast-like_Cell:hESC	4.3591e-218	rs2673067;rs12490575;rs73058468;rs17213127;rs114257039;rs73062378;rs12493913;rs2531747;rs73062389;rs2271616;rs2531743;rs73062394;rs9813750;rs34288077;rs9856760;rs9871972;rs2673067:rs73058468:rs12490575:rs17213127:rs9813750:rs34288077:rs9856760:rs9871972:rs4683143;rs11712469:rs4683143:rs1058961:rs71325091:rs11386842:rs71325091;rs12639314:rs7634640:rs71325089;rs2087727:rs56058226:rs3774641:rs377464…	8
ENSG00000163818	LZTFL1	3	45864808	45957534	-1	protein_coding	54585	LZTFL1	0.194103	-1.16298	124	14.58	0	NA	NA	NA	NA	Yes	Promoter_anchored_loops:EP_correlation_cell_type_oneway:EP_correlation_organ_oneway:Adult_Cortex:Aorta:Left_Ventricle:Spleen:GM12878:IMR90:Mesenchymal_Stem_Cell:Mesendoderm:Trophoblast-like_Cell:hESC	4.3591e-218	rs9856760;rs4683143;rs34288077;rs9871972;rs1058961;rs11712469;rs71325089;rs75826707;rs3774641;rs7634640;rs11386842;rs71325091;rs35605052;rs12639314;rs2087727;rs56058226;rs12495073;rs7652331;rs6441936;rs34288077:rs9856760:rs9871972:rs4683143;rs11712469:rs4683143:rs71325091;rs4493469;rs12639314:rs71325089;rs2087727:rs3774641:rs7634640:rs11386842:rs71325091:rs35605052:rs71325091;rs12639314:rs3490604…	8
ENSG00000173585	CCR9	3	45927996	45944667	1	protein_coding	10803	CCR9	0.00464031	-0.458428	37	14.58	0	NA	NA	NA	NA	Yes	Promoter_anchored_loops:EP_correlation_cell_type_oneway:EP_correlation_organ_oneway:Adult_Cortex:Aorta:Left_Ventricle:Spleen:GM12878:IMR90:Mesenchymal_Stem_Cell:Mesendoderm:Trophoblast-like_Cell:hESC	4.3591e-218	rs71325091;rs11386842;rs12639314;rs7634640;rs71325089;rs2087727;rs56058226;rs3774641;rs12495073;rs7652331;rs34288077:rs9856760:rs9871972:rs4683143;rs11712469:rs4683143:rs67676925;rs34671664;rs7624805:rs57008264:rs71325091;rs4493469;rs12639314:rs71325089;rs2087727:rs71325091:rs7652331:rs71325091;rs12639314:rs7634640:rs6441936;rs56058226:rs4683143;rs11712469;rs9871972:rs11712469:rs1058961:rs1171246…	8
ENSG00000163820	FYCO1	3	45959396	46037316	-1	protein_coding	79443	FYCO1	9.66913e-13	1.65562	204	22	16	8.75099e-07	0.00351822	GTEx/v8/Brain_Caudate_basal_ganglia:GTEx/v8/Brain_Frontal_Cortex_BA9:GTEx/v8/Brain_Nucleus_accumbens_basal_ganglia	+	Yes	EP_correlation_cell_type_oneway:Adult_Cortex:Fetal_Cortex:Aorta:Left_Ventricle:Liver:Lung:Spleen:GM12878:IMR90:Mesenchymal_Stem_Cell:Mesendoderm:Trophoblast-like_Cell:hESC	4.3591e-218	rs3774641;rs11386842;rs71325091;rs7652331;rs12639314;rs7634640;rs6441936;rs12495073;rs56058226;rs9856760;rs4493469;rs1392288;rs4396933;rs4683173;rs71325089;rs2087727;rs1846619;rs12639314:rs34906043:rs12495073:rs71325091;rs12639314:rs1392288;rs4683173:rs17260680:rs79939301:rs2673067:rs73058468:rs12490575:rs17213127:rs1846619:rs4396933:rs191561888:rs71325091:rs12639314:rs4683173:rs6767895:rs6767692…	8
ENSG00000172215	CXCR6	3	45982425	45989845	1	protein_coding	10663	CXCR6	6.1512e-05	-0.166606	54	11.81	136	1.97033e-05	0.0405683	BRAINEAC/SNIG	NA	Yes	Promoter_anchored_loops:Spleen:GM12878:IMR90:Mesenchymal_Stem_Cell:Mesendoderm:Trophoblast-like_Cell:hESC	4.3591e-218	rs71325091;rs4493469;rs12639314;rs6441936;rs12495073;rs56058226;rs1392288;rs7634640;rs4396933;rs67676925;rs78919248;rs34671664;rs1799988;rs12639314:rs12495073:rs1846619:rs1392288;rs4683173:rs4683173:rs34906043:rs71325091;rs12639314:rs17260680:rs79939301:rs73058468:rs114257039:rs73062378:rs12493913:rs2531747:rs73062389:rs2271616:rs2531743:rs73062394:rs6441936:rs2087727:rs12639314:rs7652331;rs18466…	8
ENSG00000173578	XCR1	3	46058516	46069234	-1	protein_coding	2829	XCR1	0.0978542	-0.145183	80	11.83	0	NA	NA	NA	NA	Yes	Left_Ventricle:Liver:Spleen:GM12878:IMR90:Mesenchymal_Stem_Cell:Mesendoderm:Trophoblast-like_Cell:hESC	4.3591e-218	rs71325091;rs4493469;rs12639314;rs34906043;rs12495073;rs1392288;rs4396933;rs4683173;rs12639314:rs1392288;rs4683173:rs71325091;rs12639314:rs34906043:rs1846619:rs4396933:rs191561888:rs71325091:rs12639314:rs12495073:rs4683173:rs7633268;rs6778422:rs6778422:rs2673067:rs73058468:rs12490575:rs17213127:rs6441936:rs6441936;rs56058226:rs7652331:rs12495073;rs56058226:rs1392288;rs7634640;rs4683173:rs71325089…	8
ENSG00000183625	CCR3	3	46205096	46308197	1	protein_coding	1232	CCR3	0.0318931	-0.541029	248	14.08	0	NA	NA	NA	NA	Yes	Promoter_anchored_loops:GM12878	7.1238e-97	rs4493469;rs67676925;rs192311430;rs3181077;rs78919248;rs1542754;rs41338844;rs57008264;rs1491957;rs34671664;rs6767895;rs113098443;rs11453701;rs34906043:rs1392288;rs4396933;rs4683173:rs12495073:rs1392288;rs4683173:rs71325091;rs12639314:rs1846619:rs1392288;rs7634640:rs7652331;rs1846619:rs1392288:rs4493469:rs4493469;rs192311430:rs4493469;rs67676925:rs6767895:rs67676925;rs34671664:rs1491957:rs11309844…	8
ENSG00000163823	CCR1	3	46243200	46249887	-1	protein_coding	1230	CCR1	0.891829	1.8919	54	14.08	0	NA	NA	NA	NA	Yes	Promoter_anchored_loops:EP_correlation_cell_type_oneway:EP_correlation_organ_oneway:Adult_Cortex:Liver:Spleen:GM12878:IMR90:Mesenchymal_Stem_Cell:Mesendoderm:Trophoblast-like_Cell:hESC	4.3591e-218	rs4493469;rs67676925;rs192311430;rs3181077;rs67676925:rs4493469;rs192311430:rs78919248:rs1392288;rs4396933;rs4683173:rs34906043:rs71325091;rs12639314:rs2087727:rs1491957:rs78919248;rs34671664:rs78919248;rs34671664:rs67676925;rs34671664;rs7624805:rs57008264:rs6767895:rs67676925;rs34671664:rs113098443;rs1799988:rs1799988:rs149125253:rs17262373:rs2673067:rs73058468:rs114257039:rs12490575:rs17213127:…	8
ENSG00000121807	CCR2	3	46395225	46402419	1	protein_coding	729230	CCR2	0.0114633	-0.0355042	48	16.33	0	NA	NA	NA	NA	Yes	EP_correlation_cell_type_oneway:EP_correlation_organ_oneway:Left_Ventricle:GM12878:IMR90:Mesenchymal_Stem_Cell:Mesendoderm:Trophoblast-like_Cell:hESC	4.3591e-218	rs67676925;rs34671664;rs6767895;rs1491957;rs78919248;rs149125253;rs113098443;rs1799988;rs57008264;rs7624805;rs1392288;rs4396933;rs4683173:rs34906043:rs12495073:rs71325091;rs4493469;rs12639314:rs4493469;rs192311430:rs78919248;rs34671664:rs57008264:rs67676925;rs7624805:rs7633268;rs6778422:rs2087727:rs4493469;rs67676925:rs1491957:rs78919248;rs67676925:rs4493469;rs34671664:rs6767895:rs67676925;rs3467…	8
ENSG00000160791	CCR5	3	46411633	46417697	1	protein_coding	1234	CCR5	3.51209e-08	1.48149	34	9.769	1	0.000129616	0.0305817	GTEx/v8/Brain_Cortex	-	Yes	Promoter_anchored_loops:Adult_Cortex:Left_Ventricle:Liver:Spleen:GM12878:IMR90:Mesenchymal_Stem_Cell:Mesendoderm:Trophoblast-like_Cell:hESC	4.3591e-218	rs67676925;rs34671664;rs6767895;rs1491957;rs113098443;rs1799988;rs57008264;rs7624805;rs4396933;rs12495073:rs71325091;rs4493469;rs12639314:rs71325091;rs12639314:rs34906043:rs12639314:rs1392288;rs4683173:rs6441936:rs2087727:rs7634640:rs6441936;rs12495073;rs56058226:rs7652331:rs7634640;rs9856760:rs12495073;rs56058226:rs1392288;rs7634640;rs4683173:rs1392288:rs7652331;rs1846619:rs4493469;rs67676925:rs…	8
ENSG00000121797	CCRL2	3	46448654	46454488	1	protein_coding	9034	CCRL2	0.00216378	NA	45	13.58	0	NA	NA	NA	NA	Yes	EP_links_oneway:EP_correlation_cell_type_oneway:EP_correlation_organ_oneway:Adult_Cortex:GM12878:IMR90:Mesenchymal_Stem_Cell:Mesendoderm:Trophoblast-like_Cell:hESC	8.3124e-218	rs67676925;rs34671664;rs7624805;rs57008264;rs11386842:rs1392288;rs4396933;rs4683173:rs34906043:rs12495073:rs71325091;rs4493469;rs12639314:rs2087727:rs4493469;rs192311430:rs4493469;rs67676925:rs78919248;rs34671664:rs57008264:rs67676925;rs7624805:rs7633268;rs6778422:rs17638604;rs148933092:rs34288077:rs9856760:rs9871972:rs4683143;rs11712469:rs4683143:rs71325091;rs12639314:rs113098443:rs113098443;rs1…	8
ENSG00000012223	LTF	3	46477136	46526724	-1	protein_coding	4057	LTF	1.76023e-13	0.0797339	90	11.9	1	1.17409e-05	1.48179e-05	GTEx/v8/Brain_Hypothalamus	-	Yes	Left_Ventricle:Liver:Spleen:GM12878:IMR90:Mesenchymal_Stem_Cell:Mesendoderm:Trophoblast-like_Cell:hESC	4.3591e-218	rs67676925;rs34671664;rs7624805;rs3213480;rs7633268;rs3828477;rs6774882;rs149125253;rs6778422;rs1846619:rs71325091;rs4493469;rs12639314:rs1392288;rs4396933;rs4683173:rs1392288;rs4683173:rs12495073:rs12495073;rs56058226:rs34906043:rs71325091:rs12639314:rs71325091;rs12639314:rs187726344:rs6441936:rs6441936;rs12495073;rs56058226:rs7652331:rs1392288;rs7634640;rs4683173:rs71325089;rs2087727:rs1392288:…	8
ENSG00000163825	RTP3	3	46538981	46542439	1	protein_coding	83597	RTP3	0.181516	0.738671	27	10.69	0	NA	NA	NA	NA	Yes	Promoter_anchored_loops:EP_correlation_organ_oneway:Left_Ventricle:Liver:Spleen:GM12878:IMR90:Mesenchymal_Stem_Cell:Mesendoderm:Trophoblast-like_Cell:hESC	4.3591e-218	rs7633268;rs6778422;rs115679256:rs78919248;rs67676925;rs34671664:rs57008264:rs1846619:rs71325091;rs4493469;rs12639314:rs1392288;rs4396933;rs4683173:rs1392288;rs4683173:rs12495073:rs12495073;rs56058226:rs34906043:rs71325091:rs12639314:rs71325091;rs12639314:rs187726344:rs6441936:rs6441936;rs12495073;rs56058226:rs7652331:rs1392288;rs7634640;rs4683173:rs71325089;rs2087727:rs1392288:rs7652331;rs184661…	8
ENSG00000163827	LRRC2	3	46556913	46621589	-1	protein_coding	79442	LRRC2	4.76832e-05	-1.09413	78	14.08	0	NA	NA	NA	NA	Yes	Liver:Spleen:GM12878:IMR90:Mesenchymal_Stem_Cell:Mesendoderm:Trophoblast-like_Cell:hESC	4.3591e-218	rs7633268;rs6778422;rs187726344;rs1402152;rs6778422:rs6778422:rs187726344:rs2673067:rs73058468:rs12490575:rs17213127:rs34288077:rs9856760:rs4683143;rs11712469;rs9871972:rs11712469:rs1058961:rs11712469;rs9871972:rs11712469;rs1058961;rs9856760:rs4683143;rs9856760:rs71325089:rs75826707:rs9871972:rs3774641:rs7634640:rs11386842:rs71325091:rs35605052:rs71325091;rs4493469;rs12639314:rs6441936:rs6441936;…	8
ENSG00000268324	LUZPP1	3	46598888	46601178	1	protein_coding	83598	LRRC2-AS1	NA	NA	27	11.75	0	NA	NA	NA	NA	Yes	IMR90	1.6135e-16	rs7633268;rs6778422;rs6778422:rs6778422	8
ENSG00000241186	TDGF1	3	46616045	46668033	1	protein_coding	6997	TDGF1	3.98298e-06	1.21536	3	1.972	55	6.50969e-11	5.50931e-27	GTEx/v8/Brain_Anterior_cingulate_cortex_BA24:GTEx/v8/Brain_Caudate_basal_ganglia:GTEx/v8/Brain_Cerebellar_Hemisphere:GTEx/v8/Brain_Cerebellum:GTEx/v8/Brain_Cortex:GTEx/v8/Brain_Frontal_Cortex_BA9:GTEx/v8/Brain_Hippocampus:GTEx/v8/Brain_Hypothalamus:GTEx/v8/Brain_Nucleus_accumbens_basal_ganglia:GTEx/v8/Brain_Spinal_cord_cervical_c-1:GTEx/v8/Brain_Substantia_nigra	+	Yes	Fetal_Cortex:Liver:Spleen:GM12878:IMR90:Mesenchymal_Stem_Cell:Mesendoderm:Trophoblast-like_Cell:hESC	4.3591e-218	rs187726344;rs1402152;rs7634640;rs9856760;rs1392288;rs4396933;rs34906043;rs4683173;rs3213480;rs187726344:rs7633268;rs6778422:rs6778422:rs2673067:rs73058468:rs12490575:rs17213127:rs34288077:rs9856760:rs4683143;rs11712469;rs9871972:rs11712469:rs1058961:rs11712469;rs9871972:rs11712469;rs1058961;rs9856760:rs4683143;rs9856760:rs71325089:rs75826707:rs9871972:rs3774641:rs7634640:rs11386842:rs71325091:rs…	8
ENSG00000178038	ALS2CL	3	46710487	46735194	-1	protein_coding	259173	ALS2CL	2.7298e-18	0.418365	0	0	1	6.78498e-05	2.13386e-06	GTEx/v8/Brain_Cerebellar_Hemisphere	-	No	NA	3.2e-10	rs71325089;rs2087727	8
ENSG00000181585	TMIE	3	46742823	46752376	1	protein_coding	259236	TMIE	0.000366606	0.424249	0	0	0	NA	NA	NA	NA	Yes	Fetal_Cortex	1.9641e-19	rs187726344	8
ENSG00000206549	PRSS50	3	46753605	46854064	-1	protein_coding	29122	PRSS50	2.62071e-05	-0.326074	0	0	0	NA	NA	NA	NA	Yes	Promoter_anchored_loops:IMR90:Mesenchymal_Stem_Cell:Mesendoderm	1.5056e-118	rs4493469;rs67676925:rs4493469;rs67676925;rs192311430:rs78919248:rs3181077:rs4493469:rs67676925:rs1542754:rs41338844:rs57008264:rs1491957:rs78919248;rs34671664:rs6767895:rs78919248;rs34671664:rs113098443:rs77116118:rs113098443;rs11453701:rs67676925;rs34671664:rs113098443;rs1799988:rs67676925;rs34671664;rs7624805:rs1799988:rs149125253:rs7633268:rs3828477:rs7633268;rs6774882:rs6774882:rs7633268;rs6…	8
ENSG00000261603	PRSS46	3	46761073	46777919	-1	protein_coding	100287362	PRSS46	NA	0.408081	0	0	0	NA	NA	NA	NA	Yes	Promoter_anchored_loops	1.7071e-129	rs11386842:rs71325091:rs71325089;rs2087727:rs56058226:rs71325091;rs12639314:rs3774641:rs4493469;rs67676925:rs3181077:rs4493469;rs67676925;rs192311430:rs1491957:rs78919248;rs34671664:rs6767895:rs67676925;rs34671664:rs57008264	8
ENSG00000188086	PRSS45	3	46783582	46854048	-1	protein_coding	377047	PRSS45	8.77665e-05	0.0854542	0	0	60	6.03428e-06	0.001631	BRAINEAC/MEDU	NA	Yes	Promoter_anchored_loops:IMR90:Mesenchymal_Stem_Cell:Mesendoderm	1.5056e-118	rs6767895;rs4493469;rs67676925:rs4493469;rs67676925;rs192311430:rs78919248:rs3181077:rs4493469:rs67676925:rs1542754:rs41338844:rs57008264:rs1491957:rs78919248;rs34671664:rs6767895:rs78919248;rs34671664:rs113098443:rs77116118:rs113098443;rs11453701:rs67676925;rs34671664:rs113098443;rs1799988:rs67676925;rs34671664;rs7624805:rs1799988:rs149125253:rs7633268:rs3828477:rs7633268;rs6774882:rs6774882:rs7…	8
ENSG00000178055	PRSS42	3	46871032	46875585	-1	protein_coding	339906	PRSS42	4.68321e-05	0.200179	0	0	0	NA	NA	NA	NA	Yes	IMR90:Mesenchymal_Stem_Cell:Mesendoderm	1.5056e-118	rs4493469;rs67676925:rs4493469;rs67676925;rs192311430:rs3181077:rs4493469:rs67676925:rs1542754:rs41338844:rs57008264:rs1491957:rs78919248;rs34671664:rs6767895:rs78919248;rs34671664:rs78919248:rs113098443:rs77116118:rs113098443;rs11453701:rs67676925;rs34671664:rs113098443;rs1799988:rs67676925;rs34671664;rs7624805:rs1799988:rs149125253:rs7633268:rs3828477:rs7633268;rs6774882:rs6774882:rs7633268;rs6…	8
ENSG00000160808	MYL3	3	46899362	46923659	-1	protein_coding	4634	MYL3	0.888081	-0.0480032	0	0	0	NA	NA	NA	NA	Yes	Promoter_anchored_loops	2.0501e-14	rs7633268;rs6778422:rs6778422	8
ENSG00000268537	AC109583.1	3	46927699	46930171	-1	protein_coding	NA	NA	NA	NA	0	0	0	NA	NA	NA	NA	Yes	Promoter_anchored_loops	2.0501e-14	rs7633268;rs6778422:rs6778422	8
ENSG00000160799	CCDC12	3	46963216	47023500	-1	protein_coding	151903	CCDC12	0.774131	-0.0188491	0	0	276	6.58889e-05	0.013686	BRAINEAC/SNIG	NA	No	NA	6.9438e-120	rs71325091;rs12639314;rs4493469;rs67676925;rs192311430	8
ENSG00000181555	SETD2	3	47057919	47205457	-1	protein_coding	29072	SETD2	0.999993	NA	0	0	1	0.000564045	0.0445772	BRAINEAC/MEDU	NA	Yes	Promoter_anchored_loops	1.1064e-32	rs7633268;rs6778422;rs67676925;rs34671664;rs7624805:rs57008264	8
ENSG00000088727	KIF9	3	47269516	47324941	-1	protein_coding	64147	KIF9	2.17357e-11	-0.884597	0	0	1	5.91409e-05	0.0125432	GTEx/v8/Brain_Hypothalamus	+	No	NA	2.5994e-06	rs3828477	8
ENSG00000076201	PTPN23	3	47422501	47454931	1	protein_coding	25930	PTPN23	0.647597	-0.608057	0	0	0	NA	NA	NA	NA	Yes	Fetal_Cortex	1.9641e-19	rs187726344	8
ENSG00000163832	ELP6	3	47537130	47555251	-1	protein_coding	54859	ELP6	0.0035079	-0.229447	0	0	0	NA	NA	NA	NA	Yes	Promoter_anchored_loops	3.1005e-14	rs187726344	8
ENSG00000080822	CLDND1	3	98216756	98241910	-1	protein_coding	56650	CLDND1	0.590515	-0.598219	0	0	0	NA	NA	NA	NA	Yes	Aorta	1.6744e-09	rs17412601	9
ENSG00000154165	GPR15	3	98250743	98251960	1	protein_coding	2838	GPR15	0.003265	0.0329819	0	0	0	NA	NA	NA	NA	Yes	Aorta	1.6744e-09	rs17412601	9
ENSG00000057019	DCBLD2	3	98514785	98620533	-1	protein_coding	131566	DCBLD2	0.000553237	0.276674	0	0	0	NA	NA	NA	NA	Yes	IMR90	1.5416e-13	rs17412601	9
ENSG00000184220	CMSS1	3	99536678	99897447	1	protein_coding	84319	CMSS1	0.000665485	-0.661714	0	0	0	NA	NA	NA	NA	Yes	IMR90:Mesenchymal_Stem_Cell	1.6744e-09	rs17412601	9
ENSG00000114021	NIT2	3	100053545	100075710	1	protein_coding	56954	NIT2	1.59971e-10	-0.424835	0	0	0	NA	NA	NA	NA	Yes	GM12878:IMR90:Mesenchymal_Stem_Cell:hESC	3.8143e-12	rs17412601	9
ENSG00000154174	TOMM70A	3	100082275	100120242	-1	protein_coding	9868	TOMM70A	0.998236	-0.15186	0	0	0	NA	NA	NA	NA	Yes	Fetal_Cortex:Aorta:Left_Ventricle:GM12878:IMR90:Mesenchymal_Stem_Cell:Mesendoderm:Trophoblast-like_Cell:hESC	1.5416e-13	rs17412601	9
ENSG00000206535	LNP1	3	100120037	100175163	1	protein_coding	348801	LNP1	0.00188518	-0.494602	0	0	0	NA	NA	NA	NA	Yes	Fetal_Cortex:Aorta:Left_Ventricle:GM12878:IMR90:Mesenchymal_Stem_Cell:Mesendoderm:Trophoblast-like_Cell:hESC	1.5416e-13	rs17412601	9
ENSG00000114354	TFG	3	100428205	100467810	1	protein_coding	10342	TFG	0.757056	0.765189	0	0	0	NA	NA	NA	NA	Yes	Mesenchymal_Stem_Cell	4.7255e-10	rs17412601	9
ENSG00000154175	ABI3BP	3	100468000	100712359	-1	protein_coding	25890	ABI3BP	3.94016e-07	0.594965	0	0	0	NA	NA	NA	NA	Yes	Left_Ventricle:IMR90:Mesenchymal_Stem_Cell:Mesendoderm:hESC	2.054e-12	rs17412601	9
ENSG00000081148	IMPG2	3	100941390	101039404	-1	protein_coding	50939	IMPG2	1.47482e-08	-0.183142	0	0	0	NA	NA	NA	NA	Yes	GM12878:IMR90:Mesenchymal_Stem_Cell:Mesendoderm:hESC	2.054e-12	rs17412601	9
ENSG00000138468	SENP7	3	101043049	101232085	-1	protein_coding	57337	SENP7	0.987261	-0.0382408	0	0	139	1.54529e-05	0.000958198	GTEx/v8/Brain_Cerebellar_Hemisphere:GTEx/v8/Brain_Cerebellum:GTEx/v8/Brain_Cortex	+	No	NA	1.5416e-13	rs17412601	9
ENSG00000174173	TRMT10C	3	101280706	101285290	1	protein_coding	54931	TRMT10C	1.05912e-05	-0.10924	5	6.453	0	NA	NA	NA	NA	Yes	Adult_Cortex:Fetal_Cortex:IMR90:Mesenchymal_Stem_Cell:hESC	1.5416e-13	rs17412601	9
ENSG00000081154	PCNP	3	101292939	101313281	1	protein_coding	57092	PCNP	0.872423	-0.993145	12	12.23	0	NA	NA	NA	NA	Yes	Promoter_anchored_loops:Adult_Cortex:Fetal_Cortex:IMR90:Mesenchymal_Stem_Cell:hESC	3.8143e-12	rs17412601	9
ENSG00000066422	ZBTB11	3	101367733	101396339	-1	protein_coding	27107	ZBTB11	0.269451	-1.44265	45	11.56	12	1.8236e-05	0.0282534	GTEx/v8/Brain_Caudate_basal_ganglia:GTEx/v8/Brain_Hippocampus	+	Yes	Promoter_anchored_loops:IMR90:Mesenchymal_Stem_Cell:hESC	3.8143e-12	rs17412601	9
ENSG00000114391	RPL24	3	101399935	101405626	-1	protein_coding	6152	RPL24	0.8643	-0.342628	23	11.56	0	NA	NA	NA	NA	Yes	Promoter_anchored_loops	7.1894e-12	rs17412601	9
ENSG00000182504	CEP97	3	101442769	101489406	1	protein_coding	79598	CEP97	1.3265e-06	-2.94693	62	13.99	0	NA	NA	NA	NA	Yes	Promoter_anchored_loops:Adult_Cortex:Fetal_Cortex:GM12878:IMR90	1.5416e-13	rs17412601	9
ENSG00000144815	NXPE3	3	101498046	101547073	1	protein_coding	91775	NXPE3	0.4021	-2.23804	53	11.59	0	NA	NA	NA	NA	Yes	Promoter_anchored_loops:Adult_Cortex:Fetal_Cortex:GM12878:IMR90:hESC	1.5416e-13	rs17412601	9
ENSG00000144802	NFKBIZ	3	101546835	101579866	1	protein_coding	64332	NFKBIZ	0.999617	0.323899	10	5.038	0	NA	NA	NA	NA	Yes	EP_correlation_cell_type_oneway:GM12878:IMR90:Mesenchymal_Stem_Cell:Mesendoderm:hESC	1.5416e-13	rs17412601	9
ENSG00000170044	ZPLD1	3	101818088	102198685	1	protein_coding	131368	ZPLD1	0.000311007	0.619729	0	0	0	NA	NA	NA	NA	Yes	GM12878:IMR90:Mesenchymal_Stem_Cell:Mesendoderm:Trophoblast-like_Cell:hESC	1.5416e-13	rs17412601	9
ENSG00000181804	SLC9A9	3	142984064	143567373	-1	protein_coding	285195	SLC9A9	2.47741e-08	0.537124	0	0	0	NA	NA	NA	NA	Yes	IMR90:Mesenchymal_Stem_Cell:Mesendoderm:hESC	1.8213e-08	rs454645	10
ENSG00000181744	C3orf58	3	143690640	143767561	1	protein_coding	205428	C3orf58	0.162504	-0.239967	0	0	0	NA	NA	NA	NA	Yes	Mesenchymal_Stem_Cell	1.753e-06	rs454645	10
ENSG00000232013	AC107021.1	3	145782358	145784156	1	protein_coding	NA	NA	NA	NA	0	0	0	NA	NA	NA	NA	Yes	Left_Ventricle:Liver:IMR90:Mesenchymal_Stem_Cell:Mesendoderm:Trophoblast-like_Cell:hESC	1.8213e-08	rs454645	10
ENSG00000152952	PLOD2	3	145787227	145881440	-1	protein_coding	5352	PLOD2	0.00117484	-0.181735	0	0	0	NA	NA	NA	NA	Yes	Aorta:Left_Ventricle:Liver:Right_Ventricle:GM12878:IMR90:Mesenchymal_Stem_Cell:Mesendoderm:Neural_Progenitor_Cell:Trophoblast-like_Cell:hESC	1.8213e-08	rs454645	10
ENSG00000114698	PLSCR4	3	145910126	145968966	-1	protein_coding	57088	PLSCR4	0.00169241	0.192184	0	0	0	NA	NA	NA	NA	Yes	Left_Ventricle:Liver:GM12878:IMR90:Mesenchymal_Stem_Cell:Mesendoderm:Neural_Progenitor_Cell:Trophoblast-like_Cell:hESC	1.8213e-08	rs454645	10
ENSG00000163746	PLSCR2	3	146109208	146213778	-1	protein_coding	57047	PLSCR2	2.19481e-05	0.191755	1	2.414	0	NA	NA	NA	NA	Yes	Left_Ventricle:Liver:GM12878:IMR90:Mesenchymal_Stem_Cell:Mesendoderm:Trophoblast-like_Cell:hESC	3.9542e-07	rs454645	10
ENSG00000188313	PLSCR1	3	146232967	146262651	-1	protein_coding	5359	PLSCR1	0.00293165	-0.0259742	10	22.8	0	NA	NA	NA	NA	Yes	Left_Ventricle:Liver:GM12878:IMR90:Mesenchymal_Stem_Cell:Mesendoderm:Trophoblast-like_Cell:hESC	1.8213e-08	rs454645	10
ENSG00000231213	PLSCR5	3	146294342	146324003	-1	protein_coding	389158	PLSCR5	1.16766e-09	1.17397	0	0	0	NA	NA	NA	NA	Yes	hESC	1.753e-06	rs454645	10
ENSG00000152977	ZIC1	3	147111209	147228080	1	protein_coding	7545	ZIC1	0.825224	-1.66416	0	0	0	NA	NA	NA	NA	Yes	Left_Ventricle:Mesenchymal_Stem_Cell:Mesendoderm:hESC	1.753e-06	rs454645	10
ENSG00000144891	AGTR1	3	148415571	148460795	1	protein_coding	185	AGTR1	0.00727625	0.680424	0	0	0	NA	NA	NA	NA	Yes	Mesenchymal_Stem_Cell	1.8213e-08	rs454645	10
ENSG00000163762	TM4SF18	3	149036285	149052201	-1	protein_coding	116441	TM4SF18	2.10381e-07	1.60502	0	0	0	NA	NA	NA	NA	Yes	Left_Ventricle:Mesendoderm:Trophoblast-like_Cell:hESC	1.8213e-08	rs454645	10
ENSG00000109606	DHX15	4	24519064	24586173	-1	protein_coding	1665	DHX15	0.999997	-0.857986	0	0	0	NA	NA	NA	NA	Yes	IMR90:Mesenchymal_Stem_Cell:Mesendoderm:Trophoblast-like_Cell:hESC	7.0159e-10	rs316807:rs16877005:rs7684660:rs73254180;rs16877005	11
ENSG00000109610	SOD3	4	24791534	24802464	1	protein_coding	6649	SOD3	0.223647	0.272629	0	0	0	NA	NA	NA	NA	Yes	IMR90:Mesenchymal_Stem_Cell:Mesendoderm:Trophoblast-like_Cell	7.0159e-10	rs316807:rs16877005:rs7684660:rs73254180;rs16877005	11
ENSG00000153012	LGI2	4	25000469	25032501	-1	protein_coding	55203	LGI2	4.41552e-05	5.35784	0	0	0	NA	NA	NA	NA	Yes	IMR90:Mesenchymal_Stem_Cell:Mesendoderm:Trophoblast-like_Cell:hESC	7.0159e-10	rs316807:rs16877005:rs7684660:rs73254180;rs16877005	11
ENSG00000109618	SEPSECS	4	25121627	25162204	-1	protein_coding	51091	SEPSECS	2.6517e-06	-0.844658	0	0	0	NA	NA	NA	NA	Yes	Adult_Cortex:Spleen:GM12878:IMR90:Mesenchymal_Stem_Cell:Mesendoderm:Trophoblast-like_Cell:hESC	7.0159e-10	rs316807:rs16877005:rs7684660:rs73254180;rs16877005	11
ENSG00000038210	PI4K2B	4	25162263	25280714	1	protein_coding	55300	PI4K2B	0.0426563	0.576168	3	10.61	31	3.83748e-12	1.71842e-13	GTEx/v8/Brain_Cerebellar_Hemisphere:GTEx/v8/Brain_Cerebellum	+	Yes	Adult_Cortex:Spleen:GM12878:IMR90:Mesenchymal_Stem_Cell:Mesendoderm:Trophoblast-like_Cell:hESC	1.844e-12	rs316807;rs1017716;rs7684660;rs7671107;rs316807:rs16877005:rs7684660:rs73254180;rs16877005	11
ENSG00000168228	ZCCHC4	4	25314407	25372005	1	protein_coding	29063	ZCCHC4	3.21958e-05	0.118697	30	15.77	16	2.07907e-09	1.28991e-05	GTEx/v8/Brain_Cerebellar_Hemisphere:GTEx/v8/Brain_Cerebellum	+	Yes	Adult_Cortex:Left_Ventricle:Liver:GM12878:IMR90:Mesenchymal_Stem_Cell:Mesendoderm:Trophoblast-like_Cell:hESC	7.0159e-10	rs316807;rs16877005;rs7684660;rs7684660:rs16877005:rs316807:rs73254180	11
ENSG00000053900	ANAPC4	4	25378835	25420120	1	protein_coding	29945	ANAPC4	0.463848	NA	29	10.1	49	1.15553e-18	3.91036e-18	GTEx/v8/Brain_Anterior_cingulate_cortex_BA24:GTEx/v8/Brain_Caudate_basal_ganglia:GTEx/v8/Brain_Cerebellar_Hemisphere:GTEx/v8/Brain_Cerebellum:GTEx/v8/Brain_Frontal_Cortex_BA9:GTEx/v8/Brain_Nucleus_accumbens_basal_ganglia:GTEx/v8/Brain_Putamen_basal_ganglia:GTEx/v8/Brain_Spinal_cord_cervical_c-1	+	Yes	GM12878:IMR90:Mesenchymal_Stem_Cell:Mesendoderm:Trophoblast-like_Cell:hESC	1.844e-12	rs7684660;rs16877005;rs73254180;rs1017716;rs316807;rs7671107;rs316807:rs16877005:rs73254180:rs7684660:rs1017716	11
ENSG00000091490	SEL1L3	4	25749055	25865382	-1	protein_coding	23231	SEL1L3	0.62882	-0.176835	0	0	0	NA	NA	NA	NA	Yes	IMR90	8.6804e-08	rs7684660:rs16877005:rs73254180;rs16877005	11
ENSG00000250317	SMIM20	4	25863452	25931435	1	protein_coding	389203	SMIM20	NA	0.261405	0	0	0	NA	NA	NA	NA	Yes	IMR90	8.6804e-08	rs7684660:rs16877005:rs73254180;rs16877005	11
ENSG00000138785	INTS12	4	106603784	106817143	-1	protein_coding	57117	INTS12	0.687399	-0.558547	1	22.8	0	NA	NA	NA	NA	No	NA	3.7572e-08	rs34712979	12
ENSG00000138780	GSTCD	4	106629935	106768885	1	protein_coding	79807	GSTCD	1.33357e-07	-0.495954	0	0	0	NA	NA	NA	NA	Yes	Fetal_Cortex:Mesendoderm	3.7572e-08	rs34712979	12
ENSG00000168743	NPNT	4	106815932	106925184	1	protein_coding	255743	NPNT	7.28478e-06	NA	2	22.8	0	NA	NA	NA	NA	No	NA	3.7572e-08	rs34712979	12
ENSG00000145808	ADAMTS19	5	128795958	129074376	1	protein_coding	171019	ADAMTS19	0.951959	0.787855	0	0	0	NA	NA	NA	NA	Yes	Mesenchymal_Stem_Cell	2.9457e-07	rs25882	13
ENSG00000198108	CHSY3	5	129240165	129522327	1	protein_coding	337876	CHSY3	0.0118613	NA	0	0	0	NA	NA	NA	NA	Yes	IMR90:Mesenchymal_Stem_Cell:Mesendoderm	1.2136e-07	rs25882	13
ENSG00000169567	HINT1	5	130494720	130507428	-1	protein_coding	3094	HINT1	0.0842645	-0.379107	0	0	10	4.18913e-05	0.000486887	GTEx/v8/Brain_Cerebellum	-	No	NA	5.4906e-06	rs25882	13
ENSG00000158985	CDC42SE2	5	130581186	130734140	1	protein_coding	56990	CDC42SE2	0.753729	-0.225977	0	0	0	NA	NA	NA	NA	Yes	Mesenchymal_Stem_Cell	2.9457e-07	rs25882	13
ENSG00000158987	RAPGEF6	5	130759614	130970929	-1	protein_coding	51735	RAPGEF6	0.998026	-0.743539	0	0	1	0.000200116	0.00169857	GTEx/v8/Brain_Cortex	+	Yes	Promoter_anchored_loops:GM12878:IMR90:Mesenchymal_Stem_Cell:Mesendoderm:Trophoblast-like_Cell:hESC	3.4612e-09	rs10066378;rs25882	13
ENSG00000273217	CTC-432M15.3	5	130761584	131132676	-1	protein_coding	NA	NA	0.996763	NA	0	0	0	NA	NA	NA	NA	Yes	Promoter_anchored_loops:IMR90:Mesenchymal_Stem_Cell:Mesendoderm	2.9457e-07	rs25882	13
ENSG00000217128	FNIP1	5	130977407	131132710	-1	protein_coding	96459	FNIP1	0.999819	-0.514581	0	0	0	NA	NA	NA	NA	Yes	Promoter_anchored_loops:IMR90:Mesenchymal_Stem_Cell:Mesendoderm	2.9457e-07	rs25882	13
ENSG00000164398	ACSL6	5	131142683	131347936	-1	protein_coding	23305	ACSL6	0.0885623	-1.29258	13	6.73	60	3.03181e-18	2.37664e-13	GTEx/v8/Brain_Anterior_cingulate_cortex_BA24:GTEx/v8/Brain_Caudate_basal_ganglia:GTEx/v8/Brain_Cerebellar_Hemisphere:GTEx/v8/Brain_Cerebellum:GTEx/v8/Brain_Cortex:GTEx/v8/Brain_Hippocampus:GTEx/v8/Brain_Hypothalamus:GTEx/v8/Brain_Nucleus_accumbens_basal_ganglia:GTEx/v8/Brain_Putamen_basal_ganglia	-	Yes	Spleen:IMR90:Mesendoderm	1.625e-10	rs25882;rs10066378;rs4475253	13
ENSG00000164399	IL3	5	131396222	131398897	1	protein_coding	3562	IL3	3.72136e-09	-0.398765	8	8.736	0	NA	NA	NA	NA	Yes	Spleen:IMR90:Mesendoderm	2.2275e-07	rs25882	13
ENSG00000164400	CSF2	5	131409483	131411859	1	protein_coding	1437	CSF2	0.803849	-0.384982	15	13.44	0	NA	NA	NA	NA	Yes	IMR90	1.6725e-09	rs25882;rs10066378	13
ENSG00000072682	P4HA2	5	131527531	131631008	-1	protein_coding	8974	P4HA2	6.46128e-05	-0.308598	0	0	10	9.95784e-07	0.000673032	GTEx/v8/Brain_Caudate_basal_ganglia:GTEx/v8/Brain_Putamen_basal_ganglia	-	Yes	EP_correlation_cell_type_oneway:EP_correlation_organ_oneway:IMR90:Trophoblast-like_Cell	1.6725e-09	rs25882;rs10066378:rs25882	13
ENSG00000131435	PDLIM4	5	131593364	131609147	1	protein_coding	8572	PDLIM4	0.924089	-0.0661677	0	0	0	NA	NA	NA	NA	Yes	GM12878:IMR90:Trophoblast-like_Cell	1.6725e-09	rs25882:rs10066378:rs4475253	13
ENSG00000197208	SLC22A4	5	131630136	131679899	1	protein_coding	6583	SLC22A4	4.64079e-06	-0.515619	0	0	0	NA	NA	NA	NA	Yes	EP_correlation_cell_type_oneway:IMR90:Trophoblast-like_Cell	1.6725e-09	rs10066378:rs25882	13
ENSG00000197375	SLC22A5	5	131705444	131731306	1	protein_coding	6584	SLC22A5	4.9e-09	0.858089	0	0	58	5.65013e-08	1.69304e-06	GTEx/v8/Brain_Caudate_basal_ganglia:GTEx/v8/Brain_Nucleus_accumbens_basal_ganglia:GTEx/v8/Brain_Putamen_basal_ganglia	-	Yes	GM12878:IMR90:Mesenchymal_Stem_Cell:Mesendoderm:Trophoblast-like_Cell:hESC	1.625e-10	rs10066378;rs4475253;rs25882;rs10066378:rs4475253:rs25882	13
ENSG00000197536	C5orf56	5	131746328	131811736	1	protein_coding	441108	C5orf56	0.107649	NA	50	14.23	42	1.57433e-07	1.05226e-12	GTEx/v8/Brain_Cerebellar_Hemisphere:GTEx/v8/Brain_Cerebellum:GTEx/v8/Brain_Cortex	-	Yes	EP_correlation_cell_type_oneway:Left_Ventricle:Liver:Psoas:Spleen:GM12878:IMR90:Mesenchymal_Stem_Cell:Mesendoderm:Trophoblast-like_Cell:hESC	1.625e-10	rs10066378;rs4475253;rs10066378:rs4475253:rs25882	13
ENSG00000125347	IRF1	5	131817301	131826490	-1	protein_coding	3659	IRF1	0.867789	0.555445	0	0	0	NA	NA	NA	NA	Yes	Promoter_anchored_loops:EP_correlation_cell_type_oneway:EP_correlation_organ_oneway:Adult_Cortex:Fetal_Cortex:Left_Ventricle:Liver:Psoas:Spleen:GM12878:IMR90:Mesenchymal_Stem_Cell:Mesendoderm:Trophoblast-like_Cell:hESC	1.625e-10	rs10066378:rs4475253	13
ENSG00000113525	IL5	5	131877136	131892530	-1	protein_coding	3567	IL5	0.0283744	-0.161789	0	0	0	NA	NA	NA	NA	Yes	Liver:GM12878:IMR90:Mesenchymal_Stem_Cell:Mesendoderm:Trophoblast-like_Cell:hESC	1.6725e-09	rs10066378:rs4475253	13
ENSG00000113522	RAD50	5	131891711	131980313	1	protein_coding	10111	RAD50	3.45028e-15	-1.01827	0	0	26	5.02738e-10	7.67544e-07	GTEx/v8/Brain_Cerebellum	+	Yes	Liver:GM12878:IMR90:Mesenchymal_Stem_Cell:Mesendoderm:Trophoblast-like_Cell:hESC	1.625e-10	rs10066378;rs10066378:rs4475253	13
ENSG00000169194	IL13	5	131991955	131996802	1	protein_coding	3596	IL13	0.0257147	0.123554	0	0	0	NA	NA	NA	NA	Yes	GM12878:IMR90:Mesenchymal_Stem_Cell	1.6725e-09	rs10066378	13
ENSG00000113520	IL4	5	132009678	132018368	1	protein_coding	3565	IL4	0.168021	-0.00419523	0	0	0	NA	NA	NA	NA	Yes	EP_correlation_organ_oneway:Liver:GM12878:IMR90:Mesenchymal_Stem_Cell:Mesendoderm:Trophoblast-like_Cell:hESC	1.625e-10	rs10066378:rs4475253	13
ENSG00000131437	KIF3A	5	132028320	132073330	-1	protein_coding	11127	KIF3A	0.992416	-0.460356	0	0	0	NA	NA	NA	NA	Yes	Liver:GM12878:IMR90:Mesenchymal_Stem_Cell:Mesendoderm	1.6725e-09	rs10066378:rs4475253	13
ENSG00000205089	CCNI2	5	132083137	132089856	1	protein_coding	645121	CCNI2	4.53255e-05	0.828805	0	0	0	NA	NA	NA	NA	Yes	Left_Ventricle:Spleen:GM12878:IMR90:Mesenchymal_Stem_Cell:Mesendoderm:Trophoblast-like_Cell:hESC	1.625e-10	rs10066378:rs4475253	13
ENSG00000164402	SEPT8	5	132086509	132142933	-1	protein_coding	23176	SEPT8	0.954286	NA	0	0	0	NA	NA	NA	NA	Yes	Left_Ventricle:Liver:Spleen:GM12878:IMR90:Mesenchymal_Stem_Cell:Mesendoderm:Trophoblast-like_Cell:hESC	1.6725e-09	rs10066378:rs4475253	13
ENSG00000198944	SOWAHA	5	132149033	132152488	1	protein_coding	134548	SOWAHA	NA	0.0656482	0	0	0	NA	NA	NA	NA	Yes	Left_Ventricle:Liver:Spleen:GM12878:IMR90:Mesenchymal_Stem_Cell:Mesendoderm:Trophoblast-like_Cell:hESC	1.6725e-09	rs10066378:rs4475253	13
ENSG00000164403	SHROOM1	5	132157833	132166590	-1	protein_coding	134549	SHROOM1	0.00959555	-0.760291	0	0	0	NA	NA	NA	NA	Yes	GM12878:IMR90:Mesenchymal_Stem_Cell:Mesendoderm	1.6725e-09	rs10066378	13
ENSG00000164404	GDF9	5	132196873	132202576	-1	protein_coding	2661	GDF9	1.19472e-05	0.352488	0	0	0	NA	NA	NA	NA	Yes	Aorta:Hippocampus:Left_Ventricle:Liver:Right_Ventricle:Spleen:GM12878:IMR90:Mesenchymal_Stem_Cell:Mesendoderm:Trophoblast-like_Cell:hESC	1.625e-10	rs10066378:rs4475253:rs25882	13
ENSG00000164405	UQCRQ	5	132202252	132203723	1	protein_coding	27089	UQCRQ	0.091913	-0.564493	0	0	0	NA	NA	NA	NA	Yes	Aorta:Hippocampus:Left_Ventricle:Liver:Right_Ventricle:Spleen:GM12878:IMR90:Mesenchymal_Stem_Cell:Mesendoderm:Trophoblast-like_Cell:hESC	1.625e-10	rs10066378:rs4475253:rs25882	13
ENSG00000164406	LEAP2	5	132208014	132210738	1	protein_coding	116842	LEAP2	0.00789838	1.43845	0	0	0	NA	NA	NA	NA	Yes	Aorta:Hippocampus:Left_Ventricle:Liver:Right_Ventricle:Spleen:GM12878:IMR90:Mesenchymal_Stem_Cell:Mesendoderm:Trophoblast-like_Cell:hESC	1.625e-10	rs10066378:rs4475253:rs25882	13
ENSG00000072364	AFF4	5	132211071	132299326	-1	protein_coding	27125	AFF4	0.999997	-1.86132	0	0	0	NA	NA	NA	NA	Yes	GM12878	1.6725e-09	rs10066378	13
ENSG00000155329	ZCCHC10	5	132332677	132362296	-1	protein_coding	54819	ZCCHC10	0.160802	-0.20978	0	0	0	NA	NA	NA	NA	Yes	Promoter_anchored_loops:GM12878	1.625e-10	rs10066378:rs4475253	13
ENSG00000170606	HSPA4	5	132387654	132442141	1	protein_coding	3308	HSPA4	0.999958	-0.0696306	0	0	0	NA	NA	NA	NA	Yes	Adult_Cortex:GM12878	1.6725e-09	rs10066378	13
ENSG00000113558	SKP1	5	133484633	133512729	-1	protein_coding	6500	SKP1	0.224831	2.13201	0	0	0	NA	NA	NA	NA	Yes	Mesenchymal_Stem_Cell	1.6725e-09	rs10066378	13
ENSG00000156564	LRFN2	6	40359325	40555204	-1	protein_coding	57497	LRFN2	0.117461	-0.504985	0	0	0	NA	NA	NA	NA	Yes	Promoter_anchored_loops	5.4369e-30	rs12660421:rs2495239	14
ENSG00000124596	OARD1	6	41001366	41065526	-1	protein_coding	221443	OARD1	0.123751	-1.47014	0	0	0	NA	NA	NA	NA	Yes	Mesendoderm:hESC	4.4661e-08	rs113820722	14
ENSG00000001167	NFYA	6	41040684	41067715	1	protein_coding	4800	NFYA	0.0220593	-1.83545	0	0	0	NA	NA	NA	NA	Yes	Mesendoderm:hESC	4.4661e-08	rs113820722	14
ENSG00000124731	TREM1	6	41235664	41254457	-1	protein_coding	54210	TREM1	0.000343966	0.911954	0	0	0	NA	NA	NA	NA	Yes	hESC	4.4661e-08	rs113820722	14
ENSG00000137166	FOXP4	6	41514164	41570122	1	protein_coding	116113	FOXP4	0.671771	-0.436538	1	4.556	7	2.426e-06	0.0163483	GTEx/v8/Brain_Hypothalamus	+	No	NA	2.8231e-31	rs12660421	14
ENSG00000268275	AL035588.1	6	41653964	41654127	1	protein_coding	NA	NA	NA	NA	0	0	0	NA	NA	NA	NA	Yes	Promoter_anchored_loops:IMR90	4.4661e-08	rs113820722	14
ENSG00000096088	PGC	6	41704449	41721847	-1	protein_coding	5225	PGC	3.3013e-06	0.769426	2	4.412	0	NA	NA	NA	NA	Yes	IMR90:Mesenchymal_Stem_Cell	4.4661e-08	rs113820722	14
ENSG00000137218	FRS3	6	41737914	41754280	-1	protein_coding	10817	FRS3	0.808551	NA	2	9.477	0	NA	NA	NA	NA	Yes	Adult_Cortex:Fetal_Cortex:IMR90:Mesenchymal_Stem_Cell	5.4727e-08	rs113820722	14
ENSG00000124593	PRICKLE4	6	41748087	41757879	1	protein_coding	29964	PRICKLE4	7.00665e-06	NA	2	9.477	0	NA	NA	NA	NA	Yes	Adult_Cortex:Fetal_Cortex:IMR90:Mesenchymal_Stem_Cell	5.4727e-08	rs113820722	14
ENSG00000214736	TOMM6	6	41755400	41757636	1	protein_coding	100188893	TOMM6	NA	0.00267806	2	9.477	0	NA	NA	NA	NA	Yes	Adult_Cortex:Fetal_Cortex:IMR90:Mesenchymal_Stem_Cell	5.4727e-08	rs113820722	14
ENSG00000164663	USP49	6	41757634	41863099	-1	protein_coding	25862	USP49	0.943537	-0.757279	4	13.63	0	NA	NA	NA	NA	Yes	IMR90:Mesenchymal_Stem_Cell	4.4661e-08	rs113820722	14
ENSG00000124641	MED20	6	41873092	41888877	-1	protein_coding	9477	MED20	0.488943	-0.778207	0	0	3	7.00516e-06	9.08078e-07	GTEx/v8/Brain_Cerebellar_Hemisphere:GTEx/v8/Brain_Cerebellum	+	Yes	Adult_Cortex:Fetal_Cortex:Left_Ventricle:Liver:Spleen:GM12878:IMR90:Mesenchymal_Stem_Cell:Mesendoderm:Trophoblast-like_Cell:hESC	4.4661e-08	rs113820722	14
ENSG00000112578	BYSL	6	41888926	41900784	1	protein_coding	705	BYSL	0.0673214	-0.265913	0	0	0	NA	NA	NA	NA	Yes	Adult_Cortex:Fetal_Cortex:Left_Ventricle:Liver:Spleen:GM12878:IMR90:Mesenchymal_Stem_Cell:Mesendoderm:Trophoblast-like_Cell:hESC	4.4661e-08	rs113820722	14
ENSG00000112576	CCND3	6	41902671	42018095	-1	protein_coding	896	CCND3	0.946445	-0.503494	0	0	0	NA	NA	NA	NA	Yes	Promoter_anchored_loops:Adult_Cortex:Fetal_Cortex:Left_Ventricle:Liver:Spleen:GM12878:IMR90:Mesenchymal_Stem_Cell:Mesendoderm:Trophoblast-like_Cell:hESC	4.4661e-08	rs113820722	14
ENSG00000137413	TAF8	6	42018251	42055199	1	protein_coding	129685	TAF8	3.04224e-09	2.97655	0	0	0	NA	NA	NA	NA	Yes	Promoter_anchored_loops:Adult_Cortex:Fetal_Cortex:Left_Ventricle:Liver:Spleen:GM12878:IMR90:Mesenchymal_Stem_Cell:Mesendoderm:Trophoblast-like_Cell:hESC	4.4661e-08	rs113820722	14
ENSG00000188112	C6orf132	6	42068856	42110357	-1	protein_coding	647024	C6orf132	NA	-0.471395	0	0	0	NA	NA	NA	NA	Yes	Liver:Spleen:GM12878:IMR90:Mesenchymal_Stem_Cell:Mesendoderm:Trophoblast-like_Cell	4.4661e-08	rs113820722	14
ENSG00000048545	GUCA1A	6	42123144	42147794	1	protein_coding	2978	GUCA1A	0.00991833	-0.360974	0	0	0	NA	NA	NA	NA	Yes	Left_Ventricle:Spleen:IMR90:Mesenchymal_Stem_Cell:Mesendoderm:hESC	4.4661e-08	rs113820722	14
ENSG00000214732	RP1-139D8.6	6	42123279	42131156	1	protein_coding	NA	NA	NA	NA	0	0	0	NA	NA	NA	NA	Yes	Left_Ventricle:Spleen:IMR90:Mesenchymal_Stem_Cell:Mesendoderm:hESC	4.4661e-08	rs113820722	14
ENSG00000112599	GUCA1B	6	42152139	42162654	-1	protein_coding	2979	GUCA1B	0.00199506	-0.0438109	0	0	0	NA	NA	NA	NA	Yes	Liver:Mesenchymal_Stem_Cell:Mesendoderm	4.4661e-08	rs113820722	14
ENSG00000048544	MRPS10	6	42174539	42185603	-1	protein_coding	55173	MRPS10	0.0282121	2.18737	0	0	0	NA	NA	NA	NA	Yes	Adult_Cortex:Fetal_Cortex:Liver:Mesenchymal_Stem_Cell:Mesendoderm	4.4661e-08	rs113820722	14
ENSG00000124496	TRERF1	6	42192669	42419789	-1	protein_coding	55809	TRERF1	0.999596	0.510553	0	0	0	NA	NA	NA	NA	Yes	Left_Ventricle:Mesenchymal_Stem_Cell	4.4661e-08	rs113820722	14
ENSG00000024048	UBR2	6	42531800	42661242	1	protein_coding	23304	UBR2	1	-0.0343036	0	0	0	NA	NA	NA	NA	Yes	Mesenchymal_Stem_Cell	4.4661e-08	rs113820722	14
ENSG00000112624	GLTSCR1L	6	42749765	42836298	1	protein_coding	23506	GLTSCR1L	0.999918	-1.16783	0	0	0	NA	NA	NA	NA	Yes	Adult_Cortex:Fetal_Cortex:Left_Ventricle:Trophoblast-like_Cell	4.4661e-08	rs113820722	14
ENSG00000221821	C6orf226	6	42858005	42858554	-1	protein_coding	441150	C6orf226	0.494949	-0.503759	0	0	0	NA	NA	NA	NA	Yes	Fetal_Cortex	7.2815e-07	rs113820722	14
ENSG00000105889	STEAP1B	7	22459063	22672544	-1	protein_coding	256227	STEAP1B	4.60217e-05	0.747674	0	0	0	NA	NA	NA	NA	Yes	IMR90:Mesenchymal_Stem_Cell:hESC	1.7535e-08	rs3757447	15
ENSG00000136244	IL6	7	22765503	22771621	1	protein_coding	3569	IL6	0.289669	-0.581956	0	0	0	NA	NA	NA	NA	Yes	IMR90:Mesenchymal_Stem_Cell:Mesendoderm:hESC	1.7535e-08	rs3757447	15
ENSG00000196683	TOMM7	7	22852251	22862470	-1	protein_coding	54543	TOMM7	0.0547353	1.41956	0	0	8	3.21213e-15	2.52422e-26	GTEx/v8/Brain_Caudate_basal_ganglia:GTEx/v8/Brain_Cerebellar_Hemisphere:GTEx/v8/Brain_Cerebellum:GTEx/v8/Brain_Cortex:GTEx/v8/Brain_Frontal_Cortex_BA9:GTEx/v8/Brain_Nucleus_accumbens_basal_ganglia	+	No	NA	1.7535e-08	rs3757447	15
ENSG00000122591	FAM126A	7	22980878	23053749	-1	protein_coding	84668	FAM126A	0.803308	1.00527	0	0	0	NA	NA	NA	NA	Yes	Left_Ventricle:GM12878:IMR90:Mesenchymal_Stem_Cell:Mesendoderm:Trophoblast-like_Cell:hESC	1.7535e-08	rs3757447	15
ENSG00000122550	KLHL7	7	23145353	23217533	1	protein_coding	55975	KLHL7	0.000319112	-0.739355	0	0	0	NA	NA	NA	NA	Yes	Left_Ventricle:Liver:GM12878:IMR90:Mesenchymal_Stem_Cell:Mesendoderm:Trophoblast-like_Cell:hESC	1.7535e-08	rs3757447	15
ENSG00000214871	AC005082.1	7	23210760	23234503	1	protein_coding	NA	NA	NA	NA	0	0	0	NA	NA	NA	NA	Yes	GM12878:IMR90:Mesenchymal_Stem_Cell:Mesendoderm	1.7535e-08	rs3757447	15
ENSG00000136243	NUPL2	7	23221446	23240630	1	protein_coding	11097	NUPL2	3.67029e-05	0.119395	0	0	0	NA	NA	NA	NA	Yes	GM12878:IMR90:Mesenchymal_Stem_Cell:Mesendoderm	1.7535e-08	rs3757447	15
ENSG00000136235	GPNMB	7	23275586	23314727	1	protein_coding	10457	GPNMB	1.12477e-12	0.954237	0	0	0	NA	NA	NA	NA	Yes	IMR90	1.7535e-08	rs3757447	15
ENSG00000106246	PTCD1	7	99014362	99063787	-1	protein_coding	26024	PTCD1	1.77777e-09	-0.453852	0	0	0	NA	NA	NA	NA	Yes	Left_Ventricle:Liver:IMR90:Trophoblast-like_Cell	8.9169e-09	rs2897075	16
ENSG00000248919	ATP5J2-PTCD1	7	99017372	99063820	-1	protein_coding	100526740	ATP5J2-PTCD1	1.77777e-09	-0.453852	0	0	0	NA	NA	NA	NA	Yes	Left_Ventricle:Liver:IMR90:Trophoblast-like_Cell	8.9169e-09	rs2897075	16
ENSG00000214314	AC073063.1	7	99040552	99040747	1	protein_coding	NA	NA	NA	NA	0	0	0	NA	NA	NA	NA	Yes	Left_Ventricle:Liver:IMR90:Trophoblast-like_Cell	8.9169e-09	rs2897075	16
ENSG00000241468	ATP5J2	7	99046098	99063954	-1	protein_coding	9551	ATP5J2	0.348503	-0.131072	0	0	0	NA	NA	NA	NA	Yes	Left_Ventricle:Liver:IMR90:Trophoblast-like_Cell	8.9169e-09	rs2897075	16
ENSG00000198556	ZNF789	7	99070464	99101273	1	protein_coding	285989	ZNF789	7.0616e-08	-0.309224	0	0	0	NA	NA	NA	NA	Yes	Left_Ventricle:Liver:IMR90:Trophoblast-like_Cell	8.9169e-09	rs2897075	16
ENSG00000221909	FAM200A	7	99143931	99156159	-1	protein_coding	221786	FAM200A	6.00941e-05	-0.916308	0	0	0	NA	NA	NA	NA	Yes	Liver:IMR90:Mesenchymal_Stem_Cell:Mesendoderm:Trophoblast-like_Cell:hESC	8.9169e-09	rs2897075	16
ENSG00000197343	ZNF655	7	99156029	99174076	1	protein_coding	79027	ZNF655	0.0378918	-0.877773	0	0	0	NA	NA	NA	NA	Yes	Liver:IMR90:Mesenchymal_Stem_Cell:Mesendoderm:Trophoblast-like_Cell:hESC	8.9169e-09	rs2897075	16
ENSG00000272647	GS1-259H13.10	7	99156291	99205433	1	protein_coding	NA	NA	NA	NA	0	0	0	NA	NA	NA	NA	Yes	Liver:IMR90:Mesenchymal_Stem_Cell:Mesendoderm:Trophoblast-like_Cell:hESC	8.9169e-09	rs2897075	16
ENSG00000197037	ZSCAN25	7	99214569	99230030	1	protein_coding	221785	ZSCAN25	0.214589	-0.550468	0	0	0	NA	NA	NA	NA	Yes	Adult_Cortex:Mesendoderm:hESC	8.9169e-09	rs2897075	16
ENSG00000106258	CYP3A5	7	99245817	99277621	-1	protein_coding	1577	CYP3A5	5.21038e-11	0.202149	0	0	0	NA	NA	NA	NA	Yes	Liver:Mesendoderm:Trophoblast-like_Cell:hESC	8.9169e-09	rs2897075	16
ENSG00000160870	CYP3A7	7	99302660	99332819	-1	protein_coding	1551	CYP3A7	2.92836e-07	0.432547	0	0	0	NA	NA	NA	NA	Yes	Liver:Mesendoderm:hESC	8.9169e-09	rs2897075	16
ENSG00000021461	CYP3A43	7	99425636	99463718	1	protein_coding	64816	CYP3A43	1.47487e-10	0.0982272	0	0	0	NA	NA	NA	NA	Yes	Mesendoderm:Trophoblast-like_Cell:hESC	8.9169e-09	rs2897075	16
ENSG00000244623	OR2AE1	7	99473610	99474680	-1	protein_coding	81392	OR2AE1	0.00537432	0.491199	0	0	0	NA	NA	NA	NA	Yes	Mesendoderm:hESC	8.9169e-09	rs2897075	16
ENSG00000146833	TRIM4	7	99474581	99517223	-1	protein_coding	89122	TRIM4	1.68258e-06	-0.651204	0	0	15	1.68763e-09	2.00983e-16	GTEx/v8/Brain_Caudate_basal_ganglia:GTEx/v8/Brain_Cerebellum:GTEx/v8/Brain_Cortex:GTEx/v8/Brain_Nucleus_accumbens_basal_ganglia:GTEx/v8/Brain_Putamen_basal_ganglia	-	Yes	Promoter_anchored_loops:Liver:GM12878:IMR90:Mesenchymal_Stem_Cell:Mesendoderm:Trophoblast-like_Cell:hESC	8.9169e-09	rs2897075	16
ENSG00000176402	GJC3	7	99520892	99527243	-1	protein_coding	349149	GJC3	0.00578882	-0.290852	0	0	0	NA	NA	NA	NA	Yes	Liver:Spleen:GM12878:IMR90:Mesenchymal_Stem_Cell:Mesendoderm:Trophoblast-like_Cell:hESC	8.9169e-09	rs2897075	16
ENSG00000160862	AZGP1	7	99564343	99573780	-1	protein_coding	563	AZGP1	0.0175976	-0.397533	1	1.4	15	1.76445e-07	0.00102014	GTEx/v8/Brain_Caudate_basal_ganglia:GTEx/v8/Brain_Cortex:GTEx/v8/Brain_Frontal_Cortex_BA9:GTEx/v8/Brain_Hippocampus:GTEx/v8/Brain_Putamen_basal_ganglia	-	Yes	Liver:Spleen:GM12878:IMR90:Mesenchymal_Stem_Cell:hESC	8.9169e-09	rs2897075	16
ENSG00000106261	ZKSCAN1	7	99613204	99639312	1	protein_coding	7586	ZKSCAN1	0.607275	-2.80903	10	4.034	0	NA	NA	NA	NA	Yes	Promoter_anchored_loops:Liver:Spleen:GM12878:IMR90:Mesenchymal_Stem_Cell:hESC	8.9169e-09	rs2897075	16
ENSG00000166529	ZSCAN21	7	99647390	99662661	1	protein_coding	7589	ZSCAN21	1.70974e-11	-0.45501	0	0	0	NA	NA	NA	NA	Yes	Promoter_anchored_loops:Fetal_Cortex:Liver:GM12878:IMR90:Mesenchymal_Stem_Cell:Mesendoderm:hESC	8.9169e-09	rs2897075	16
ENSG00000166526	ZNF3	7	99661656	99680171	-1	protein_coding	7551	ZNF3	0.00896106	-0.567527	0	0	0	NA	NA	NA	NA	Yes	Promoter_anchored_loops:Adult_Cortex:Fetal_Cortex:Liver:GM12878:IMR90:Mesenchymal_Stem_Cell:Mesendoderm:hESC	8.9169e-09	rs2897075	16
ENSG00000168090	COPS6	7	99686577	99689823	1	protein_coding	10980	COPS6	0.845861	0.30064	0	0	0	NA	NA	NA	NA	Yes	Promoter_anchored_loops:Liver:GM12878:IMR90	8.9169e-09	rs2897075	16
ENSG00000166508	MCM7	7	99690351	99699563	-1	protein_coding	4176	MCM7	1.45783e-13	NA	0	0	0	NA	NA	NA	NA	Yes	Promoter_anchored_loops:Liver:GM12878:IMR90	8.9169e-09	rs2897075	16
ENSG00000221838	AP4M1	7	99699172	99707968	1	protein_coding	9179	AP4M1	2.36166e-11	-0.192649	0	0	0	NA	NA	NA	NA	Yes	Promoter_anchored_loops:Liver:GM12878:IMR90	8.9169e-09	rs2897075	16
ENSG00000106290	TAF6	7	99704693	99717464	-1	protein_coding	6878	TAF6	0.000674165	0.183086	0	0	0	NA	NA	NA	NA	Yes	Liver:GM12878:IMR90	8.9169e-09	rs2897075	16
ENSG00000166997	CNPY4	7	99717236	99723134	1	protein_coding	245812	CNPY4	3.67623e-09	-0.690872	0	0	8	5.79051e-05	0.00267807	GTEx/v8/Brain_Nucleus_accumbens_basal_ganglia	-	Yes	Liver:GM12878:IMR90	8.9169e-09	rs2897075	16
ENSG00000214309	MBLAC1	7	99724317	99726118	1	protein_coding	255374	MBLAC1	0.313958	-0.582806	0	0	0	NA	NA	NA	NA	Yes	Promoter_anchored_loops:Adult_Cortex	1.9201e-08	rs2897075	16
ENSG00000066923	STAG3	7	99775186	99819111	1	protein_coding	10734	STAG3	1.10349e-06	-0.496377	0	0	15	1.67776e-06	6.61367e-25	GTEx/v8/Brain_Cerebellum:GTEx/v8/Brain_Nucleus_accumbens_basal_ganglia	-	No	NA	8.9169e-09	rs2897075	16
ENSG00000213413	PVRIG	7	99815864	99819113	1	protein_coding	79037	PVRIG	0.00100189	0.0835251	0	0	9	3.98925e-06	6.69286e-11	GTEx/v8/Brain_Nucleus_accumbens_basal_ganglia	-	No	NA	8.9169e-09	rs2897075	16
ENSG00000121716	PILRB	7	99933737	99965356	1	protein_coding	29990	PILRB	3.3664e-06	1.99631	0	0	7	0.000415794	0.0118623	BRAINEAC/MEDU	NA	Yes	Promoter_anchored_loops:GM12878	8.9169e-09	rs2897075	16
ENSG00000085514	PILRA	7	99965153	99997719	1	protein_coding	29992	PILRA	2.14142e-08	-0.470534	0	0	7	8.24256e-05	3.12733e-40	BRAINEAC/FCTX:BRAINEAC/aveALL:GTEx/v8/Brain_Nucleus_accumbens_basal_ganglia	+	No	NA	3.9634e-05	rs2897075	16
ENSG00000160813	PPP1R35	7	100032905	100034188	-1	protein_coding	221908	PPP1R35	0.00198349	-0.502507	0	0	0	NA	NA	NA	NA	Yes	Promoter_anchored_loops	3.1364e-08	rs2897075	16
ENSG00000215114	UBXN2B	8	59323823	59364060	1	protein_coding	137886	UBXN2B	0.487568	-0.274791	0	0	0	NA	NA	NA	NA	Yes	Mesenchymal_Stem_Cell	1.885e-09	rs4403445	17
ENSG00000167910	CYP7A1	8	59402737	59412795	-1	protein_coding	1581	CYP7A1	0.00345536	-0.121518	0	0	0	NA	NA	NA	NA	Yes	Left_Ventricle:IMR90:Mesenchymal_Stem_Cell	4.2101e-10	rs4403445	17
ENSG00000035681	NSMAF	8	59496063	59572403	-1	protein_coding	8439	NSMAF	3.18375e-08	NA	0	0	0	NA	NA	NA	NA	Yes	Adult_Cortex:Left_Ventricle:IMR90:Mesenchymal_Stem_Cell:Mesendoderm:Trophoblast-like_Cell	4.2101e-10	rs4403445	17
ENSG00000198846	TOX	8	59717977	60031767	-1	protein_coding	9760	TOX	0.892971	-0.50401	0	0	0	NA	NA	NA	NA	Yes	IMR90:Mesenchymal_Stem_Cell:Mesendoderm:hESC	4.2101e-10	rs4403445	17
ENSG00000104388	RAB2A	8	61429416	61536186	1	protein_coding	5862	RAB2A	0.970736	-0.412665	114	15.7	143	3.92318e-07	0.00136732	GTEx/v8/Brain_Cerebellar_Hemisphere	+	Yes	GM12878:IMR90:Mesenchymal_Stem_Cell:Mesendoderm:Trophoblast-like_Cell:hESC	4.2101e-10	rs4403445	17
ENSG00000171316	CHD7	8	61591337	61779465	1	protein_coding	55636	CHD7	1	NA	0	0	0	NA	NA	NA	NA	Yes	GM12878:IMR90:Mesenchymal_Stem_Cell:Mesendoderm:Trophoblast-like_Cell:hESC	4.2101e-10	rs4403445	17
ENSG00000177182	CLVS1	8	61969717	62414204	1	protein_coding	157807	CLVS1	0.853643	0.312817	0	0	0	NA	NA	NA	NA	Yes	Promoter_anchored_loops:Left_Ventricle:Spleen:GM12878:IMR90:Mesenchymal_Stem_Cell:Mesendoderm:hESC	1.885e-09	rs4403445	17
ENSG00000198363	ASPH	8	62413116	62627155	-1	protein_coding	444	ASPH	1.01766e-08	-0.161303	0	0	0	NA	NA	NA	NA	Yes	GM12878	3.4562e-06	rs4403445	17
ENSG00000137563	GGH	8	63927638	63951730	-1	protein_coding	8836	GGH	0.578463	0.319209	0	0	0	NA	NA	NA	NA	Yes	IMR90	3.4562e-06	rs4403445	17
ENSG00000175893	ZDHHC21	9	14611069	14693469	-1	protein_coding	340481	ZDHHC21	0.0512304	1.0098	0	0	0	NA	NA	NA	NA	Yes	Mesenchymal_Stem_Cell	5.9893e-05	rs79611697	18
ENSG00000147869	CER1	9	14719722	14722715	-1	protein_coding	9350	CER1	2.57823e-05	-0.00799085	0	0	0	NA	NA	NA	NA	Yes	Mesenchymal_Stem_Cell	5.9893e-05	rs79611697	18
ENSG00000164946	FREM1	9	14734664	14910993	-1	protein_coding	158326	FREM1	NA	2.02423	0	0	0	NA	NA	NA	NA	Yes	hESC	3.5703e-08	rs79611697	18
ENSG00000155158	TTC39B	9	15163620	15307358	-1	protein_coding	158219	TTC39B	1.06814e-11	0.0562606	0	0	0	NA	NA	NA	NA	Yes	Adult_Cortex:IMR90:Mesenchymal_Stem_Cell:Mesendoderm:hESC	3.5703e-08	rs79611697	18
ENSG00000164975	SNAPC3	9	15422702	15465951	1	protein_coding	6619	SNAPC3	5.53901e-05	1.45674	1	1.232	0	NA	NA	NA	NA	No	NA	6.8068e-06	rs79611697	18
ENSG00000164985	PSIP1	9	15464064	15511017	-1	protein_coding	11168	PSIP1	0.94635	0.382466	0	0	0	NA	NA	NA	NA	Yes	IMR90:Mesenchymal_Stem_Cell:Mesendoderm:hESC	5.9893e-05	rs79611697	18
ENSG00000164989	CCDC171	9	15552895	16061661	1	protein_coding	203238	CCDC171	NA	0.21605	18	8.233	0	NA	NA	NA	NA	Yes	IMR90:Mesenchymal_Stem_Cell:hESC	3.5703e-08	rs79611697	18
ENSG00000205549	C9orf92	9	16203933	16276311	-1	protein_coding	100129385	C9orf92	NA	0.529074	0	0	0	NA	NA	NA	NA	Yes	IMR90:Mesenchymal_Stem_Cell:Mesendoderm:Trophoblast-like_Cell:hESC	3.5703e-08	rs79611697	18
ENSG00000173068	BNC2	9	16409501	16870841	-1	protein_coding	54796	BNC2	0.999466	0.551639	0	0	0	NA	NA	NA	NA	Yes	Left_Ventricle:Liver:IMR90:Mesenchymal_Stem_Cell:Mesendoderm:Trophoblast-like_Cell:hESC	3.5703e-08	rs79611697	18
ENSG00000044459	CNTLN	9	17134980	17503921	1	protein_coding	54875	CNTLN	NA	0.696826	0	0	0	NA	NA	NA	NA	Yes	Aorta:Left_Ventricle:IMR90:Mesenchymal_Stem_Cell:Mesendoderm:Trophoblast-like_Cell:hESC	3.5703e-08	rs79611697	18
ENSG00000107295	SH3GL2	9	17579080	17797127	1	protein_coding	6456	SH3GL2	0.916295	-0.33635	0	0	0	NA	NA	NA	NA	Yes	Left_Ventricle:IMR90:Mesenchymal_Stem_Cell:Mesendoderm:Trophoblast-like_Cell:hESC	3.5703e-08	rs79611697	18
ENSG00000178031	ADAMTSL1	9	18473892	18910948	1	protein_coding	92949	ADAMTSL1	8.82649e-05	0.746722	0	0	0	NA	NA	NA	NA	Yes	IMR90	0.0013627	rs79611697	18
ENSG00000155886	SLC24A2	9	19507450	19786926	-1	protein_coding	25769	SLC24A2	0.0350598	1.34575	0	0	0	NA	NA	NA	NA	Yes	Left_Ventricle:IMR90:Mesenchymal_Stem_Cell	1.384e-08	rs149533170	19
ENSG00000171843	MLLT3	9	20341663	20622542	-1	protein_coding	4300	MLLT3	0.995591	-1.15574	0	0	0	NA	NA	NA	NA	Yes	GM12878:hESC	1.384e-08	rs149533170	19
ENSG00000188352	FOCAD	9	20658308	20995954	1	protein_coding	54914	FOCAD	5.37298e-16	-0.251642	0	0	0	NA	NA	NA	NA	Yes	GM12878:IMR90:Mesenchymal_Stem_Cell	1.384e-08	rs149533170	19
ENSG00000177047	IFNW1	9	21140631	21142144	-1	protein_coding	3467	IFNW1	0.00616592	0.185194	0	0	0	NA	NA	NA	NA	Yes	Aorta:Left_Ventricle:GM12878:Mesenchymal_Stem_Cell:Mesendoderm:Trophoblast-like_Cell:hESC	1.384e-08	rs149533170	19
ENSG00000137080	IFNA21	9	21165636	21166659	-1	protein_coding	3452	IFNA21	8.62552e-08	0.7186	1	3.893	0	NA	NA	NA	NA	Yes	Aorta:Left_Ventricle:GM12878:Mesendoderm:hESC	1.384e-08	rs149533170	19
ENSG00000236637	IFNA4	9	21186617	21187598	-1	protein_coding	3441	IFNA4	0.240444	0.526131	0	0	0	NA	NA	NA	NA	Yes	Aorta:Left_Ventricle:GM12878:Mesendoderm:hESC	3.2732e-08	rs149533170	19
ENSG00000214042	IFNA7	9	21201468	21202204	-1	protein_coding	3444	IFNA7	9.01849e-05	0.665713	1	27	0	NA	NA	NA	NA	Yes	Aorta:Left_Ventricle:GM12878:Mesendoderm:hESC	1.384e-08	rs149533170	19
ENSG00000186803	IFNA10	9	21206180	21207142	-1	protein_coding	3446	IFNA10	0.00187253	1.37494	1	27	0	NA	NA	NA	NA	Yes	Aorta:Left_Ventricle:GM12878:Mesendoderm:hESC	1.384e-08	rs149533170	19
ENSG00000147885	IFNA16	9	21216372	21217310	-1	protein_coding	3449	IFNA16	0.00656987	0.554935	1	27	0	NA	NA	NA	NA	Yes	Aorta:Left_Ventricle:GM12878:Mesendoderm:hESC	1.384e-08	rs149533170	19
ENSG00000234829	IFNA17	9	21227242	21228221	-1	protein_coding	3451	IFNA17	0.00702582	1.16204	1	0.859	0	NA	NA	NA	NA	Yes	Aorta:Left_Ventricle:GM12878:Mesendoderm:hESC	1.384e-08	rs149533170	19
ENSG00000228083	IFNA14	9	21239201	21239978	-1	protein_coding	3448	IFNA14	NA	-0.238065	1	0.859	0	NA	NA	NA	NA	Yes	Aorta:Left_Ventricle:GM12878:Mesendoderm:hESC	1.384e-08	rs149533170	19
ENSG00000147873	IFNA5	9	21304613	21305312	-1	protein_coding	3442	IFNA5	0.00683606	-0.198395	0	0	0	NA	NA	NA	NA	Yes	GM12878:Mesendoderm:hESC	1.384e-08	rs149533170	19
ENSG00000198642	KLHL9	9	21329670	21335379	-1	protein_coding	55958	KLHL9	0.98834	-0.351146	0	0	0	NA	NA	NA	NA	Yes	GM12878:Mesendoderm:hESC	1.384e-08	rs149533170	19
ENSG00000120235	IFNA6	9	21349834	21351377	-1	protein_coding	3443	IFNA6	0.000913991	0.364152	1	0.669	0	NA	NA	NA	NA	Yes	GM12878:Mesendoderm:hESC	1.384e-08	rs149533170	19
ENSG00000233816	IFNA13	9	21367371	21368075	-1	protein_coding	3447	IFNA13	0.71146	0.891807	1	0.669	0	NA	NA	NA	NA	No	NA	5.1184e-06	rs149533170	19
ENSG00000120242	IFNA8	9	21409146	21410184	1	protein_coding	3445	IFNA8	2.11513e-06	0.262173	0	0	0	NA	NA	NA	NA	Yes	GM12878:hESC	1.384e-08	rs149533170	19
ENSG00000197919	IFNA1	9	21440440	21441315	1	protein_coding	3439	IFNA1	0.711485	0.554714	0	0	0	NA	NA	NA	NA	Yes	Left_Ventricle:Liver:GM12878:Mesenchymal_Stem_Cell:Mesendoderm:hESC	1.384e-08	rs149533170	19
ENSG00000184995	IFNE	9	21480841	21482312	-1	protein_coding	338376	IFNE	8.78739e-07	0.0260896	0	0	0	NA	NA	NA	NA	Yes	Left_Ventricle:Liver:GM12878:Mesenchymal_Stem_Cell:Mesendoderm:hESC	1.384e-08	rs149533170	19
ENSG00000099810	MTAP	9	21802542	21931646	1	protein_coding	4507	MTAP	0.000179316	1.58922	0	0	0	NA	NA	NA	NA	Yes	GM12878:Mesenchymal_Stem_Cell:Mesendoderm:Trophoblast-like_Cell:hESC	1.384e-08	rs149533170	19
ENSG00000264545	RP11-145E5.5	9	21802635	22032985	1	protein_coding	NA	NA	NA	NA	0	0	0	NA	NA	NA	NA	Yes	GM12878:Mesenchymal_Stem_Cell:Mesendoderm:Trophoblast-like_Cell:hESC	1.384e-08	rs149533170	19
ENSG00000147883	CDKN2B	9	22002902	22009362	-1	protein_coding	1030	CDKN2B	0.281058	-1.80619	0	0	0	NA	NA	NA	NA	Yes	GM12878:hESC	1.384e-08	rs149533170	19
ENSG00000086102	NFX1	9	33290509	33371155	1	protein_coding	4799	NFX1	0.386441	-0.496072	0	0	0	NA	NA	NA	NA	Yes	IMR90	2.4674e-09	rs60840586	20
ENSG00000165272	AQP3	9	33441152	33447609	-1	protein_coding	360	AQP3	0.504828	0.149725	0	0	24	6.73781e-05	2.77633e-11	GTEx/v8/Brain_Cerebellum	+	Yes	IMR90:Mesenchymal_Stem_Cell:Mesendoderm	2.4674e-09	rs60840586	20
ENSG00000165271	NOL6	9	33461439	33473928	-1	protein_coding	65083	NOL6	0.999078	0.806551	0	0	0	NA	NA	NA	NA	Yes	IMR90:Mesenchymal_Stem_Cell:Mesendoderm	2.4674e-09	rs60840586	20
ENSG00000125485	DDX31	9	135468384	135545788	-1	protein_coding	64794	DDX31	2.75576e-06	-0.899017	0	0	0	NA	NA	NA	NA	Yes	IMR90:Mesenchymal_Stem_Cell	1.094e-25	rs8176682:rs8176719:rs8176719;rs550057:rs600038:rs550057:rs633862:rs630014:rs11244061	21
ENSG00000125484	GTF3C4	9	135545422	135570342	1	protein_coding	9329	GTF3C4	0.0149763	0.796705	0	0	0	NA	NA	NA	NA	Yes	IMR90:Mesenchymal_Stem_Cell	1.094e-25	rs8176682:rs8176719:rs8176719;rs550057:rs600038:rs550057:rs633862:rs630014:rs11244061	21
ENSG00000171102	OBP2B	9	136080664	136084630	-1	protein_coding	29989	OBP2B	0.182973	-0.121399	0	0	0	NA	NA	NA	NA	Yes	IMR90	1.094e-25	rs8176682:rs8176719:rs8176719;rs550057:rs600038:rs550057:rs633862:rs630014:rs11244061	21
ENSG00000148296	SURF6	9	136197552	136203235	-1	protein_coding	6838	SURF6	8.12447e-05	-0.437228	0	0	6	3.08203e-05	8.18139e-15	GTEx/v8/Brain_Cerebellum	+	No	NA	4.0938e-13	rs8176682	21
ENSG00000148290	SURF1	9	136218610	136223552	-1	protein_coding	6834	SURF1	1.02064e-13	NA	0	0	29	4.43911e-09	4.08062e-21	GTEx/v8/Brain_Anterior_cingulate_cortex_BA24:GTEx/v8/Brain_Caudate_basal_ganglia:GTEx/v8/Brain_Cerebellar_Hemisphere:GTEx/v8/Brain_Cerebellum:GTEx/v8/Brain_Cortex:GTEx/v8/Brain_Frontal_Cortex_BA9:GTEx/v8/Brain_Hippocampus:GTEx/v8/Brain_Hypothalamus:GTEx/v8/Brain_Nucleus_accumbens_basal_ganglia:GTEx/v8/Brain_Putamen_basal_ganglia:GTEx/v8/Brain_Spinal_cord_cervical_c-1	-	No	NA	1.2827e-19	rs600038;rs11244061;rs8176682	21
ENSG00000160323	ADAMTS13	9	136279478	136324508	1	protein_coding	11093	ADAMTS13	7.88297e-11	-0.276084	0	0	7	4.21278e-06	9.99678e-10	GTEx/v8/Brain_Cerebellum:GTEx/v8/Brain_Nucleus_accumbens_basal_ganglia	-	No	NA	1.2286e-10	rs633862	21
ENSG00000160325	CACFD1	9	136325089	136335970	1	protein_coding	11094	CACFD1	0.00574677	NA	0	0	0	NA	NA	NA	NA	Yes	IMR90:Mesenchymal_Stem_Cell	1.094e-25	rs8176682:rs8176719:rs8176719;rs550057:rs600038:rs550057:rs633862:rs630014:rs11244061	21
ENSG00000160326	SLC2A6	9	136336217	136344259	-1	protein_coding	11182	SLC2A6	0.000366664	-0.0332605	0	0	0	NA	NA	NA	NA	Yes	IMR90:Mesenchymal_Stem_Cell	1.094e-25	rs8176682:rs8176719:rs8176719;rs550057:rs600038:rs550057:rs633862:rs630014:rs11244061	21
ENSG00000187616	TMEM8C	9	136379708	136393734	-1	protein_coding	389827	TMEM8C	0.00216916	0.106133	0	0	0	NA	NA	NA	NA	Yes	IMR90	1.094e-25	rs8176682:rs8176719:rs8176719;rs550057:rs600038:rs550057:rs633862:rs630014:rs11244061	21
ENSG00000197859	ADAMTSL2	9	136397286	136440641	1	protein_coding	9719	ADAMTSL2	0.0710587	NA	0	0	0	NA	NA	NA	NA	Yes	IMR90	1.094e-25	rs8176682:rs8176719:rs8176719;rs550057:rs600038:rs550057:rs633862:rs630014:rs11244061	21
ENSG00000196990	FAM163B	9	136444079	136451319	-1	protein_coding	642968	FAM163B	0.428151	-0.470115	0	0	0	NA	NA	NA	NA	Yes	Mesenchymal_Stem_Cell	1.094e-25	rs8176682:rs8176719:rs8176719;rs550057:rs600038:rs550057:rs633862:rs630014:rs11244061	21
ENSG00000148606	POLR3A	10	79734907	79789303	-1	protein_coding	11128	POLR3A	7.38505e-14	1.11599	0	0	0	NA	NA	NA	NA	Yes	Left_Ventricle	1.5457e-05	rs61860402	22
ENSG00000138326	RPS24	10	79793518	79816570	1	protein_coding	6229	RPS24	0.852844	-0.91007	0	0	0	NA	NA	NA	NA	Yes	Left_Ventricle	1.5457e-05	rs61860402	22
ENSG00000108179	PPIF	10	81107225	81115093	1	protein_coding	10105	PPIF	0.00518621	1.26365	0	0	0	NA	NA	NA	NA	Yes	Promoter_anchored_loops:Left_Ventricle:IMR90:Mesenchymal_Stem_Cell:Mesendoderm:Trophoblast-like_Cell:hESC	1.2225e-09	rs61860402:rs17885848:rs1059225:rs17885848;rs1059225	22
ENSG00000165424	ZCCHC24	10	81142081	81205383	-1	protein_coding	219654	ZCCHC24	0.473547	0.910484	0	0	0	NA	NA	NA	NA	Yes	Promoter_anchored_loops:IMR90:Mesenchymal_Stem_Cell:Mesendoderm	1.4281e-08	rs61860402:rs17885848	22
ENSG00000235705	AL133481.1	10	81266126	81270678	-1	protein_coding	NA	NA	NA	NA	3	6.907	0	NA	NA	NA	NA	Yes	Promoter_anchored_loops:Left_Ventricle:GM12878:IMR90:Mesenchymal_Stem_Cell:Mesendoderm:Trophoblast-like_Cell:hESC	1.4281e-08	rs61860402;rs17885848	22
ENSG00000253626	EIF5AL1	10	81272357	81276188	1	protein_coding	143244	EIF5AL1	NA	1.15157	4	6.907	0	NA	NA	NA	NA	Yes	Promoter_anchored_loops:Left_Ventricle:GM12878:IMR90:Mesenchymal_Stem_Cell:Mesendoderm:Trophoblast-like_Cell:hESC	1.4281e-08	rs61860402;rs17885848	22
ENSG00000185303	SFTPA2	10	81315608	81320153	-1	protein_coding	729238	SFTPA2	0.0145995	3.28171	31	9.283	72	3.83924e-14	1.2035e-09	GTEx/v8/Brain_Anterior_cingulate_cortex_BA24:GTEx/v8/Brain_Cerebellar_Hemisphere:GTEx/v8/Brain_Cerebellum:GTEx/v8/Brain_Cortex:GTEx/v8/Brain_Frontal_Cortex_BA9:GTEx/v8/Brain_Hypothalamus:GTEx/v8/Brain_Nucleus_accumbens_basal_ganglia:GTEx/v8/Brain_Putamen_basal_ganglia	-	Yes	Promoter_anchored_loops:Fetal_Cortex:Left_Ventricle:Liver:Spleen:GM12878:IMR90:Mesenchymal_Stem_Cell:Mesendoderm:Neural_Progenitor_Cell:Trophoblast-like_Cell:hESC	1.5381e-10	rs17885848;rs1059225;rs61860402;rs721917;rs1059225:rs61860402:rs17885848;rs1059225:rs721917:rs12761299:rs61860402;rs12761299	22
ENSG00000122852	SFTPA1	10	81370695	81375196	1	protein_coding	653509	SFTPA1	0.000541612	0.626213	41	9.477	0	NA	NA	NA	NA	Yes	Promoter_anchored_loops:Aorta:Left_Ventricle:Liver:IMR90:Mesenchymal_Stem_Cell:Mesendoderm:Trophoblast-like_Cell:hESC	1.3813e-10	rs61860402;rs1059225;rs17885848;rs61860402:rs17885848:rs17885848;rs1059225:rs1059225:rs721917:rs12761299:rs61860402;rs12761299	22
ENSG00000188199	NUTM2B	10	81462983	81474437	1	protein_coding	729262	NUTM2B	0.841787	-0.469477	1	0.095	126	2.59722e-20	1.73562e-18	GTEx/v8/Brain_Amygdala:GTEx/v8/Brain_Anterior_cingulate_cortex_BA24:GTEx/v8/Brain_Caudate_basal_ganglia:GTEx/v8/Brain_Cerebellar_Hemisphere:GTEx/v8/Brain_Cerebellum:GTEx/v8/Brain_Cortex:GTEx/v8/Brain_Frontal_Cortex_BA9:GTEx/v8/Brain_Hippocampus:GTEx/v8/Brain_Hypothalamus:GTEx/v8/Brain_Nucleus_accumbens_basal_ganglia:GTEx/v8/Brain_Putamen_basal_ganglia:GTEx/v8/Brain_Spinal_cord_cervical_c-1:GTEx/v…	-	Yes	Promoter_anchored_loops	1.9509e-10	rs61860402;rs17885848;rs1059225;rs12761299;rs61860402:rs1059225:rs17885848	22
ENSG00000228570	NUTM2E	10	81601114	81610632	1	protein_coding	283008	NUTM2E	NA	NA	12	8.855	77	7.81701e-22	3.03389e-25	GTEx/v8/Brain_Amygdala:GTEx/v8/Brain_Anterior_cingulate_cortex_BA24:GTEx/v8/Brain_Caudate_basal_ganglia:GTEx/v8/Brain_Cerebellar_Hemisphere:GTEx/v8/Brain_Cerebellum:GTEx/v8/Brain_Cortex:GTEx/v8/Brain_Frontal_Cortex_BA9:GTEx/v8/Brain_Hippocampus:GTEx/v8/Brain_Hypothalamus:GTEx/v8/Brain_Nucleus_accumbens_basal_ganglia:GTEx/v8/Brain_Putamen_basal_ganglia:GTEx/v8/Brain_Spinal_cord_cervical_c-1:GTEx/v…	+	Yes	Promoter_anchored_loops	5.1611e-10	rs61860402;rs17885848;rs1059225;rs17885848:rs61860402	22
ENSG00000133661	SFTPD	10	81697496	81742370	-1	protein_coding	6441	SFTPD	0.240356	-0.213349	118	16.7	280	4.58083e-15	4.91164e-19	GTEx/v8/Brain_Amygdala:GTEx/v8/Brain_Anterior_cingulate_cortex_BA24:GTEx/v8/Brain_Caudate_basal_ganglia:GTEx/v8/Brain_Cerebellar_Hemisphere:GTEx/v8/Brain_Cerebellum:GTEx/v8/Brain_Cortex:GTEx/v8/Brain_Frontal_Cortex_BA9:GTEx/v8/Brain_Hippocampus:GTEx/v8/Brain_Hypothalamus:GTEx/v8/Brain_Nucleus_accumbens_basal_ganglia:GTEx/v8/Brain_Putamen_basal_ganglia:GTEx/v8/Brain_Spinal_cord_cervical_c-1	+	Yes	IMR90:Mesenchymal_Stem_Cell	1.3813e-10	rs61860402;rs721917;rs12761299;rs17885848;rs1059225;rs1059225:rs61860402:rs17885848	22
ENSG00000133678	TMEM254	10	81838402	81852313	1	protein_coding	80195	TMEM254	0.00506595	-0.694592	0	0	0	NA	NA	NA	NA	Yes	Adult_Cortex:Fetal_Cortex:Left_Ventricle:Liver:IMR90:Mesenchymal_Stem_Cell:Mesendoderm:Trophoblast-like_Cell:hESC	1.5381e-10	rs61860402:rs17885848:rs17885848;rs1059225:rs1059225:rs721917:rs12761299:rs61860402;rs12761299	22
ENSG00000189129	PLAC9	10	81891438	81905115	1	protein_coding	219348	PLAC9	0.0102386	-0.356123	2	2.062	351	2.71088e-09	1.49263e-11	GTEx/v8/Brain_Anterior_cingulate_cortex_BA24:GTEx/v8/Brain_Caudate_basal_ganglia:GTEx/v8/Brain_Cerebellar_Hemisphere:GTEx/v8/Brain_Cortex:GTEx/v8/Brain_Frontal_Cortex_BA9:GTEx/v8/Brain_Hippocampus:GTEx/v8/Brain_Hypothalamus:GTEx/v8/Brain_Nucleus_accumbens_basal_ganglia	-	Yes	Promoter_anchored_loops:Mesenchymal_Stem_Cell:Mesendoderm:Trophoblast-like_Cell:hESC	1.3813e-10	rs61860402;rs12761299;rs1059225;rs17885848;rs61860402:rs1059225:rs17885848	22
ENSG00000122359	ANXA11	10	81910645	81965328	-1	protein_coding	311	ANXA11	3.4582e-06	1.91186	21	12.5	0	NA	NA	NA	NA	Yes	Promoter_anchored_loops:GM12878:IMR90:Mesenchymal_Stem_Cell:Mesendoderm:Neural_Progenitor_Cell	5.1611e-10	rs61860402;rs61860402:rs17885848:rs17885848;rs1059225:rs1059225	22
ENSG00000204038	AL359195.1	10	82009466	82013395	1	protein_coding	NA	NA	NA	NA	3	2.127	0	NA	NA	NA	NA	Yes	Promoter_anchored_loops:Aorta:Left_Ventricle:GM12878:IMR90:Mesenchymal_Stem_Cell:Mesendoderm:Trophoblast-like_Cell:hESC	1.5381e-10	rs61860402;rs61860402:rs17885848:rs1059225:rs12761299:rs61860402;rs12761299:rs17885848;rs1059225:rs721917	22
ENSG00000151224	MAT1A	10	82031576	82049440	-1	protein_coding	4143	MAT1A	0.75413	1.20951	0	0	0	NA	NA	NA	NA	Yes	Left_Ventricle:Liver:Mesenchymal_Stem_Cell:Mesendoderm:Trophoblast-like_Cell:hESC	1.5381e-10	rs61860402:rs17885848;rs1059225:rs1059225:rs17885848:rs721917:rs12761299:rs61860402;rs12761299	22
ENSG00000170788	DYDC1	10	82095861	82116511	-1	protein_coding	143241	DYDC1	0.00206579	0.27062	0	0	0	NA	NA	NA	NA	Yes	Left_Ventricle:Liver:IMR90:Mesenchymal_Stem_Cell:Mesendoderm:Trophoblast-like_Cell:hESC	5.1611e-10	rs1059225:rs61860402:rs17885848;rs1059225:rs17885848	22
ENSG00000133665	DYDC2	10	82104501	82127829	1	protein_coding	84332	DYDC2	0.0233122	0.648187	0	0	0	NA	NA	NA	NA	Yes	Left_Ventricle:Liver:IMR90:Mesenchymal_Stem_Cell:Mesendoderm:Trophoblast-like_Cell:hESC	5.1611e-10	rs1059225:rs61860402:rs17885848;rs1059225:rs17885848	22
ENSG00000122378	FAM213A	10	82167585	82192753	1	protein_coding	84293	FAM213A	0.000157315	0.703055	0	0	0	NA	NA	NA	NA	Yes	Mesendoderm:hESC	1.2225e-09	rs61860402:rs1059225:rs17885848;rs1059225	22
ENSG00000108219	TSPAN14	10	82213922	82292879	1	protein_coding	81619	TSPAN14	0.86307	0.557036	0	0	0	NA	NA	NA	NA	Yes	Promoter_anchored_loops	1.5975e-05	rs61860402	22
ENSG00000178217	SH2D4B	10	82297658	82406316	1	protein_coding	387694	SH2D4B	3.12419e-07	0.473248	0	0	0	NA	NA	NA	NA	Yes	Promoter_anchored_loops	1.349e-06	rs61860402:rs1059225	22
ENSG00000119950	MXI1	10	111967363	112047123	1	protein_coding	4601	MXI1	0.70774	-0.185888	0	0	0	NA	NA	NA	NA	Yes	IMR90	4.8342e-08	rs7897438	23
ENSG00000119953	SMNDC1	10	112050488	112064709	-1	protein_coding	10285	SMNDC1	0.275798	-0.89432	0	0	0	NA	NA	NA	NA	Yes	IMR90	4.8342e-08	rs7897438	23
ENSG00000108055	SMC3	10	112327449	112364394	1	protein_coding	9126	SMC3	1	-0.438874	0	0	0	NA	NA	NA	NA	Yes	IMR90:Mesendoderm	4.8342e-08	rs7897438	23
ENSG00000150593	PDCD4	10	112631565	112659764	1	protein_coding	27250	PDCD4	0.000577684	0.343355	0	0	0	NA	NA	NA	NA	Yes	Mesendoderm	4.8342e-08	rs7897438	23
ENSG00000214413	BBIP1	10	112658488	112679032	-1	protein_coding	92482	BBIP1	NA	0.391522	0	0	0	NA	NA	NA	NA	Yes	IMR90:Trophoblast-like_Cell	4.8342e-08	rs7897438	23
ENSG00000108061	SHOC2	10	112679301	112773425	1	protein_coding	8036	SHOC2	0.991705	-0.0401785	0	0	0	NA	NA	NA	NA	Yes	IMR90:Trophoblast-like_Cell	4.8342e-08	rs7897438	23
ENSG00000119913	TECTB	10	114043493	114064793	1	protein_coding	6975	TECTB	5.94967e-09	0.707836	0	0	0	NA	NA	NA	NA	Yes	IMR90	4.8342e-08	rs7897438	23
ENSG00000023041	ZDHHC6	10	114190058	114206672	-1	protein_coding	64429	ZDHHC6	0.00067586	0.16713	0	0	0	NA	NA	NA	NA	Yes	Liver:IMR90:Mesenchymal_Stem_Cell:Mesendoderm:Trophoblast-like_Cell:hESC	4.8342e-08	rs7897438	23
ENSG00000151532	VTI1A	10	114206756	114578503	1	protein_coding	143187	VTI1A	0.413424	-1.59457	0	0	0	NA	NA	NA	NA	Yes	Liver:IMR90:Mesenchymal_Stem_Cell:Mesendoderm:Trophoblast-like_Cell:hESC	4.8342e-08	rs7897438	23
ENSG00000148737	TCF7L2	10	114710009	114927437	1	protein_coding	6934	TCF7L2	0.989605	0.260678	13	16.63	0	NA	NA	NA	NA	Yes	IMR90:Mesenchymal_Stem_Cell:hESC	4.8342e-08	rs7897438	23
ENSG00000148702	HABP2	10	115310596	115349361	1	protein_coding	3026	HABP2	1.17395e-14	-0.127699	0	0	0	NA	NA	NA	NA	Yes	Mesenchymal_Stem_Cell:Mesendoderm:Trophoblast-like_Cell:hESC	4.8342e-08	rs7897438	23
ENSG00000099204	ABLIM1	10	116190872	116444762	-1	protein_coding	3983	ABLIM1	0.951992	0.0641885	0	0	0	NA	NA	NA	NA	Yes	IMR90	4.8342e-08	rs7897438	23
ENSG00000110422	HIPK3	11	33278218	33378569	1	protein_coding	10114	HIPK3	0.893187	-1.55551	0	0	0	NA	NA	NA	NA	Yes	Fetal_Cortex:Left_Ventricle	1.6347e-16	rs35960263:rs3758738:rs7118388:rs12574768;rs10706077:rs12574768:rs7949972	24
ENSG00000110427	KIAA1549L	11	33563618	33695648	1	protein_coding	25758	KIAA1549L	0.00370823	0.621534	0	0	0	NA	NA	NA	NA	Yes	IMR90:Mesenchymal_Stem_Cell	2.2804e-24	rs10706077:rs35960263:rs7118388;rs35960263:rs12574768;rs10706077:rs3758738:rs7118388:rs1157669:rs7949972:rs12574768	24
ENSG00000205177	C11orf91	11	33719807	33722347	-1	protein_coding	100131378	C11orf91	NA	0.82658	0	0	0	NA	NA	NA	NA	Yes	Mesenchymal_Stem_Cell	1.5323e-07	rs1157669	24
ENSG00000085063	CD59	11	33719807	33757991	-1	protein_coding	966	CD59	0.0683809	0.475806	0	0	0	NA	NA	NA	NA	Yes	Mesenchymal_Stem_Cell	1.5323e-07	rs1157669	24
ENSG00000110429	FBXO3	11	33762485	33796089	-1	protein_coding	26273	FBXO3	0.96976	-0.201697	0	0	0	NA	NA	NA	NA	Yes	GM12878	1.5323e-07	rs1157669	24
ENSG00000135363	LMO2	11	33880122	33913836	-1	protein_coding	4005	LMO2	0.753952	0.0110124	0	0	0	NA	NA	NA	NA	Yes	GM12878:IMR90:Mesenchymal_Stem_Cell	2.2804e-24	rs1157669:rs10706077:rs35960263:rs35960263;rs10706077:rs7118388;rs35960263:rs12574768;rs10706077:rs3758738:rs7118388:rs7949972:rs12574768	24
ENSG00000184566	AC132216.1	11	33902189	33903338	1	protein_coding	NA	NA	NA	NA	0	0	0	NA	NA	NA	NA	Yes	GM12878:IMR90:Mesenchymal_Stem_Cell	2.2804e-24	rs1157669:rs10706077:rs35960263:rs35960263;rs10706077:rs7118388;rs35960263:rs12574768;rs10706077:rs3758738:rs7118388:rs7949972:rs12574768	24
ENSG00000135387	CAPRIN1	11	34073230	34122703	1	protein_coding	4076	CAPRIN1	0.999768	-0.678167	0	0	0	NA	NA	NA	NA	Yes	Promoter_anchored_loops:IMR90	3.7902e-15	rs1157669:rs10706077:rs35960263:rs7118388;rs35960263:rs12574768;rs10706077:rs3758738:rs7118388	24
ENSG00000135372	NAT10	11	34127149	34169217	1	protein_coding	55226	NAT10	1.054e-13	-0.488287	0	0	0	NA	NA	NA	NA	Yes	Left_Ventricle:Liver:GM12878:IMR90:Mesenchymal_Stem_Cell:Mesendoderm:hESC	2.2804e-24	rs1157669:rs10706077:rs35960263:rs35960263;rs10706077:rs7118388;rs35960263:rs12574768;rs10706077:rs3758738:rs7118388:rs7949972:rs12574768	24
ENSG00000166016	ABTB2	11	34172535	34379555	-1	protein_coding	25841	ABTB2	0.12465	0.160426	1	1.083	0	NA	NA	NA	NA	Yes	Liver:GM12878:IMR90:Mesendoderm:Trophoblast-like_Cell:hESC	2.2804e-24	rs1157669;rs3758738:rs35960263:rs10706077:rs12574768;rs10706077:rs7949972:rs12574768:rs1157669:rs35960263;rs10706077:rs7118388;rs35960263:rs7118388	24
ENSG00000121691	CAT	11	34460472	34493609	1	protein_coding	847	CAT	1.47983e-06	-0.169111	57	11.71	148	2.18418e-09	1.50355e-07	GTEx/v8/Brain_Caudate_basal_ganglia:GTEx/v8/Brain_Cerebellum:GTEx/v8/Brain_Cortex:GTEx/v8/Brain_Frontal_Cortex_BA9:GTEx/v8/Brain_Hippocampus:GTEx/v8/Brain_Hypothalamus:GTEx/v8/Brain_Nucleus_accumbens_basal_ganglia:GTEx/v8/Brain_Putamen_basal_ganglia:GTEx/v8/Brain_Spinal_cord_cervical_c-1:GTEx/v8/Brain_Substantia_nigra	+	Yes	Liver:GM12878:IMR90:Mesenchymal_Stem_Cell:Mesendoderm:Trophoblast-like_Cell:hESC	2.2804e-24	rs35960263;rs3758738;rs7118388;rs12574768;rs10706077;rs7949972;rs1157669;rs1157669:rs10706077:rs35960263:rs35960263;rs10706077:rs3758738:rs12574768;rs10706077:rs7949972:rs12574768	24
ENSG00000135374	ELF5	11	34500340	34535352	-1	protein_coding	2001	ELF5	0.0190865	0.780793	102	15.11	0	NA	NA	NA	NA	Yes	IMR90:Mesenchymal_Stem_Cell:Mesendoderm:hESC	2.2804e-24	rs35960263;rs3758738;rs12574768;rs10706077;rs7949972;rs1157669:rs10706077:rs35960263:rs35960263;rs10706077:rs7118388;rs35960263:rs12574768;rs10706077:rs3758738:rs7118388:rs7949972:rs12574768	24
ENSG00000135373	EHF	11	34642640	34682604	1	protein_coding	26298	EHF	0.978731	0.378436	0	0	0	NA	NA	NA	NA	Yes	Liver:IMR90:Mesenchymal_Stem_Cell:Mesendoderm:hESC	2.2804e-24	rs3758738:rs12574768:rs35960263:rs7949972:rs1157669:rs10706077:rs35960263;rs10706077:rs7118388;rs35960263:rs12574768	24
ENSG00000149089	APIP	11	34874641	34938046	-1	protein_coding	51074	APIP	4.19693e-10	NA	0	0	0	NA	NA	NA	NA	Yes	Adult_Cortex:Left_Ventricle:Liver:IMR90:Mesenchymal_Stem_Cell:Mesendoderm:Trophoblast-like_Cell:hESC	2.2804e-24	rs12574768:rs3758738:rs35960263:rs7949972:rs1157669:rs10706077:rs7118388;rs35960263:rs12574768;rs10706077:rs7118388	24
ENSG00000110435	PDHX	11	34937376	35042138	1	protein_coding	8050	PDHX	0.00137029	0.965011	0	0	0	NA	NA	NA	NA	Yes	Adult_Cortex:Left_Ventricle:Liver:IMR90:Mesenchymal_Stem_Cell:Mesendoderm:Trophoblast-like_Cell:hESC	2.2804e-24	rs12574768:rs3758738:rs35960263:rs7949972:rs1157669:rs10706077:rs7118388;rs35960263:rs12574768;rs10706077:rs7118388	24
ENSG00000269766	AL356215.1	11	35150091	35150215	-1	protein_coding	NA	NA	NA	NA	0	0	0	NA	NA	NA	NA	Yes	IMR90:Mesendoderm:hESC	2.2804e-24	rs3758738:rs12574768:rs35960263:rs7949972:rs10706077:rs12574768;rs10706077	24
ENSG00000026508	CD44	11	35160417	35253949	1	protein_coding	960	CD44	0.00826938	-0.278094	0	0	0	NA	NA	NA	NA	Yes	GM12878:IMR90:Mesenchymal_Stem_Cell:Mesendoderm:Trophoblast-like_Cell:hESC	2.2804e-24	rs3758738:rs35960263:rs10706077:rs12574768;rs10706077:rs7949972:rs12574768:rs1157669:rs35960263;rs10706077:rs7118388;rs35960263:rs7118388	24
ENSG00000110436	SLC1A2	11	35272753	35441610	-1	protein_coding	6506	SLC1A2	0.907793	1.49828	0	0	0	NA	NA	NA	NA	Yes	IMR90:Mesenchymal_Stem_Cell:Mesendoderm	2.2804e-24	rs3758738:rs12574768:rs35960263:rs7949972:rs10706077:rs7118388;rs35960263:rs12574768;rs10706077:rs7118388	24
ENSG00000149090	PAMR1	11	35453370	35551848	-1	protein_coding	25891	PAMR1	4.62836e-21	-0.0558959	0	0	0	NA	NA	NA	NA	Yes	GM12878:IMR90:Mesenchymal_Stem_Cell:Mesendoderm:Trophoblast-like_Cell:hESC	2.2804e-24	rs3758738:rs12574768:rs35960263:rs7949972:rs1157669:rs10706077:rs35960263;rs10706077:rs7118388;rs35960263:rs12574768	24
ENSG00000179431	FJX1	11	35639735	35642419	1	protein_coding	24147	FJX1	0.823951	NA	0	0	0	NA	NA	NA	NA	Yes	IMR90:Mesenchymal_Stem_Cell	1.6347e-16	rs10706077:rs35960263:rs7118388;rs35960263:rs12574768;rs10706077:rs3758738:rs7118388:rs12574768:rs7949972	24
ENSG00000179241	LDLRAD3	11	35965531	36253686	1	protein_coding	143458	LDLRAD3	0.0250893	0.96846	0	0	0	NA	NA	NA	NA	Yes	IMR90:Mesenchymal_Stem_Cell:Mesendoderm	2.2804e-24	rs1157669:rs10706077:rs35960263:rs35960263;rs10706077:rs7118388;rs35960263:rs12574768;rs10706077:rs3758738:rs7118388:rs7949972:rs12574768	24
ENSG00000110442	COMMD9	11	36295051	36310999	-1	protein_coding	29099	COMMD9	0.63526	-0.0553686	0	0	0	NA	NA	NA	NA	Yes	IMR90:Mesenchymal_Stem_Cell:Mesendoderm:Trophoblast-like_Cell	2.2804e-24	rs10706077:rs35960263:rs7118388;rs35960263:rs12574768;rs10706077:rs3758738:rs7118388:rs7949972:rs12574768	24
ENSG00000135362	PRR5L	11	36317838	36486754	1	protein_coding	79899	PRR5L	0.0787689	1.0169	0	0	0	NA	NA	NA	NA	Yes	IMR90:Mesenchymal_Stem_Cell:Mesendoderm:Trophoblast-like_Cell	2.2804e-24	rs10706077:rs35960263:rs7118388;rs35960263:rs12574768;rs10706077:rs3758738:rs7118388:rs7949972:rs12574768	24
ENSG00000173064	HECTD4	12	112597992	112819896	-1	protein_coding	283450	HECTD4	1	NA	0	0	0	NA	NA	NA	NA	Yes	Promoter_anchored_loops	NA	rs10774679	25
ENSG00000089127	OAS1	12	113344582	113369990	1	protein_coding	4938	OAS1	0.00123924	-0.362759	124	16.46	0	NA	NA	NA	NA	Yes	Promoter_anchored_loops	3.2511e-16	rs10774679;rs1293755	25
ENSG00000111331	OAS3	12	113376157	113411054	1	protein_coding	4940	OAS3	1.82238e-23	1.29725	84	16.46	0	NA	NA	NA	NA	No	NA	3.2511e-16	rs10774679;rs1293755	25
ENSG00000111335	OAS2	12	113416200	113449528	1	protein_coding	4939	OAS2	1.89092e-14	-0.406421	49	10.49	0	NA	NA	NA	NA	No	NA	7.2711e-11	rs10774679;rs1293755;rs1293762	25
ENSG00000135144	DTX1	12	113494514	113535833	1	protein_coding	1840	DTX1	0.00125592	0.111994	0	0	4	7.1388e-06	0.0146829	GTEx/v8/Brain_Cerebellar_Hemisphere:GTEx/v8/Brain_Cerebellum	+	No	NA	3.3924e-09	rs1293762	25
ENSG00000123064	DDX54	12	113594979	113623284	-1	protein_coding	79039	DDX54	1.04149e-06	-0.352061	0	0	0	NA	NA	NA	NA	Yes	Spleen	9.6614e-07	rs1293755	25
ENSG00000139405	RITA1	12	113623331	113630173	1	protein_coding	84934	RITA1	0.00060807	0.0475683	0	0	0	NA	NA	NA	NA	Yes	Spleen	9.6614e-07	rs1293755	25
ENSG00000177169	ULK1	12	132379196	132407712	1	protein_coding	8408	ULK1	0.96446	-0.338022	0	0	0	NA	NA	NA	NA	Yes	EP_links_oneway	5.2896e-08	rs73486469:rs7295014	26
ENSG00000185684	EP400NL	12	132568828	132613029	1	protein_coding	347918	EP400NL	0.0912208	NA	0	0	0	NA	NA	NA	NA	Yes	EP_correlation_cell_type_oneway:IMR90:Mesenchymal_Stem_Cell	4.3916e-06	rs9738068:rs7312710	26
ENSG00000185163	DDX51	12	132621139	132628880	-1	protein_coding	317781	DDX51	2.27756e-10	1.24891	0	0	0	NA	NA	NA	NA	Yes	IMR90	4.3916e-06	rs9738068:rs7312710	26
ENSG00000184967	NOC4L	12	132628993	132637013	1	protein_coding	79050	NOC4L	NA	NA	0	0	0	NA	NA	NA	NA	Yes	IMR90	4.3916e-06	rs9738068:rs7312710	26
ENSG00000269676	MUC8	12	133049334	133050726	-1	protein_coding	100129528	MUC8	NA	NA	19	8.455	0	NA	NA	NA	NA	No	NA	1.0967e-10	rs4883585;rs73486469;rs9738068;rs7295014;rs11614702	26
ENSG00000112787	FBRSL1	12	133066137	133161774	1	protein_coding	57666	FBRSL1	NA	NA	168	12.33	3	4.02843e-05	0.00249645	GTEx/v8/Brain_Cerebellum	-	Yes	EP_correlation_cell_type_oneway	2.844e-15	rs73486469;rs7295014;rs4883585;rs11614702;rs9738068;rs5023077;rs12821205;rs7312710	26
ENSG00000187848	P2RX2	12	133195366	133198972	1	protein_coding	22953	P2RX2	9.6942e-12	NA	0	0	126	1.03304e-12	1.45498e-15	GTEx/v8/Brain_Anterior_cingulate_cortex_BA24:GTEx/v8/Brain_Cortex:GTEx/v8/Brain_Frontal_Cortex_BA9	-	No	NA	2.844e-15	rs4883585;rs7312710;rs9738068;rs7295014;rs12821205;rs5023077	26
ENSG00000177084	POLE	12	133200348	133263951	-1	protein_coding	5426	POLE	1.00661e-14	-0.321627	0	0	114	3.37005e-10	2.66596e-80	BRAINEAC/CRBL:BRAINEAC/HIPP:BRAINEAC/TCTX:GTEx/v8/Brain_Caudate_basal_ganglia:GTEx/v8/Brain_Cerebellar_Hemisphere:GTEx/v8/Brain_Cerebellum:GTEx/v8/Brain_Cortex	-	Yes	Promoter_anchored_loops:IMR90	1.4591e-12	rs7295014;rs4883585;rs9738068;rs7312710;rs11614702;rs12821205;rs5023077;rs4883585:rs73486469:rs9738068:rs11614702:rs7295014:rs7312710	26
ENSG00000176894	PXMP2	12	133264192	133297276	1	protein_coding	5827	PXMP2	0.0288943	NA	0	0	3	1.28792e-05	3.42695e-06	GTEx/v8/Brain_Cerebellum	-	Yes	Promoter_anchored_loops:IMR90	3.4653e-11	rs5023077;rs12821205;rs7295014;rs4883585:rs73486469:rs9738068:rs11614702:rs7295014:rs7312710	26
ENSG00000256632	RP13-672B3.2	12	133264635	133291498	1	protein_coding	NA	NA	NA	NA	0	0	0	NA	NA	NA	NA	Yes	Promoter_anchored_loops:IMR90	3.4653e-11	rs7295014;rs4883585:rs73486469:rs9738068:rs11614702:rs7295014:rs7312710	26
ENSG00000090615	GOLGA3	12	133345495	133405444	-1	protein_coding	2802	GOLGA3	0.991564	1.10061	0	0	0	NA	NA	NA	NA	Yes	Promoter_anchored_loops	4.3916e-06	rs9738068:rs7312710	26
ENSG00000255874	LINC00346	13	111521578	111522162	-1	protein_coding	283487	LINC00346	NA	NA	0	0	0	NA	NA	NA	NA	Yes	IMR90:Mesenchymal_Stem_Cell	3.1503e-21	rs1278756:rs12585036:rs1299228	27
ENSG00000153495	TEX29	13	111968531	111996596	1	protein_coding	121793	TEX29	0.00145167	0.705199	0	0	0	NA	NA	NA	NA	Yes	IMR90	3.1503e-21	rs1278756:rs12585036:rs1299228	27
ENSG00000126216	TUBGCP3	13	113139325	113242481	-1	protein_coding	10426	TUBGCP3	0.952526	-1.01591	0	0	0	NA	NA	NA	NA	Yes	Adult_Cortex:Fetal_Cortex:IMR90:Mesenchymal_Stem_Cell:Mesendoderm:Trophoblast-like_Cell:hESC	3.1503e-21	rs1278756:rs12585036:rs1299228	27
ENSG00000197595	C13orf35	13	113301358	113338811	1	protein_coding	400165	C13orf35	0.00244696	-0.0923781	0	0	0	NA	NA	NA	NA	Yes	Promoter_anchored_loops:IMR90:Mesenchymal_Stem_Cell:hESC	3.1503e-21	rs1278756:rs12585036:rs1299228	27
ENSG00000068650	ATP11A	13	113344643	113541482	1	protein_coding	23250	ATP11A	0.967334	1.38482	21	11.12	0	NA	NA	NA	NA	Yes	Promoter_anchored_loops:Adult_Cortex:Fetal_Cortex:Left_Ventricle:Spleen:IMR90:Mesenchymal_Stem_Cell:Mesendoderm:Trophoblast-like_Cell:hESC	3.1503e-21	rs1278756;rs12585036;rs1299228;rs1278756:rs12585036:rs1299228	27
ENSG00000126217	MCF2L	13	113548692	113754053	1	protein_coding	23263	MCF2L	0.795541	NA	9	11.12	0	NA	NA	NA	NA	Yes	IMR90	9.1117e-20	rs12585036;rs1299228;rs1278756	27
ENSG00000126218	F10	13	113777128	113803843	1	protein_coding	2159	F10	0.160511	0.432217	0	0	0	NA	NA	NA	NA	Yes	Promoter_anchored_loops	9.3725e-14	rs12585036	27
ENSG00000150401	DCUN1D2	13	114110134	114145267	-1	protein_coding	55208	DCUN1D2	9.91158e-05	NA	0	0	0	NA	NA	NA	NA	Yes	Fetal_Cortex	9.1117e-20	rs12585036:rs1299228	27
ENSG00000150403	TMCO3	13	114145310	114204542	1	protein_coding	55002	TMCO3	6.68498e-10	NA	0	0	0	NA	NA	NA	NA	Yes	Fetal_Cortex	9.1117e-20	rs12585036:rs1299228	27
ENSG00000184497	TMEM255B	13	114462216	114514926	1	protein_coding	348013	TMEM255B	3.8536e-10	NA	0	0	0	NA	NA	NA	NA	Yes	Promoter_anchored_loops	9.3725e-14	rs1299228:rs12585036	27
ENSG00000124391	IL17C	16	88704999	88706881	1	protein_coding	27189	IL17C	0.000566477	-0.60476	0	0	0	NA	NA	NA	NA	Yes	Adult_Cortex:Fetal_Cortex:IMR90:Mesenchymal_Stem_Cell:Mesendoderm:hESC	8.8961e-13	rs116889318:rs117169628	28
ENSG00000051523	CYBA	16	88709691	88717560	-1	protein_coding	1535	CYBA	0.00357298	NA	0	0	0	NA	NA	NA	NA	Yes	Promoter_anchored_loops:IMR90:Mesenchymal_Stem_Cell:Mesendoderm:hESC	8.8961e-13	rs116889318:rs117169628	28
ENSG00000167508	MVD	16	88718343	88729569	-1	protein_coding	4597	MVD	2.16344e-12	1.3349	0	0	0	NA	NA	NA	NA	Yes	Promoter_anchored_loops:GM12878:IMR90:Mesenchymal_Stem_Cell:Mesendoderm:Trophoblast-like_Cell:hESC	8.8961e-13	rs117169628:rs116889318	28
ENSG00000185669	SNAI3	16	88744090	88752901	-1	protein_coding	333929	SNAI3	0.00830566	NA	0	0	0	NA	NA	NA	NA	Yes	GM12878:IMR90:Mesenchymal_Stem_Cell:Mesendoderm:Trophoblast-like_Cell:hESC	8.8961e-13	rs117169628:rs116889318	28
ENSG00000158717	RNF166	16	88762903	88772829	-1	protein_coding	115992	RNF166	0.551621	0.602589	0	0	0	NA	NA	NA	NA	Yes	Promoter_anchored_loops	2.414e-09	rs117169628:rs116889318	28
ENSG00000174177	CTU2	16	88772871	88781794	1	protein_coding	348180	CTU2	3.21677e-14	NA	0	0	0	NA	NA	NA	NA	Yes	Promoter_anchored_loops	2.414e-09	rs117169628:rs116889318	28
ENSG00000103335	PIEZO1	16	88781751	88851619	-1	protein_coding	9780	PIEZO1	0.535969	NA	0	0	0	NA	NA	NA	NA	Yes	Adult_Cortex:Fetal_Cortex:Mesenchymal_Stem_Cell:Mesendoderm	8.8961e-13	rs116889318:rs117169628	28
ENSG00000167513	CDT1	16	88869621	88875666	1	protein_coding	81620	CDT1	7.76436e-09	3.40834	0	0	0	NA	NA	NA	NA	Yes	Mesenchymal_Stem_Cell:Mesendoderm	8.8961e-13	rs117169628:rs116889318	28
ENSG00000198931	APRT	16	88875747	88878352	-1	protein_coding	353	APRT	4.7182e-10	0.397746	0	0	0	NA	NA	NA	NA	Yes	Mesenchymal_Stem_Cell:Mesendoderm	8.8961e-13	rs117169628:rs116889318	28
ENSG00000141012	GALNS	16	88880142	88923378	-1	protein_coding	2588	GALNS	0.00086204	0.823507	0	0	0	NA	NA	NA	NA	Yes	Promoter_anchored_loops:IMR90:Mesenchymal_Stem_Cell:Mesendoderm:Trophoblast-like_Cell:hESC	8.8961e-13	rs116889318:rs117169628	28
ENSG00000269422	AC092384.1	16	88894366	88894545	1	protein_coding	NA	NA	NA	NA	0	0	0	NA	NA	NA	NA	Yes	Promoter_anchored_loops:Fetal_Cortex:Mesendoderm:hESC	8.8961e-13	rs116889318:rs117169628	28
ENSG00000167515	TRAPPC2L	16	88922628	88929094	1	protein_coding	51693	TRAPPC2L	3.55188e-05	0.98365	0	0	0	NA	NA	NA	NA	Yes	Promoter_anchored_loops:IMR90:Mesenchymal_Stem_Cell:Mesendoderm:Trophoblast-like_Cell:hESC	8.8961e-13	rs116889318:rs117169628	28
ENSG00000205022	PABPN1L	16	88928034	88933068	-1	protein_coding	390748	PABPN1L	2.65471e-11	-0.122346	0	0	0	NA	NA	NA	NA	Yes	Adult_Cortex:Fetal_Cortex:IMR90:Mesenchymal_Stem_Cell:Mesendoderm:Trophoblast-like_Cell:hESC	8.8961e-13	rs116889318:rs117169628	28
ENSG00000129993	CBFA2T3	16	88941266	89043612	-1	protein_coding	863	CBFA2T3	0.45444	-1.30126	0	0	0	NA	NA	NA	NA	Yes	Promoter_anchored_loops:GM12878:IMR90:Mesenchymal_Stem_Cell:Mesendoderm	8.8961e-13	rs116889318:rs117169628	28
ENSG00000205018	RP11-830F9.6	16	89006197	89017932	1	protein_coding	NA	NA	NA	NA	0	0	0	NA	NA	NA	NA	Yes	Promoter_anchored_loops:Fetal_Cortex:Left_Ventricle:Spleen:GM12878:IMR90:Mesenchymal_Stem_Cell:Mesendoderm:Neural_Progenitor_Cell:Trophoblast-like_Cell:hESC	1.3715e-14	rs116889318:rs117169628	28
ENSG00000176715	ACSF3	16	89154783	89222254	1	protein_coding	197322	ACSF3	1.37226e-15	0.534683	39	11.62	50	7.04203e-14	5.91675e-13	GTEx/v8/Brain_Amygdala:GTEx/v8/Brain_Anterior_cingulate_cortex_BA24:GTEx/v8/Brain_Caudate_basal_ganglia:GTEx/v8/Brain_Cerebellum:GTEx/v8/Brain_Cortex:GTEx/v8/Brain_Frontal_Cortex_BA9:GTEx/v8/Brain_Hippocampus:GTEx/v8/Brain_Hypothalamus:GTEx/v8/Brain_Nucleus_accumbens_basal_ganglia:GTEx/v8/Brain_Putamen_basal_ganglia:GTEx/v8/Brain_Substantia_nigra	+	Yes	Promoter_anchored_loops	1.3715e-14	rs116889318;rs117169628	28
ENSG00000129910	CDH15	16	89238175	89261900	1	protein_coding	1013	CDH15	5.96232e-12	NA	40	28	49	1.17714e-10	2.18789e-06	GTEx/v8/Brain_Cerebellar_Hemisphere:GTEx/v8/Brain_Cerebellum	-	Yes	Promoter_anchored_loops:Adult_Cortex:Fetal_Cortex:GM12878:IMR90:Mesenchymal_Stem_Cell:Mesendoderm:Trophoblast-like_Cell:hESC	1.3715e-14	rs117169628;rs116889318;rs117169628:rs116889318	28
ENSG00000259803	SLC22A31	16	89262406	89268072	-1	protein_coding	146429	SLC22A31	NA	NA	25	28	50	1.21689e-18	5.22373e-13	GTEx/v8/Brain_Amygdala:GTEx/v8/Brain_Caudate_basal_ganglia:GTEx/v8/Brain_Cerebellum:GTEx/v8/Brain_Cortex:GTEx/v8/Brain_Nucleus_accumbens_basal_ganglia:GTEx/v8/Brain_Putamen_basal_ganglia	+	Yes	Promoter_anchored_loops:IMR90	1.3715e-14	rs117169628;rs116889318;rs117169628:rs116889318	28
ENSG00000170100	ZNF778	16	89284118	89295363	1	protein_coding	197320	ZNF778	1.63414e-15	0.619663	14	7.486	52	3.94967e-27	2.76793e-21	BRAINEAC/CRBL:GTEx/v8/Brain_Cerebellar_Hemisphere:GTEx/v8/Brain_Cerebellum	+	Yes	Adult_Cortex:Fetal_Cortex:GM12878:IMR90:Mesenchymal_Stem_Cell	1.3715e-14	rs116889318;rs117169628;rs117169628:rs116889318	28
ENSG00000167522	ANKRD11	16	89334038	89556969	-1	protein_coding	29123	ANKRD11	1	NA	1	3.807	0	NA	NA	NA	NA	Yes	Adult_Cortex:Fetal_Cortex:Left_Ventricle:Liver:GM12878:IMR90:Mesenchymal_Stem_Cell:Mesendoderm:Trophoblast-like_Cell:hESC	8.8961e-13	rs116889318;rs116889318:rs117169628	28
ENSG00000268218	AC137932.1	16	89334512	89339452	1	protein_coding	NA	NA	NA	NA	0	0	0	NA	NA	NA	NA	Yes	Promoter_anchored_loops:IMR90:Mesenchymal_Stem_Cell:Mesendoderm:Trophoblast-like_Cell	0.0030238	rs116889318	28
ENSG00000197912	SPG7	16	89557325	89624176	1	protein_coding	6687	SPG7	1.38467e-18	-0.341443	1	0.684	0	NA	NA	NA	NA	Yes	Adult_Cortex:Fetal_Cortex:Left_Ventricle:Liver:GM12878:IMR90:Mesenchymal_Stem_Cell:Mesendoderm:Trophoblast-like_Cell:hESC	8.8961e-13	rs116889318;rs116889318:rs117169628	28
ENSG00000167526	RPL13	16	89627065	89630950	1	protein_coding	6137	RPL13	0.914867	0.778409	0	0	0	NA	NA	NA	NA	Yes	Left_Ventricle:Liver:GM12878:IMR90:Mesenchymal_Stem_Cell:Mesendoderm:Trophoblast-like_Cell:hESC	0.00016132	rs116889318	28
ENSG00000178773	CPNE7	16	89642176	89663654	1	protein_coding	27132	CPNE7	1.63023e-13	NA	0	0	0	NA	NA	NA	NA	Yes	Promoter_anchored_loops	NA	rs116889318	28
ENSG00000015413	DPEP1	16	89679716	89704839	1	protein_coding	1800	DPEP1	0.000136493	-0.167373	0	0	0	NA	NA	NA	NA	Yes	Promoter_anchored_loops	0.048447	rs116889318	28
ENSG00000260259	RP11-368I7.4	16	89749028	89752977	-1	protein_coding	105371416	LINC02166	NA	NA	0	0	0	NA	NA	NA	NA	Yes	Adult_Cortex:Fetal_Cortex	0.0084193	rs116889318	28
ENSG00000158792	SPATA2L	16	89762751	89768113	-1	protein_coding	124044	SPATA2L	0.0469219	1.08873	0	0	0	NA	NA	NA	NA	Yes	Promoter_anchored_loops	NA	rs116889318	28
ENSG00000075399	VPS9D1	16	89773542	89787394	-1	protein_coding	9605	VPS9D1	0.00176648	NA	0	0	0	NA	NA	NA	NA	Yes	Adult_Cortex:Fetal_Cortex	0.0084193	rs116889318	28
ENSG00000158805	ZNF276	16	89786808	89807311	1	protein_coding	92822	ZNF276	0.000257275	NA	0	0	0	NA	NA	NA	NA	Yes	Adult_Cortex:Fetal_Cortex	0.0084193	rs116889318	28
ENSG00000141002	TCF25	16	89940000	89977792	1	protein_coding	22980	TCF25	0.0517783	NA	0	0	0	NA	NA	NA	NA	Yes	Promoter_anchored_loops	NA	rs116889318	28
ENSG00000258839	MC1R	16	89978527	89987385	1	protein_coding	4157	MC1R	3.24606e-07	0.608794	0	0	0	NA	NA	NA	NA	Yes	Promoter_anchored_loops	1.6984e-09	rs117169628:rs116889318	28
ENSG00000140995	DEF8	16	90014333	90034468	1	protein_coding	54849	DEF8	0.389991	1.45752	0	0	0	NA	NA	NA	NA	Yes	Promoter_anchored_loops	0.00016132	rs116889318	28
ENSG00000177946	CENPBD1	16	90036206	90038942	-1	protein_coding	92806	CENPBD1	0.0200721	-0.392978	0	0	0	NA	NA	NA	NA	Yes	Promoter_anchored_loops	0.00016132	rs116889318	28
ENSG00000126581	BECN1	17	40962152	40985367	-1	protein_coding	8678	BECN1	0.998698	-0.469388	0	0	0	NA	NA	NA	NA	Yes	Left_Ventricle	2.824e-14	rs3785884	29
ENSG00000131467	PSME3	17	40976402	40995774	1	protein_coding	10197	PSME3	0.988104	-1.7453	0	0	0	NA	NA	NA	NA	Yes	Left_Ventricle	2.824e-14	rs3785884	29
ENSG00000131480	AOC2	17	40996617	41002724	1	protein_coding	314	AOC2	5.1394e-10	0.0413506	0	0	0	NA	NA	NA	NA	Yes	Left_Ventricle	2.824e-14	rs3785884	29
ENSG00000161647	MPP3	17	41878167	41910538	-1	protein_coding	4356	MPP3	1.99786e-05	NA	0	0	0	NA	NA	NA	NA	Yes	Mesenchymal_Stem_Cell	1.4088e-13	rs3785884	29
ENSG00000180340	FZD2	17	42634925	42636907	1	protein_coding	2535	FZD2	NA	NA	0	0	2	0.000653598	0.0460232	BRAINEAC/THAL	NA	No	NA	4.7559e-10	rs3785884	29
ENSG00000180329	CCDC43	17	42750437	42767147	-1	protein_coding	124808	CCDC43	0.000257178	-0.924708	0	0	0	NA	NA	NA	NA	Yes	Adult_Cortex	1.3865e-09	rs3785884	29
ENSG00000161692	DBF4B	17	42785976	42829632	1	protein_coding	80174	DBF4B	4.43214e-08	-0.507761	0	0	555	0.000110718	0.00189628	BRAINEAC/OCTX	NA	Yes	Promoter_anchored_loops	3.9778e-16	rs3785884;rs55938136	29
ENSG00000182963	GJC1	17	42875816	42908184	-1	protein_coding	10052	GJC1	0.944105	-2.78299	0	0	0	NA	NA	NA	NA	Yes	Promoter_anchored_loops	6.2554e-11	rs3785884:rs59079071	29
ENSG00000131097	HIGD1B	17	42923721	42927848	1	protein_coding	51751	HIGD1B	0.00234558	-0.344883	0	0	0	NA	NA	NA	NA	Yes	Fetal_Cortex	2.1536e-15	rs59079071:rs3785884:rs12051901	29
ENSG00000108883	EFTUD2	17	42927311	42977030	-1	protein_coding	9343	EFTUD2	0.999991	0.211209	0	0	0	NA	NA	NA	NA	Yes	Adult_Cortex	1.0728e-10	rs59079071:rs3785884	29
ENSG00000167131	CCDC103	17	42976510	42982758	1	protein_coding	388389	CCDC103	0.00218552	3.73457e-05	0	0	0	NA	NA	NA	NA	Yes	Adult_Cortex	1.0728e-10	rs59079071:rs3785884	29
ENSG00000214447	FAM187A	17	42977135	42982758	1	protein_coding	100528020	FAM187A	NA	NA	0	0	0	NA	NA	NA	NA	Yes	Adult_Cortex	1.0728e-10	rs59079071:rs3785884	29
ENSG00000131095	GFAP	17	42982376	42994305	-1	protein_coding	2670	GFAP	2.22937e-05	-0.265503	0	0	0	NA	NA	NA	NA	Yes	Promoter_anchored_loops	3.3961e-11	rs59079071:rs3785884	29
ENSG00000136448	NMT1	17	43128978	43186384	1	protein_coding	4836	NMT1	0.998501	0.0324477	0	0	1802	9.32642e-06	2.3859e-07	GTEx/v8/Brain_Cerebellar_Hemisphere:GTEx/v8/Brain_Cerebellum:GTEx/v8/Brain_Spinal_cord_cervical_c-1	+	Yes	Promoter_anchored_loops	3.8362e-16	rs3785884;rs55938136;rs3785884:rs59079071	29
ENSG00000186834	HEXIM1	17	43224684	43229468	1	protein_coding	10614	HEXIM1	0.9444	-1.49531	0	0	0	NA	NA	NA	NA	Yes	Promoter_anchored_loops	3.6093e-11	rs3785884	29
ENSG00000168517	HEXIM2	17	43238067	43247407	1	protein_coding	124790	HEXIM2	0.368237	-0.798107	0	0	0	NA	NA	NA	NA	Yes	Adult_Cortex:Fetal_Cortex	3.9778e-16	rs59079071:rs3785884:rs117615688	29
ENSG00000184922	FMNL1	17	43298811	43324687	1	protein_coding	752	FMNL1	0.999687	NA	0	0	2707	1.02394e-24	7.89257e-19	GTEx/v8/Brain_Cerebellar_Hemisphere:GTEx/v8/Brain_Cerebellum	+	Yes	Promoter_anchored_loops:EP_correlation_cell_type_oneway:Adult_Cortex:Fetal_Cortex:GM12878:IMR90:Mesenchymal_Stem_Cell	3.8362e-16	rs3785884;rs55938136;rs2435200;rs7225002;rs59079071;rs117615688;rs12051901;rs59079071:rs3785884	29
ENSG00000184361	SPATA32	17	43331760	43339479	-1	protein_coding	124783	SPATA32	2.95265e-05	-0.414756	0	0	0	NA	NA	NA	NA	Yes	Promoter_anchored_loops:Fetal_Cortex:Left_Ventricle:Spleen:GM12878:IMR90:Mesenchymal_Stem_Cell:Mesendoderm	6.5973e-16	rs59079071:rs3785884:rs7225002	29
ENSG00000159314	ARHGAP27	17	43471275	43511787	-1	protein_coding	201176	ARHGAP27	0.00125584	-0.761628	118	18.95	2848	4.59328e-19	7.23313e-14	GTEx/v8/Brain_Caudate_basal_ganglia:GTEx/v8/Brain_Cerebellar_Hemisphere:GTEx/v8/Brain_Cerebellum:GTEx/v8/Brain_Cortex:GTEx/v8/Brain_Nucleus_accumbens_basal_ganglia:GTEx/v8/Brain_Putamen_basal_ganglia	-	Yes	Promoter_anchored_loops	3.8362e-16	rs3785884;rs59079071;rs55938136;rs2435200;rs7225002;rs12051901;rs3785884:rs59079071	29
ENSG00000225190	PLEKHM1	17	43513266	43568115	-1	protein_coding	9842	PLEKHM1	0.840543	-0.663068	148	18.95	3270	1.97798e-42	8.79568e-35	BRAINEAC/CRBL:GTEx/v8/Brain_Amygdala:GTEx/v8/Brain_Anterior_cingulate_cortex_BA24:GTEx/v8/Brain_Caudate_basal_ganglia:GTEx/v8/Brain_Cerebellar_Hemisphere:GTEx/v8/Brain_Cerebellum:GTEx/v8/Brain_Cortex:GTEx/v8/Brain_Frontal_Cortex_BA9:GTEx/v8/Brain_Hypothalamus:GTEx/v8/Brain_Nucleus_accumbens_basal_ganglia:GTEx/v8/Brain_Putamen_basal_ganglia	-	Yes	Promoter_anchored_loops	3.8362e-16	rs3785884;rs59079071;rs55938136;rs2435200;rs117615688;rs12051901;rs7225002;rs3785884:rs117615688:rs55938136	29
ENSG00000120088	CRHR1	17	43699267	43913194	1	protein_coding	1394	CRHR1	0.792134	2.03809	934	19.39	3344	5.1234e-07	6.73979e-06	BRAINEAC/CRBL:BRAINEAC/FCTX:BRAINEAC/HIPP:BRAINEAC/MEDU:BRAINEAC/TCTX:BRAINEAC/WHMT:BRAINEAC/aveALL:GTEx/v8/Brain_Caudate_basal_ganglia:GTEx/v8/Brain_Cortex:GTEx/v8/Brain_Hippocampus:GTEx/v8/Brain_Nucleus_accumbens_basal_ganglia:GTEx/v8/Brain_Putamen_basal_ganglia	+	Yes	Promoter_anchored_loops:IMR90:Mesenchymal_Stem_Cell:Mesendoderm:hESC	3.8362e-16	rs3785884;rs117615688;rs55938136;rs2435200;rs59079071;rs12051901;rs7225002;rs59079071:rs3785884:rs7225002	29
ENSG00000185294	SPPL2C	17	43922256	43924438	1	protein_coding	162540	SPPL2C	2.29525e-05	0.187395	119	23.5	3394	6.65162e-25	5.44181e-19	BRAINEAC/CRBL:GTEx/v8/Brain_Cerebellar_Hemisphere:GTEx/v8/Brain_Cerebellum:GTEx/v8/Brain_Cortex:GTEx/v8/Brain_Frontal_Cortex_BA9	-	Yes	Promoter_anchored_loops:EP_correlation_organ_oneway:Aorta:Left_Ventricle:Liver:IMR90:Mesenchymal_Stem_Cell:Mesendoderm:Neural_Progenitor_Cell:Trophoblast-like_Cell:hESC	3.8362e-16	rs3785884;rs55938136;rs2435200;rs7225002;rs59079071;rs117615688;rs3785884:rs12051901:rs7225002:rs117615688:rs55938136:rs2435200:rs59079071	29
ENSG00000186868	MAPT	17	43971748	44105700	1	protein_coding	4137	MAPT	4.68265e-05	2.01024	803	26.8	3381	1.10318e-07	7.42082e-05	BRAINEAC/CRBL:BRAINEAC/MEDU:BRAINEAC/TCTX:BRAINEAC/THAL:BRAINEAC/WHMT:GTEx/v8/Brain_Caudate_basal_ganglia:GTEx/v8/Brain_Cerebellar_Hemisphere:GTEx/v8/Brain_Cerebellum	+	Yes	Promoter_anchored_loops:EP_correlation_cell_type_oneway:Adult_Cortex:Fetal_Cortex:IMR90:Mesenchymal_Stem_Cell:Mesendoderm:hESC	3.8362e-16	rs3785884;rs12051901;rs2435200;rs7225002;rs59079071;rs55938136;rs3785884:rs12051901:rs2435200:rs7225002:rs117615688:rs55938136	29
ENSG00000256762	STH	17	44076616	44077060	1	protein_coding	246744	STH	0.00444467	0.274193	100	19.15	3046	0.000661056	0.00467071	BRAINEAC/FCTX:BRAINEAC/TCTX:BRAINEAC/aveALL	NA	Yes	Promoter_anchored_loops:Adult_Cortex:Aorta:Left_Ventricle:Liver:GM12878:IMR90:Mesenchymal_Stem_Cell:Mesendoderm:Trophoblast-like_Cell:hESC	3.8362e-16	rs3785884;rs12051901;rs2435200;rs55938136;rs3785884:rs7225002:rs117615688:rs55938136:rs12051901	29
ENSG00000120071	KANSL1	17	44107282	44302733	-1	protein_coding	284058	KANSL1	0.999734	0.0589452	1075	26.4	3376	2.73607e-17	1.59104e-12	BRAINEAC/CRBL:BRAINEAC/FCTX:BRAINEAC/HIPP:BRAINEAC/MEDU:BRAINEAC/OCTX:BRAINEAC/TCTX:BRAINEAC/THAL:BRAINEAC/WHMT:BRAINEAC/aveALL:GTEx/v8/Brain_Amygdala:GTEx/v8/Brain_Anterior_cingulate_cortex_BA24:GTEx/v8/Brain_Caudate_basal_ganglia:GTEx/v8/Brain_Cerebellar_Hemisphere:GTEx/v8/Brain_Cerebellum:GTEx/v8/Brain_Cortex:GTEx/v8/Brain_Frontal_Cortex_BA9:GTEx/v8/Brain_Hippocampus:GTEx/v8/Brain_Hypothalamus…	-	Yes	Promoter_anchored_loops:GM12878:Mesenchymal_Stem_Cell	3.8362e-16	rs3785884;rs7225002;rs12051901;rs55938136;rs2435200;rs59079071;rs3785884:rs2435200:rs12051901:rs7225002	29
ENSG00000228696	ARL17B	17	44352150	44439130	-1	protein_coding	100506084	ARL17B	NA	-0.428243	287	15.22	60	9.45419e-23	1.94945e-22	BRAINEAC/CRBL:BRAINEAC/SNIG:BRAINEAC/THAL:BRAINEAC/WHMT:GTEx/v8/Brain_Amygdala:GTEx/v8/Brain_Anterior_cingulate_cortex_BA24:GTEx/v8/Brain_Caudate_basal_ganglia:GTEx/v8/Brain_Cerebellar_Hemisphere:GTEx/v8/Brain_Cerebellum:GTEx/v8/Brain_Cortex:GTEx/v8/Brain_Frontal_Cortex_BA9:GTEx/v8/Brain_Hippocampus:GTEx/v8/Brain_Hypothalamus:GTEx/v8/Brain_Nucleus_accumbens_basal_ganglia:GTEx/v8/Brain_Putamen_bas…	-	Yes	Promoter_anchored_loops	1.2824e-10	rs3785884;rs7225002;rs12051901;rs2435200	29
ENSG00000176681	LRRC37A	17	44370099	44415160	1	protein_coding	9884	LRRC37A	0.890487	NA	67	15.22	3374	3.42123e-50	4.8669e-42	BRAINEAC/HIPP:GTEx/v8/Brain_Amygdala:GTEx/v8/Brain_Anterior_cingulate_cortex_BA24:GTEx/v8/Brain_Caudate_basal_ganglia:GTEx/v8/Brain_Cerebellar_Hemisphere:GTEx/v8/Brain_Cerebellum:GTEx/v8/Brain_Cortex:GTEx/v8/Brain_Frontal_Cortex_BA9:GTEx/v8/Brain_Hippocampus:GTEx/v8/Brain_Hypothalamus:GTEx/v8/Brain_Nucleus_accumbens_basal_ganglia:GTEx/v8/Brain_Putamen_basal_ganglia:GTEx/v8/Brain_Spinal_cord_cervi…	-	Yes	EP_links_oneway:Promoter_anchored_loops:GM12878:Mesenchymal_Stem_Cell:Mesendoderm	3.8362e-16	rs3785884;rs7225002;rs55938136;rs12051901;rs59079071;rs117615688;rs2435200;rs3785884:rs7225002:rs12051901:rs2435200	29
ENSG00000238083	LRRC37A2	17	44588877	44633016	1	protein_coding	474170	LRRC37A2	NA	NA	11	19.03	3391	2.67826e-52	7.9119e-44	BRAINEAC/CRBL:BRAINEAC/FCTX:BRAINEAC/HIPP:BRAINEAC/MEDU:BRAINEAC/OCTX:BRAINEAC/PUTM:BRAINEAC/SNIG:BRAINEAC/TCTX:BRAINEAC/THAL:BRAINEAC/WHMT:BRAINEAC/aveALL:GTEx/v8/Brain_Amygdala:GTEx/v8/Brain_Anterior_cingulate_cortex_BA24:GTEx/v8/Brain_Caudate_basal_ganglia:GTEx/v8/Brain_Cerebellar_Hemisphere:GTEx/v8/Brain_Cerebellum:GTEx/v8/Brain_Cortex:GTEx/v8/Brain_Frontal_Cortex_BA9:GTEx/v8/Brain_Hippocampu…	-	Yes	Mesenchymal_Stem_Cell	3.8362e-16	rs3785884;rs7225002;rs59079071;rs55938136;rs12051901;rs2435200;rs117615688;rs3785884:rs7225002	29
ENSG00000185829	ARL17A	17	44594068	44657088	-1	protein_coding	51326	ARL17A	NA	-2.38258	10	19.03	2762	4.38968e-38	7.41812e-31	BRAINEAC/CRBL:BRAINEAC/SNIG:BRAINEAC/THAL:BRAINEAC/WHMT:GTEx/v8/Brain_Amygdala:GTEx/v8/Brain_Anterior_cingulate_cortex_BA24:GTEx/v8/Brain_Caudate_basal_ganglia:GTEx/v8/Brain_Cerebellar_Hemisphere:GTEx/v8/Brain_Cerebellum:GTEx/v8/Brain_Cortex:GTEx/v8/Brain_Frontal_Cortex_BA9:GTEx/v8/Brain_Hippocampus:GTEx/v8/Brain_Hypothalamus:GTEx/v8/Brain_Nucleus_accumbens_basal_ganglia:GTEx/v8/Brain_Putamen_bas…	-	No	NA	3.8362e-16	rs7225002;rs3785884;rs12051901;rs2435200;rs55938136;rs117615688	29
ENSG00000073969	NSF	17	44668035	44834830	1	protein_coding	4905	NSF	0.713682	-0.566247	56	17.18	2421	1.64199e-06	2.14459e-10	GTEx/v8/Brain_Cerebellum:GTEx/v8/Brain_Cortex	+	No	NA	3.9778e-16	rs3785884;rs55938136;rs7225002	29
ENSG00000108379	WNT3	17	44839872	44910520	-1	protein_coding	7473	WNT3	0.946108	-0.191111	40	16.08	42	2.14778e-06	1.1843e-51	GTEx/v8/Brain_Cerebellar_Hemisphere:GTEx/v8/Brain_Cerebellum:GTEx/v8/Brain_Cortex:GTEx/v8/Brain_Frontal_Cortex_BA9:GTEx/v8/Brain_Hypothalamus:GTEx/v8/Brain_Nucleus_accumbens_basal_ganglia	-	Yes	Promoter_anchored_loops:Adult_Cortex:Mesenchymal_Stem_Cell:hESC	4.2009e-15	rs3785884;rs7225002;rs12051901;rs3785884:rs7225002	29
ENSG00000158955	WNT9B	17	44910567	44964096	1	protein_coding	7484	WNT9B	0.0516168	NA	0	0	0	NA	NA	NA	NA	Yes	Promoter_anchored_loops:Adult_Cortex:Mesenchymal_Stem_Cell:hESC	1.4088e-13	rs3785884:rs7225002	29
ENSG00000108433	GOSR2	17	45000483	45105003	1	protein_coding	9570	GOSR2	0.000289194	0.147391	0	0	0	NA	NA	NA	NA	Yes	IMR90:Mesenchymal_Stem_Cell:Mesendoderm:hESC	6.5973e-16	rs3785884:rs7225002	29
ENSG00000262633	RP11-156P1.2	17	45000499	45124520	1	protein_coding	NA	NA	NA	NA	0	0	0	NA	NA	NA	NA	Yes	IMR90:Mesenchymal_Stem_Cell:Mesendoderm:hESC	6.5973e-16	rs3785884:rs7225002	29
ENSG00000179673	RPRML	17	45055523	45056614	-1	protein_coding	388394	RPRML	0.421295	NA	0	0	0	NA	NA	NA	NA	Yes	Left_Ventricle:Liver:Right_Ventricle:GM12878:IMR90:Mesenchymal_Stem_Cell:Mesendoderm:Trophoblast-like_Cell:hESC	3.8362e-16	rs3785884:rs7225002:rs117615688:rs55938136:rs12051901:rs2435200	29
ENSG00000004897	CDC27	17	45195069	45266788	-1	protein_coding	996	CDC27	0.486673	-0.787143	0	0	0	NA	NA	NA	NA	Yes	Left_Ventricle:Mesenchymal_Stem_Cell:Mesendoderm:hESC	1.6781e-15	rs3785884:rs12051901:rs7225002	29
ENSG00000198336	MYL4	17	45277812	45301045	1	protein_coding	4635	MYL4	0.000175625	-0.33374	0	0	0	NA	NA	NA	NA	Yes	Fetal_Cortex:Left_Ventricle:Mesenchymal_Stem_Cell:Mesendoderm:hESC	1.6781e-15	rs3785884:rs12051901:rs7225002	29
ENSG00000259207	ITGB3	17	45331212	45421658	1	protein_coding	3690	ITGB3	0.1417	-0.214709	0	0	0	NA	NA	NA	NA	Yes	Left_Ventricle:IMR90:Mesenchymal_Stem_Cell:Mesendoderm:Trophoblast-like_Cell:hESC	1.4088e-13	rs8080531:rs150038047:rs3785884:rs7225002	1 day, 5:30:00
ENSG00000259753	ITGB3	17	45331263	45421658	1	protein_coding	3690	ITGB3	NA	-0.214709	0	0	0	NA	NA	NA	NA	Yes	Left_Ventricle:IMR90:Mesenchymal_Stem_Cell:Mesendoderm:Trophoblast-like_Cell:hESC	1.4088e-13	rs8080531:rs150038047:rs3785884:rs7225002	1 day, 5:30:00
ENSG00000178852	EFCAB13	17	45400656	45518678	1	protein_coding	124989	EFCAB13	8.21992e-19	-0.190445	0	0	3	4.77043e-05	1.77534e-07	GTEx/v8/Brain_Anterior_cingulate_cortex_BA24	-	Yes	Mesenchymal_Stem_Cell:Mesendoderm:hESC	1.4088e-13	rs3785884	29
ENSG00000108424	KPNB1	17	45726842	45762871	1	protein_coding	3837	KPNB1	0.999994	-0.517927	0	0	0	NA	NA	NA	NA	Yes	IMR90:Mesenchymal_Stem_Cell:hESC	1.6781e-15	rs3785884:rs12051901:rs7225002	29
ENSG00000073861	TBX21	17	45810610	45823485	1	protein_coding	30009	TBX21	0.963243	0.0831505	0	0	0	NA	NA	NA	NA	Yes	Mesenchymal_Stem_Cell	1.4088e-13	rs3785884	29
ENSG00000189120	SP6	17	45922279	45933240	-1	protein_coding	80320	SP6	0.0229476	-1.12958	0	0	0	NA	NA	NA	NA	Yes	Left_Ventricle:Mesenchymal_Stem_Cell:Mesendoderm	3.1476e-14	rs8080531:rs3848456;rs8080531:rs150038047:rs3785884:rs7225002	1 day, 5:30:00
ENSG00000108439	PNPO	17	46018872	46025654	1	protein_coding	55163	PNPO	3.71896e-05	0.17935	0	0	0	NA	NA	NA	NA	Yes	Mesendoderm	1.4088e-13	rs3785884	29
ENSG00000167183	PRR15L	17	46029333	46035244	-1	protein_coding	79170	PRR15L	0.481247	0.303263	0	0	0	NA	NA	NA	NA	Yes	Mesendoderm	1.4088e-13	rs3785884	29
ENSG00000120094	HOXB1	17	46605888	46608359	-1	protein_coding	3211	HOXB1	0.1152	-0.795582	0	0	0	NA	NA	NA	NA	Yes	Left_Ventricle:Mesendoderm	2.0918e-10	rs150038047:rs3785884:rs7225002	1 day, 5:30:00
ENSG00000173917	HOXB2	17	46618256	46623441	-1	protein_coding	3212	HOXB2	0.00183831	0.974079	0	0	0	NA	NA	NA	NA	Yes	Left_Ventricle:Mesendoderm	2.0918e-10	rs150038047:rs3785884:rs7225002	1 day, 5:30:00
ENSG00000167083	GNGT2	17	47280153	47287936	-1	protein_coding	2793	GNGT2	0.173048	0.281504	0	0	0	NA	NA	NA	NA	Yes	IMR90:Mesenchymal_Stem_Cell	3.1476e-14	rs150038047:rs8080531:rs3848456;rs8080531	30
ENSG00000108798	ABI3	17	47287589	47300587	1	protein_coding	51225	ABI3	0.027711	-0.453438	0	0	0	NA	NA	NA	NA	Yes	IMR90:Mesenchymal_Stem_Cell	3.1476e-14	rs150038047:rs8080531:rs3848456;rs8080531	30
ENSG00000173868	PHOSPHO1	17	47300724	47308128	-1	protein_coding	162466	PHOSPHO1	0.631109	-0.624653	0	0	0	NA	NA	NA	NA	Yes	Fetal_Cortex:IMR90:Mesenchymal_Stem_Cell	3.1476e-14	rs150038047:rs8080531:rs3848456;rs8080531	30
ENSG00000198740	ZNF652	17	47366568	47439835	-1	protein_coding	22834	ZNF652	0.97074	0.214055	0	0	0	NA	NA	NA	NA	Yes	EP_correlation_cell_type_oneway:IMR90:Mesenchymal_Stem_Cell:Mesendoderm	3.1476e-14	rs8080531:rs150038047:rs3848456;rs8080531	30
ENSG00000262039	RP11-81K2.1	17	47448102	47554350	1	protein_coding	NA	NA	NA	NA	0	0	0	NA	NA	NA	NA	Yes	IMR90:Mesenchymal_Stem_Cell:Mesendoderm	3.1476e-14	rs8080531:rs150038047:rs3848456;rs8080531	30
ENSG00000167085	PHB	17	47481414	47492246	-1	protein_coding	5245	PHB	0.821632	-0.186505	0	0	0	NA	NA	NA	NA	Yes	IMR90:Mesenchymal_Stem_Cell:Mesendoderm	2.5612e-21	rs8080531:rs150038047:rs3848456;rs8080531:rs3848456;rs150038047:rs3848456	30
ENSG00000064300	NGFR	17	47572655	47592379	1	protein_coding	4804	NGFR	0.238222	1.30126	0	0	0	NA	NA	NA	NA	Yes	GM12878:IMR90:Mesenchymal_Stem_Cell:Mesendoderm:Trophoblast-like_Cell:hESC	2.5612e-21	rs8080531:rs150038047:rs3848456;rs8080531:rs3848456;rs150038047:rs3848456	30
ENSG00000182575	NXPH3	17	47653220	47661189	1	protein_coding	11248	NXPH3	0.793272	NA	0	0	0	NA	NA	NA	NA	Yes	Promoter_anchored_loops:Adult_Cortex:Fetal_Cortex:Left_Ventricle:Lung:Spleen:IMR90:Mesenchymal_Stem_Cell:Mesendoderm:Trophoblast-like_Cell:hESC	2.5612e-21	rs8080531:rs150038047:rs3848456;rs8080531:rs3848456;rs150038047:rs3848456	30
ENSG00000121067	SPOP	17	47676246	47755596	-1	protein_coding	8405	SPOP	0.992531	-0.403232	0	0	0	NA	NA	NA	NA	Yes	Adult_Cortex:Fetal_Cortex:GM12878:IMR90:Mesenchymal_Stem_Cell:Mesendoderm:Trophoblast-like_Cell:hESC	3.1476e-14	rs8080531:rs150038047:rs3848456;rs8080531:rs3848456;rs150038047:rs3848456	30
ENSG00000121073	SLC35B1	17	47778305	47786376	-1	protein_coding	10237	SLC35B1	0.0132863	-0.324451	5	17.75	0	NA	NA	NA	NA	Yes	Promoter_anchored_loops:Adult_Cortex:Fetal_Cortex:GM12878:IMR90:Mesenchymal_Stem_Cell:Mesendoderm:hESC	2.5612e-21	rs8080531;rs150038047:rs3848456;rs8080531:rs8080531:rs3848456	30
ENSG00000121104	FAM117A	17	47787694	47866542	-1	protein_coding	81558	FAM117A	1.21996e-05	-0.638853	16	17.75	0	NA	NA	NA	NA	Yes	Promoter_anchored_loops:EP_correlation_cell_type_oneway:Left_Ventricle:GM12878:IMR90:Mesenchymal_Stem_Cell:Mesendoderm:Trophoblast-like_Cell:hESC	3.1476e-14	rs8080531;rs150038047;rs3848456;rs8080531:rs3848456;rs8080531:rs150038047	30
ENSG00000136504	KAT7	17	47865917	47906458	1	protein_coding	11143	KAT7	0.999957	-1.7246	10	11.04	0	NA	NA	NA	NA	Yes	Promoter_anchored_loops:EP_correlation_cell_type_oneway:Left_Ventricle:GM12878:IMR90:Mesenchymal_Stem_Cell:Mesendoderm:Trophoblast-like_Cell:hESC	3.1476e-14	rs8080531;rs150038047;rs3848456;rs8080531:rs3848456;rs8080531:rs150038047	30
ENSG00000176358	TAC4	17	47915671	47925379	-1	protein_coding	255061	TAC4	0.0419589	-0.368983	9	16.08	0	NA	NA	NA	NA	Yes	IMR90:Mesenchymal_Stem_Cell:Mesendoderm:Trophoblast-like_Cell:hESC	1.4711e-14	rs3848456;rs8080531;rs150038047;rs8080531:rs150038047:rs3848456	30
ENSG00000108813	DLX4	17	48046334	48052321	1	protein_coding	1748	DLX4	0.00519723	0.394699	0	0	0	NA	NA	NA	NA	Yes	Promoter_anchored_loops:Aorta:Left_Ventricle:Spleen:GM12878:IMR90:Mesenchymal_Stem_Cell:Mesendoderm:Neural_Progenitor_Cell:Trophoblast-like_Cell:hESC	2.5612e-21	rs150038047:rs8080531:rs3848456;rs8080531:rs3848456;rs150038047:rs3848456	30
ENSG00000064195	DLX3	17	48067369	48072588	-1	protein_coding	1747	DLX3	0.0113653	1.43687	0	0	0	NA	NA	NA	NA	Yes	Promoter_anchored_loops:Fetal_Cortex:Aorta:Left_Ventricle:Spleen:GM12878:IMR90:Mesenchymal_Stem_Cell:Mesendoderm:Neural_Progenitor_Cell:Trophoblast-like_Cell:hESC	2.5612e-21	rs3848456;rs8080531:rs3848456;rs150038047:rs3848456:rs150038047:rs8080531	30
ENSG00000005884	ITGA3	17	48133332	48167845	1	protein_coding	3675	ITGA3	2.40912e-05	NA	0	0	0	NA	NA	NA	NA	Yes	IMR90:Mesenchymal_Stem_Cell:Mesendoderm:Trophoblast-like_Cell:hESC	2.5612e-21	rs150038047:rs8080531:rs3848456;rs8080531:rs3848456;rs150038047:rs3848456	30
ENSG00000005882	PDK2	17	48172101	48189516	1	protein_coding	5164	PDK2	0.168976	0.435841	0	0	0	NA	NA	NA	NA	Yes	Adult_Cortex:Fetal_Cortex:IMR90:Mesenchymal_Stem_Cell:Mesendoderm	3.1476e-14	rs8080531:rs150038047:rs3848456;rs8080531:rs3848456;rs150038047:rs3848456	30
ENSG00000167100	SAMD14	17	48187404	48207246	-1	protein_coding	201191	SAMD14	0.0202644	NA	0	0	0	NA	NA	NA	NA	Yes	IMR90:Mesenchymal_Stem_Cell:Mesendoderm:hESC	3.1476e-14	rs8080531:rs3848456;rs8080531:rs150038047	30
ENSG00000108819	PPP1R9B	17	48211104	48227991	-1	protein_coding	84687	PPP1R9B	0.997287	NA	0	0	0	NA	NA	NA	NA	Yes	IMR90:Mesenchymal_Stem_Cell:Mesendoderm:hESC	3.1476e-14	rs8080531:rs3848456;rs8080531:rs150038047	30
ENSG00000108823	SGCA	17	48241575	48253292	1	protein_coding	6442	SGCA	0.194447	0.28541	0	0	0	NA	NA	NA	NA	Yes	Trophoblast-like_Cell	1.0263e-07	rs150038047	30
ENSG00000108821	COL1A1	17	48260650	48278993	-1	protein_coding	1277	COL1A1	1	2.40827	0	0	0	NA	NA	NA	NA	Yes	Trophoblast-like_Cell	1.0263e-07	rs150038047	30
ENSG00000167105	TMEM92	17	48348767	48358844	1	protein_coding	162461	TMEM92	0.129143	0.801451	0	0	0	NA	NA	NA	NA	Yes	Fetal_Cortex	1.5908e-08	rs3848456;rs8080531:rs3848456;rs150038047:rs3848456	30
ENSG00000015532	XYLT2	17	48423453	48440499	1	protein_coding	64132	XYLT2	0.337134	1.13977	0	0	0	NA	NA	NA	NA	Yes	Left_Ventricle:IMR90:Mesenchymal_Stem_Cell	3.1476e-14	rs150038047:rs8080531:rs3848456;rs8080531	30
ENSG00000108826	MRPL27	17	48445218	48450575	-1	protein_coding	51264	MRPL27	0.385345	0.161558	0	0	0	NA	NA	NA	NA	Yes	Mesenchymal_Stem_Cell	1.0263e-07	rs150038047	30
ENSG00000154920	EME1	17	48450581	48458844	1	protein_coding	146956	EME1	7.06667e-11	0.0107746	0	0	0	NA	NA	NA	NA	Yes	Mesenchymal_Stem_Cell	1.0263e-07	rs150038047	30
ENSG00000108829	LRRC59	17	48452420	48474914	-1	protein_coding	55379	LRRC59	0.482145	0.235116	0	0	0	NA	NA	NA	NA	Yes	Mesenchymal_Stem_Cell	1.0263e-07	rs150038047	30
ENSG00000176809	LRRC37A3	17	62850430	62915598	-1	protein_coding	374819	LRRC37A3	NA	-0.0971379	0	0	3053	3.93531e-29	2.32184e-25	BRAINEAC/CRBL:BRAINEAC/FCTX:BRAINEAC/HIPP:BRAINEAC/MEDU:BRAINEAC/OCTX:BRAINEAC/PUTM:BRAINEAC/SNIG:BRAINEAC/TCTX:BRAINEAC/THAL:BRAINEAC/WHMT:BRAINEAC/aveALL	NA	No	NA	3.8362e-16	rs59079071;rs3785884;rs55938136;rs12051901;rs2435200;rs7225002	29
ENSG00000186665	C17orf58	17	65987217	65989765	-1	protein_coding	284018	C17orf58	0.0821564	0.225875	0	0	3076	1.10786e-06	5.12235e-05	BRAINEAC/CRBL:BRAINEAC/MEDU:BRAINEAC/OCTX:BRAINEAC/TCTX	NA	No	NA	3.8362e-16	rs3785884;rs55938136;rs12051901;rs7225002;rs2435200	29
ENSG00000167658	EEF2	19	3976054	3985467	-1	protein_coding	1938	EEF2	0.994521	0.232724	0	0	0	NA	NA	NA	NA	Yes	Fetal_Cortex	1.2527e-11	rs35925872	31
ENSG00000105248	CCDC94	19	4247076	4269087	1	protein_coding	55702	CCDC94	0.000960471	-0.233222	0	0	0	NA	NA	NA	NA	Yes	Fetal_Cortex	1.2527e-11	rs35925872	31
ENSG00000185361	TNFAIP8L1	19	4639530	4655580	1	protein_coding	126282	TNFAIP8L1	0.463548	0.375041	4	6.17	0	NA	NA	NA	NA	Yes	Adult_Cortex	1.2527e-11	rs35925872;rs10406145	31
ENSG00000074842	C19orf10	19	4641386	4670382	-1	protein_coding	56005	C19orf10	5.62644e-05	NA	5	6.17	0	NA	NA	NA	NA	Yes	Adult_Cortex	1.2527e-11	rs35925872;rs10406145	31
ENSG00000142002	DPP9	19	4675236	4724685	-1	protein_coding	91039	DPP9	0.999115	0.308323	28	15.63	1	2.31504e-05	4.85018e-08	GTEx/v8/Brain_Cerebellum	-	No	NA	4.0601e-52	rs10406145;rs35574495;rs7251000;rs12610495;rs10420225	31
ENSG00000105426	PTPRS	19	5158506	5340814	-1	protein_coding	5802	PTPRS	0.760915	1.80852	0	0	0	NA	NA	NA	NA	Yes	Fetal_Cortex	2.5542e-47	rs10420225:rs12610495	31
ENSG00000130254	SAFB2	19	5587010	5624057	-1	protein_coding	9667	SAFB2	0.999583	-0.646987	0	0	0	NA	NA	NA	NA	Yes	Fetal_Cortex:IMR90:Mesenchymal_Stem_Cell	4.0601e-52	rs35925872:rs10406145:rs35574495:rs7251000:rs12610495:rs7251000;rs10420225:rs10420225	31
ENSG00000160633	SAFB	19	5623046	5668489	1	protein_coding	6294	SAFB	0.999685	-0.301959	0	0	0	NA	NA	NA	NA	Yes	Fetal_Cortex:IMR90:Mesenchymal_Stem_Cell	4.0601e-52	rs35925872:rs10406145:rs35574495:rs7251000:rs12610495:rs7251000;rs10420225:rs10420225	31
ENSG00000171469	ZNF561	19	9715356	9732075	-1	protein_coding	93134	ZNF561	0.00976255	1.7258	0	0	1	7.66376e-06	8.63864e-08	GTEx/v8/Brain_Cerebellar_Hemisphere	+	No	NA	0.035772	rs280519	32
ENSG00000105088	OLFM2	19	9964394	10047228	-1	protein_coding	93145	OLFM2	0.964592	NA	0	0	0	NA	NA	NA	NA	Yes	Adult_Cortex:Fetal_Cortex:GM12878:IMR90	6.7644e-20	rs2075741:rs2569703;rs2075741:rs75407602:rs142770866:rs78295726:rs34536443;rs75407602:rs2304237:rs34536443:rs10416073:rs280519	32
ENSG00000130812	ANGPTL6	19	10203014	10213472	-1	protein_coding	83854	ANGPTL6	2.76981e-08	-0.292124	0	0	0	NA	NA	NA	NA	Yes	GM12878	6.7644e-20	rs280519:rs142770866:rs34536443	32
ENSG00000243207	PPAN-P2RY11	19	10216899	10225456	1	protein_coding	692312	PPAN-P2RY11	1.16704e-08	0.053673	0	0	0	NA	NA	NA	NA	Yes	GM12878	6.7644e-20	rs280519:rs142770866:rs34536443	32
ENSG00000130810	PPAN	19	10216965	10225414	1	protein_coding	56342	PPAN	1.16704e-08	0.0197129	0	0	0	NA	NA	NA	NA	Yes	GM12878	6.7644e-20	rs280519:rs142770866:rs34536443	32
ENSG00000244165	P2RY11	19	10222214	10226048	1	protein_coding	5032	P2RY11	9.07591e-08	0.748298	0	0	0	NA	NA	NA	NA	Yes	GM12878	6.7644e-20	rs280519:rs142770866:rs34536443	32
ENSG00000130811	EIF3G	19	10225693	10230596	-1	protein_coding	8666	EIF3G	0.983422	-0.245797	0	0	0	NA	NA	NA	NA	Yes	GM12878	6.7644e-20	rs280519:rs142770866:rs34536443	32
ENSG00000105364	MRPL4	19	10362577	10370721	1	protein_coding	51073	MRPL4	1.13186e-07	0.26234	0	0	0	NA	NA	NA	NA	Yes	Promoter_anchored_loops:Adult_Cortex:Fetal_Cortex:Spleen:GM12878:IMR90:Mesenchymal_Stem_Cell	6.7644e-20	rs142770866:rs34536443:rs2075741:rs2569703;rs2075741:rs75407602:rs10416073:rs280519	32
ENSG00000090339	ICAM1	19	10381511	10397291	1	protein_coding	3383	ICAM1	0.117797	-0.071896	20	22.6	0	NA	NA	NA	NA	Yes	Promoter_anchored_loops:EP_correlation_cell_type_oneway:EP_correlation_organ_oneway:Spleen:GM12878:IMR90:Mesenchymal_Stem_Cell	6.7644e-20	rs2075741;rs2569703;rs75407602;rs142770866:rs34536443:rs2304237:rs280519	32
ENSG00000105371	ICAM4	19	10397643	10399198	1	protein_coding	3386	ICAM4	1.53445e-05	-0.2872	31	22.6	0	NA	NA	NA	NA	Yes	Adult_Cortex:Spleen:GM12878:IMR90:Mesenchymal_Stem_Cell	1.7383e-21	rs2075741;rs2569703;rs75407602;rs142770866:rs78295726:rs34536443;rs75407602:rs2304237:rs2304256:rs34536443:rs280519:rs10416073	32
ENSG00000105376	ICAM5	19	10400657	10407454	1	protein_coding	7087	ICAM5	NA	NA	38	22.6	1	1.26316e-05	0.0244985	GTEx/v8/Brain_Cerebellar_Hemisphere	-	No	NA	5.8489e-11	rs2075741;rs2569703;rs75407602;rs142770866	32
ENSG00000220201	ZGLP1	19	10415479	10420556	-1	protein_coding	100125288	ZGLP1	0.437505	-0.724182	26	20.8	11	3.68587e-11	3.24481e-07	GTEx/v8/Brain_Amygdala:GTEx/v8/Brain_Anterior_cingulate_cortex_BA24:GTEx/v8/Brain_Caudate_basal_ganglia:GTEx/v8/Brain_Cerebellar_Hemisphere:GTEx/v8/Brain_Cerebellum:GTEx/v8/Brain_Cortex:GTEx/v8/Brain_Frontal_Cortex_BA9:GTEx/v8/Brain_Hypothalamus:GTEx/v8/Brain_Nucleus_accumbens_basal_ganglia:GTEx/v8/Brain_Putamen_basal_ganglia	-	Yes	Adult_Cortex	8.0808e-15	rs2075741;rs2569703;rs142770866;rs78295726;rs34536443;rs75407602;rs2075741:rs2569703;rs2075741:rs75407602	32
ENSG00000267673	FDX1L	19	10416103	10426691	-1	protein_coding	112812	FDX1L	0.00318935	-0.349449	25	20.8	7	1.83193e-07	0.000576443	GTEx/v8/Brain_Caudate_basal_ganglia:GTEx/v8/Brain_Cerebellum	-	Yes	Adult_Cortex	8.0808e-15	rs2569703;rs2075741;rs142770866;rs78295726;rs34536443;rs75407602;rs2075741:rs2569703;rs2075741:rs75407602	32
ENSG00000167807	CTD-2369P2.10	19	10416103	10426685	-1	protein_coding	NA	NA	NA	NA	25	20.8	0	NA	NA	NA	NA	Yes	Adult_Cortex	7.564e-11	rs2569703;rs2075741;rs142770866;rs78295726;rs34536443;rs75407602;rs2075741:rs2569703;rs2075741:rs75407602	32
ENSG00000267303	CTD-2369P2.12	19	10426147	10431354	-1	protein_coding	NA	NA	NA	NA	5	20.8	0	NA	NA	NA	NA	No	NA	7.564e-11	rs142770866;rs78295726;rs34536443;rs75407602	32
ENSG00000161847	RAVER1	19	10426888	10444316	-1	protein_coding	125950	RAVER1	0.98234	-0.936312	23	20.8	0	NA	NA	NA	NA	Yes	EP_correlation_cell_type_oneway:Adult_Cortex:GM12878	6.7644e-20	rs142770866;rs78295726;rs34536443;rs75407602;rs2304237;rs2304237:rs2075741:rs2569703;rs2075741:rs75407602:rs280519:rs142770866:rs34536443	32
ENSG00000076662	ICAM3	19	10444452	10450499	-1	protein_coding	3385	ICAM3	2.07708e-22	-0.380121	21	13.26	18	1.75903e-07	0.000491196	BRAINEAC/PUTM:BRAINEAC/THAL	NA	Yes	EP_correlation_cell_type_oneway:EP_correlation_organ_oneway:Adult_Cortex:GM12878	6.7644e-20	rs2304237;rs2304256;rs2304237:rs2075741:rs2569703;rs2075741:rs75407602:rs280519:rs142770866:rs34536443	32
ENSG00000105397	TYK2	19	10461209	10491352	-1	protein_coding	7297	TYK2	0.00431448	0.691128	16	26.3	21	4.76639e-15	1.06734e-10	GTEx/v8/Brain_Cerebellar_Hemisphere:GTEx/v8/Brain_Cerebellum:GTEx/v8/Brain_Cortex:GTEx/v8/Brain_Hypothalamus	+	Yes	EP_correlation_cell_type_oneway:EP_correlation_organ_oneway:Adult_Cortex:Spleen:GM12878:IMR90:Mesenchymal_Stem_Cell	1.7383e-21	rs2304237;rs2304256;rs34536443;rs280519;rs142770866;rs2569703;rs2304237:rs2075741:rs2569703;rs2075741:rs75407602:rs2304256:rs34536443:rs280519:rs142770866:rs10416073	32
ENSG00000105401	CDC37	19	10501810	10530797	-1	protein_coding	11140	CDC37	0.962358	-0.621305	4	6.681	0	NA	NA	NA	NA	No	NA	6.7644e-20	rs34536443;rs142770866;rs280519	32
ENSG00000065989	PDE4A	19	10527449	10580305	1	protein_coding	5141	PDE4A	0.976418	NA	10	8.996	0	NA	NA	NA	NA	No	NA	8.0808e-15	rs142770866;rs280519;rs539820608;rs34536443	32
ENSG00000079999	KEAP1	19	10596796	10614417	-1	protein_coding	9817	KEAP1	0.251629	-0.0493458	2	4.348	0	NA	NA	NA	NA	Yes	Left_Ventricle:Liver:GM12878:IMR90:Mesenchymal_Stem_Cell	6.7644e-20	rs142770866;rs10416073:rs280519:rs142770866:rs34536443	32
ENSG00000180739	S1PR5	19	10623623	10628607	-1	protein_coding	53637	S1PR5	0.0574133	-0.598101	6	7.158	6	0.000406416	0.00824057	BRAINEAC/FCTX:BRAINEAC/aveALL	NA	Yes	Adult_Cortex:Fetal_Cortex:Left_Ventricle:Liver:GM12878:IMR90:Mesenchymal_Stem_Cell	6.7644e-20	rs10416073;rs280519;rs2075741:rs2569703;rs2075741:rs75407602:rs142770866:rs10416073:rs280519:rs34536443	32
ENSG00000130734	ATG4D	19	10654571	10664094	1	protein_coding	84971	ATG4D	0.000323904	NA	1	1.364	0	NA	NA	NA	NA	Yes	Adult_Cortex:Left_Ventricle:Liver:GM12878:IMR90:Mesenchymal_Stem_Cell	6.7644e-20	rs10416073;rs10416073:rs142770866:rs280519:rs34536443	32
ENSG00000129347	KRI1	19	10663761	10676713	-1	protein_coding	65095	KRI1	8.4034e-09	-0.684288	1	1.364	6	4.4976e-08	9.43716e-23	GTEx/v8/Brain_Anterior_cingulate_cortex_BA24:GTEx/v8/Brain_Cerebellar_Hemisphere:GTEx/v8/Brain_Cerebellum:GTEx/v8/Brain_Cortex	-	Yes	Adult_Cortex:Left_Ventricle:Liver:GM12878:IMR90:Mesenchymal_Stem_Cell	6.7644e-20	rs10416073;rs2075741:rs2569703;rs2075741:rs75407602:rs10416073:rs142770866:rs280519:rs34536443	32
ENSG00000129355	CDKN2D	19	10677138	10679735	-1	protein_coding	1032	CDKN2D	0.147287	NA	0	0	0	NA	NA	NA	NA	Yes	EP_correlation_cell_type_oneway:EP_correlation_organ_oneway:Adult_Cortex:Left_Ventricle:Liver:GM12878:IMR90:Mesenchymal_Stem_Cell	6.7644e-20	rs2304237:rs2075741:rs2569703;rs2075741:rs75407602:rs10416073:rs142770866:rs280519:rs34536443	32
ENSG00000129354	AP1M2	19	10683347	10697991	-1	protein_coding	10053	AP1M2	0.00134595	-0.0437483	0	0	4	1.28248e-06	0.00368134	GTEx/v8/Brain_Cortex	+	No	NA	7.0909e-07	rs10416073	32
ENSG00000129353	SLC44A2	19	10713133	10755235	1	protein_coding	57153	SLC44A2	0.0414646	-0.378861	0	0	0	NA	NA	NA	NA	Yes	EP_correlation_cell_type_oneway:Adult_Cortex:Fetal_Cortex	3.49e-08	rs2304237:rs10416073:rs142770866	32
ENSG00000226104	AC011475.1	19	10751715	10752093	1	protein_coding	NA	NA	NA	NA	0	0	0	NA	NA	NA	NA	Yes	Adult_Cortex:Mesenchymal_Stem_Cell	3.7329e-09	rs2075741:rs2569703;rs2075741:rs75407602:rs142770866:rs10416073	32
ENSG00000129351	ILF3	19	10764937	10803093	1	protein_coding	3609	ILF3	0.999997	-0.897293	0	0	0	NA	NA	NA	NA	Yes	Adult_Cortex:Liver:GM12878:IMR90:Mesenchymal_Stem_Cell:Mesendoderm:Trophoblast-like_Cell:hESC	3.7329e-09	rs2075741:rs2569703;rs2075741:rs75407602:rs10416073:rs142770866	32
ENSG00000118160	SLC8A2	19	47931274	47975425	-1	protein_coding	6543	SLC8A2	NA	-0.264691	0	0	0	NA	NA	NA	NA	Yes	Fetal_Cortex	2.1617e-07	rs646327	33
ENSG00000105523	FAM83E	19	49104067	49118111	-1	protein_coding	54854	FAM83E	6.61984e-06	0.733475	0	0	22	5.18931e-08	4.44418e-18	GTEx/v8/Brain_Cerebellar_Hemisphere:GTEx/v8/Brain_Cerebellum	-	No	NA	9.9662e-12	rs646327;rs368565	33
ENSG00000063177	RPL18	19	49118585	49122793	-1	protein_coding	6141	RPL18	0.554781	-0.936372	0	0	0	NA	NA	NA	NA	Yes	Fetal_Cortex:IMR90:Mesenchymal_Stem_Cell	1.6576e-10	rs646327	33
ENSG00000063176	SPHK2	19	49122548	49133974	1	protein_coding	56848	SPHK2	8.66424e-06	-1.64118	0	0	0	NA	NA	NA	NA	Yes	Fetal_Cortex:IMR90:Mesenchymal_Stem_Cell	1.6576e-10	rs646327	33
ENSG00000105516	DBP	19	49133287	49140695	-1	protein_coding	1628	DBP	0.820194	-1.09161	0	0	0	NA	NA	NA	NA	Yes	IMR90:Mesenchymal_Stem_Cell	1.6576e-10	rs646327	33
ENSG00000063180	CA11	19	49141199	49149569	-1	protein_coding	770	CA11	0.976097	-0.946175	0	0	0	NA	NA	NA	NA	Yes	IMR90:Mesenchymal_Stem_Cell	1.6576e-10	rs646327	33
ENSG00000142233	NTN5	19	49164664	49176338	-1	protein_coding	126147	NTN5	3.27017e-06	-0.402193	2	2.777	69	3.29658e-12	7.10644e-08	GTEx/v8/Brain_Anterior_cingulate_cortex_BA24:GTEx/v8/Brain_Caudate_basal_ganglia:GTEx/v8/Brain_Cerebellar_Hemisphere:GTEx/v8/Brain_Cerebellum:GTEx/v8/Brain_Cortex:GTEx/v8/Brain_Frontal_Cortex_BA9:GTEx/v8/Brain_Hypothalamus:GTEx/v8/Brain_Nucleus_accumbens_basal_ganglia:GTEx/v8/Brain_Putamen_basal_ganglia:GTEx/v8/Brain_Spinal_cord_cervical_c-1:GTEx/v8/Brain_Substantia_nigra	-	Yes	IMR90	8.8961e-12	rs646327;rs368565	33
ENSG00000176920	FUT2	19	49199228	49209207	1	protein_coding	2524	FUT2	5.46581e-12	4.20043	52	52	69	1.05381e-11	2.17119e-07	GTEx/v8/Brain_Anterior_cingulate_cortex_BA24:GTEx/v8/Brain_Caudate_basal_ganglia:GTEx/v8/Brain_Hippocampus:GTEx/v8/Brain_Nucleus_accumbens_basal_ganglia:GTEx/v8/Brain_Putamen_basal_ganglia	-	Yes	IMR90	8.8961e-12	rs368565;rs646327	33
ENSG00000176909	MAMSTR	19	49215999	49222978	-1	protein_coding	284358	MAMSTR	0.00123326	-0.0520318	62	52	69	2.63665e-12	1.32751e-07	GTEx/v8/Brain_Anterior_cingulate_cortex_BA24:GTEx/v8/Brain_Caudate_basal_ganglia:GTEx/v8/Brain_Cerebellum:GTEx/v8/Brain_Cortex:GTEx/v8/Brain_Frontal_Cortex_BA9:GTEx/v8/Brain_Hippocampus:GTEx/v8/Brain_Hypothalamus:GTEx/v8/Brain_Nucleus_accumbens_basal_ganglia:GTEx/v8/Brain_Putamen_basal_ganglia:GTEx/v8/Brain_Spinal_cord_cervical_c-1	-	Yes	Mesenchymal_Stem_Cell	8.8961e-12	rs646327;rs368565	33
ENSG00000105538	RASIP1	19	49223844	49243978	-1	protein_coding	54922	RASIP1	0.975494	-0.59919	34	26.2	0	NA	NA	NA	NA	Yes	IMR90:Mesenchymal_Stem_Cell	8.8961e-12	rs646327;rs368565;rs646327:rs368565:rs646327	33
ENSG00000182264	IZUMO1	19	49244109	49250166	-1	protein_coding	284359	IZUMO1	0.00241626	0.753533	11	7.356	0	NA	NA	NA	NA	Yes	IMR90:Mesenchymal_Stem_Cell	8.8961e-12	rs646327;rs646327:rs368565:rs646327;rs368565	33
ENSG00000174951	FUT1	19	49251268	49258647	-1	protein_coding	2523	FUT1	0.000508775	0.370474	6	7.356	0	NA	NA	NA	NA	Yes	IMR90:Mesenchymal_Stem_Cell	8.8961e-12	rs646327;rs646327:rs368565:rs646327;rs368565	33
ENSG00000105550	FGF21	19	49258816	49261587	1	protein_coding	26291	FGF21	0.213002	-0.215278	2	2.668	0	NA	NA	NA	NA	Yes	IMR90:Mesenchymal_Stem_Cell	8.8961e-12	rs646327;rs646327:rs368565:rs646327;rs368565	33
ENSG00000105552	BCAT2	19	49298319	49314286	-1	protein_coding	587	BCAT2	1.71339e-11	-0.850643	0	0	0	NA	NA	NA	NA	Yes	Fetal_Cortex:IMR90:Mesenchymal_Stem_Cell:Mesendoderm:hESC	8.8961e-12	rs646327:rs368565:rs646327;rs368565	33
ENSG00000087076	HSD17B14	19	49316274	49339935	-1	protein_coding	51171	HSD17B14	0.00137252	0.796635	0	0	0	NA	NA	NA	NA	Yes	Adult_Cortex:Fetal_Cortex:IMR90:Mesenchymal_Stem_Cell	1.6576e-10	rs646327:rs368565	33
ENSG00000087088	BAX	19	49458072	49465055	1	protein_coding	581	BAX	0.167939	NA	0	0	0	NA	NA	NA	NA	Yes	GM12878:IMR90:Mesenchymal_Stem_Cell:Mesendoderm:Trophoblast-like_Cell	8.8961e-12	rs646327:rs368565:rs646327;rs368565	33
ENSG00000087086	FTL	19	49468558	49470135	1	protein_coding	2512	FTL	0.000458653	NA	0	0	0	NA	NA	NA	NA	Yes	Adult_Cortex:Fetal_Cortex:GM12878:IMR90:Mesenchymal_Stem_Cell:Mesendoderm:Trophoblast-like_Cell	8.8961e-12	rs646327:rs368565:rs646327;rs368565	33
ENSG00000104812	GYS1	19	49471382	49496567	-1	protein_coding	2997	GYS1	0.00832267	-0.427101	0	0	0	NA	NA	NA	NA	Yes	Fetal_Cortex:Left_Ventricle:GM12878:IMR90:Mesenchymal_Stem_Cell:Mesendoderm:Trophoblast-like_Cell:hESC	8.8961e-12	rs646327:rs368565:rs646327;rs368565	33
ENSG00000183207	RUVBL2	19	49496705	49519252	1	protein_coding	10856	RUVBL2	0.99911	1.17688	0	0	0	NA	NA	NA	NA	Yes	Fetal_Cortex:Left_Ventricle:GM12878:IMR90:Mesenchymal_Stem_Cell:Mesendoderm:Trophoblast-like_Cell:hESC	8.8961e-12	rs646327:rs368565:rs646327;rs368565	33
ENSG00000104826	LHB	19	49519237	49520338	-1	protein_coding	3972	LHB	0.0656001	0.574914	0	0	0	NA	NA	NA	NA	Yes	Left_Ventricle:GM12878:IMR90:Mesenchymal_Stem_Cell:Mesendoderm:Trophoblast-like_Cell:hESC	8.8961e-12	rs646327:rs368565:rs646327;rs368565	33
ENSG00000267335	CTB-60B18.6	19	49526210	49540152	-1	protein_coding	NA	NA	NA	NA	0	0	0	NA	NA	NA	NA	Yes	Promoter_anchored_loops	8.8961e-12	rs368565:rs646327:rs646327;rs368565	33
ENSG00000104818	CGB2	19	49535169	49536495	1	protein_coding	114336	CGB2	0.069422	0.0257652	0	0	0	NA	NA	NA	NA	Yes	Promoter_anchored_loops	8.8961e-12	rs368565:rs646327:rs646327;rs368565	33
ENSG00000142534	RPS11	19	49999622	50002946	1	protein_coding	6205	RPS11	0.913345	-0.285364	0	0	0	NA	NA	NA	NA	Yes	Promoter_anchored_loops	2.9897e-10	rs646327:rs646327;rs368565:rs368565	33
ENSG00000268000	hsa-mir-150	19	50003781	50004614	1	protein_coding	NA	NA	NA	NA	0	0	0	NA	NA	NA	NA	Yes	Promoter_anchored_loops	2.9897e-10	rs646327:rs646327;rs368565:rs368565	33
ENSG00000104870	FCGRT	19	50010073	50029590	1	protein_coding	2217	FCGRT	0.825587	-0.63053	0	0	0	NA	NA	NA	NA	Yes	Promoter_anchored_loops	2.9897e-10	rs646327:rs646327;rs368565:rs368565	33
ENSG00000126458	RRAS	19	50138549	50143458	-1	protein_coding	6237	RRAS	0.287257	-0.530932	0	0	0	NA	NA	NA	NA	Yes	Fetal_Cortex	1.7323e-07	rs646327:rs368565	33
ENSG00000126461	SCAF1	19	50145382	50161899	1	protein_coding	58506	SCAF1	0.998788	NA	0	0	0	NA	NA	NA	NA	Yes	Fetal_Cortex	1.7323e-07	rs646327:rs368565	33
ENSG00000039650	PNKP	19	50364461	50371166	-1	protein_coding	11284	PNKP	2.88445e-07	0.180579	0	0	0	NA	NA	NA	NA	Yes	Adult_Cortex	9.7452e-19	rs1405655	34
ENSG00000105053	VRK3	19	50479724	50529203	-1	protein_coding	51231	VRK3	1.57414e-06	0.203034	0	0	0	NA	NA	NA	NA	Yes	IMR90	9.7452e-19	rs1405655;rs57887481:rs57887481:rs1405655	34
ENSG00000142528	ZNF473	19	50528971	50556671	1	protein_coding	25888	ZNF473	0.774568	0.65627	0	0	0	NA	NA	NA	NA	Yes	IMR90	9.7452e-19	rs1405655;rs57887481:rs57887481:rs1405655	34
ENSG00000131398	KCNC3	19	50815194	50836772	-1	protein_coding	3748	KCNC3	0.850943	NA	2	2.581	0	NA	NA	NA	NA	Yes	Adult_Cortex	9.7452e-19	rs1405655;rs57887481	34
ENSG00000131408	NR1H2	19	50832910	50886239	1	protein_coding	7376	NR1H2	0.821873	0.567261	39	17.08	0	NA	NA	NA	NA	Yes	Adult_Cortex	5.9235e-19	rs1405655;rs57887481	34
ENSG00000131400	NAPSA	19	50861734	50869087	-1	protein_coding	9476	NAPSA	7.95883e-07	-0.14883	23	11.52	0	NA	NA	NA	NA	Yes	Adult_Cortex:Fetal_Cortex	9.7452e-19	rs1405655;rs57887481	34
ENSG00000062822	POLD1	19	50887461	50921273	1	protein_coding	5424	POLD1	0.00180701	-0.381301	13	17.08	0	NA	NA	NA	NA	No	NA	5.9235e-19	rs1405655;rs57887481	34
ENSG00000142539	CTD-2545M3.6	19	50919056	50931666	1	protein_coding	NA	NA	NA	NA	1	4.947	0	NA	NA	NA	NA	Yes	Adult_Cortex:Fetal_Cortex	9.7452e-19	rs1405655;rs57887481	34
ENSG00000269404	SPIB	19	50922195	50934570	1	protein_coding	6689	SPIB	0.899854	1.47421	1	4.947	0	NA	NA	NA	NA	No	NA	3.6035e-07	rs1405655;rs57887481	34
ENSG00000142530	FAM71E1	19	50970042	50980010	-1	protein_coding	112703	FAM71E1	0.00613239	-0.784418	0	0	0	NA	NA	NA	NA	Yes	Promoter_anchored_loops:Adult_Cortex:Fetal_Cortex	9.7452e-19	rs1405655:rs1405655;rs57887481	34
ENSG00000161671	EMC10	19	50979657	50986608	1	protein_coding	284361	EMC10	1.56498e-07	-0.0618221	0	0	0	NA	NA	NA	NA	Yes	Promoter_anchored_loops:Adult_Cortex:Fetal_Cortex	9.7452e-19	rs1405655:rs1405655;rs57887481	34
ENSG00000131409	LRRC4B	19	51020149	51071302	-1	protein_coding	94030	LRRC4B	0.297157	NA	0	0	0	NA	NA	NA	NA	Yes	Adult_Cortex:Fetal_Cortex	9.7452e-19	rs1405655:rs1405655;rs57887481	34
ENSG00000235034	C19orf81	19	51152702	51162567	1	protein_coding	342918	C19orf81	NA	-0.148184	0	0	0	NA	NA	NA	NA	Yes	Adult_Cortex	9.7452e-19	rs1405655	34
ENSG00000161681	SHANK1	19	51165084	51222707	-1	protein_coding	50944	SHANK1	1	-0.185336	0	0	0	NA	NA	NA	NA	Yes	Adult_Cortex:Fetal_Cortex:IMR90:Mesenchymal_Stem_Cell:Mesendoderm	5.9235e-19	rs1405655:rs1405655;rs57887481:rs57887481	34
ENSG00000105472	CLEC11A	19	51226586	51228974	1	protein_coding	6320	CLEC11A	0.00226673	0.213858	0	0	0	NA	NA	NA	NA	Yes	Adult_Cortex:Fetal_Cortex:IMR90:Mesenchymal_Stem_Cell:Mesendoderm	5.9235e-19	rs1405655:rs1405655;rs57887481:rs57887481	34
ENSG00000142513	ACPT	19	51293672	51298481	1	protein_coding	93650	ACPT	1.21902e-13	0.192669	0	0	0	NA	NA	NA	NA	Yes	Mesenchymal_Stem_Cell	9.7452e-19	rs1405655;rs57887481:rs57887481:rs1405655	34
ENSG00000167747	C19orf48	19	51300961	51308186	-1	protein_coding	84798	C19orf48	0.55106	0.937033	0	0	0	NA	NA	NA	NA	Yes	Promoter_anchored_loops:Adult_Cortex:Fetal_Cortex:Mesenchymal_Stem_Cell	5.9235e-19	rs1405655:rs1405655;rs57887481:rs57887481	34
ENSG00000174562	KLK15	19	51328545	51340469	-1	protein_coding	55554	KLK15	0.0465803	0.0234963	0	0	0	NA	NA	NA	NA	Yes	Adult_Cortex:Fetal_Cortex	9.7452e-19	rs1405655:rs1405655;rs57887481	34
ENSG00000167751	KLK2	19	51364824	51383823	1	protein_coding	3817	KLK2	0.000292492	0.254945	0	0	0	NA	NA	NA	NA	Yes	Mesenchymal_Stem_Cell	9.7452e-19	rs1405655;rs57887481:rs57887481:rs1405655	34
ENSG00000267880	AC037199.1	19	51377552	51378040	-1	protein_coding	NA	NA	NA	NA	0	0	0	NA	NA	NA	NA	Yes	Mesenchymal_Stem_Cell	9.7452e-19	rs1405655;rs57887481:rs57887481:rs1405655	34
ENSG00000167755	KLK6	19	51461887	51472929	-1	protein_coding	5653	KLK6	0.497244	0.804265	0	0	0	NA	NA	NA	NA	Yes	Adult_Cortex	9.7452e-19	rs1405655:rs1405655;rs57887481	34
ENSG00000142544	CTU1	19	51600863	51611627	-1	protein_coding	90353	CTU1	0.134628	0.258531	0	0	0	NA	NA	NA	NA	Yes	IMR90:Mesenchymal_Stem_Cell	5.9235e-19	rs1405655;rs57887481:rs57887481:rs1405655	34
ENSG00000129450	SIGLEC9	19	51628165	51639908	1	protein_coding	27180	SIGLEC9	0.000328335	-0.126057	0	0	0	NA	NA	NA	NA	Yes	IMR90:Mesenchymal_Stem_Cell	5.9235e-19	rs1405655;rs57887481:rs57887481:rs1405655	34
ENSG00000142549	IGLON5	19	51815102	51833608	1	protein_coding	402665	IGLON5	0.822062	-0.237407	0	0	0	NA	NA	NA	NA	Yes	Fetal_Cortex	9.7452e-19	rs1405655	34
ENSG00000186806	VSIG10L	19	51834790	51845378	-1	protein_coding	147645	VSIG10L	NA	-0.0491365	0	0	0	NA	NA	NA	NA	Yes	IMR90	9.7452e-19	rs1405655;rs57887481:rs57887481:rs1405655	34
ENSG00000105379	ETFB	19	51848423	51869672	-1	protein_coding	2109	ETFB	0.00371616	1.10406	0	0	0	NA	NA	NA	NA	Yes	IMR90	9.7452e-19	rs1405655;rs57887481:rs57887481:rs1405655	34
ENSG00000269403	CTD-2616J11.11	19	51853627	51871353	-1	protein_coding	NA	NA	NA	NA	0	0	0	NA	NA	NA	NA	Yes	IMR90	9.7452e-19	rs1405655;rs57887481:rs57887481:rs1405655	34
ENSG00000160318	CLDND2	19	51870352	51872257	-1	protein_coding	125875	CLDND2	3.86932e-05	0.357661	0	0	0	NA	NA	NA	NA	Yes	IMR90	9.7452e-19	rs1405655;rs57887481:rs57887481:rs1405655	34
ENSG00000105374	NKG7	19	51874860	51875969	-1	protein_coding	4818	NKG7	0.00400666	0.472598	0	0	0	NA	NA	NA	NA	Yes	IMR90	9.7452e-19	rs1405655;rs57887481:rs57887481:rs1405655	34
ENSG00000161551	ZNF577	19	52359055	52394203	-1	protein_coding	84765	ZNF577	0.0129413	1.46635	0	0	0	NA	NA	NA	NA	Yes	Mesenchymal_Stem_Cell	9.7452e-19	rs1405655;rs57887481:rs57887481:rs1405655	34
ENSG00000265590	AP000275.65	21	33951132	33984591	-1	protein_coding	NA	NA	NA	NA	0	0	0	NA	NA	NA	NA	Yes	GM12878	3.9113e-35	rs8132172:rs9636867;rs5843593:rs2248202:rs7277142:rs9978157:rs2834164;rs2248202:rs2834164	35
ENSG00000159079	C21orf59	21	33964389	33985176	-1	protein_coding	56683	C21orf59	0.000141358	-0.856939	0	0	0	NA	NA	NA	NA	Yes	GM12878	3.9113e-35	rs8132172:rs9636867;rs5843593:rs2248202:rs7277142:rs9978157:rs2834164;rs2248202:rs2834164	35
ENSG00000159082	SYNJ1	21	34001069	34100359	-1	protein_coding	8867	SYNJ1	0.214295	-0.316615	0	0	0	NA	NA	NA	NA	Yes	Adult_Cortex:Aorta:Left_Ventricle:GM12878:IMR90:Mesenchymal_Stem_Cell:Mesendoderm:Trophoblast-like_Cell:hESC	3.9113e-35	rs8132172:rs9636867;rs5843593:rs2248202:rs7277142:rs9978157:rs2834164;rs2248202:rs2834164	35
ENSG00000159086	PAXBP1	21	34106210	34144169	-1	protein_coding	94104	PAXBP1	0.99997	0.0114431	0	0	0	NA	NA	NA	NA	Yes	Adult_Cortex:Fetal_Cortex:Hippocampus:Left_Ventricle:Liver:GM12878:IMR90:Mesenchymal_Stem_Cell:Mesendoderm:hESC	1.4086e-50	rs8132172:rs9636867;rs5843593:rs2248202:rs7277142:rs9978157:rs2834164;rs2248202:rs2834164:rs5843593;rs17860118:rs9636867:rs17860118:rs17860183:rs5843593	35
ENSG00000205930	C21orf49	21	34144411	34266043	1	protein_coding	54067	C21orf49	NA	NA	0	0	0	NA	NA	NA	NA	Yes	Adult_Cortex:Fetal_Cortex:Hippocampus:Left_Ventricle:Liver:GM12878:IMR90:Mesenchymal_Stem_Cell:Mesendoderm:hESC	1.4086e-50	rs8132172:rs9636867;rs5843593:rs2248202:rs7277142:rs9978157:rs2834164;rs2248202:rs2834164:rs5843593;rs17860118:rs9636867:rs17860118:rs17860183:rs5843593	35
ENSG00000205929	C21orf62	21	34162985	34186053	-1	protein_coding	56245	C21orf62	0.0576278	-0.0639993	0	0	0	NA	NA	NA	NA	Yes	Left_Ventricle:GM12878:IMR90:Mesenchymal_Stem_Cell:Mesendoderm:hESC	3.9113e-35	rs8132172:rs9636867;rs5843593:rs2248202:rs7277142:rs9978157:rs2834164;rs2248202:rs2834164	35
ENSG00000205927	OLIG2	21	34398153	34401504	1	protein_coding	10215	OLIG2	0.203764	-0.129132	0	0	0	NA	NA	NA	NA	Yes	Adult_Cortex:IMR90:Mesenchymal_Stem_Cell:Mesendoderm:Trophoblast-like_Cell:hESC	3.9113e-35	rs8132172:rs9636867;rs5843593:rs2248202:rs7277142:rs9978157:rs2834164;rs2248202:rs2834164	35
ENSG00000184221	OLIG1	21	34442450	34444726	1	protein_coding	116448	OLIG1	0.119038	-1.12342	0	0	0	NA	NA	NA	NA	Yes	IMR90:Mesenchymal_Stem_Cell:Mesendoderm:hESC	3.9113e-35	rs8132172:rs9636867;rs5843593:rs2248202:rs7277142:rs9978157:rs2834164;rs2248202:rs2834164	35
ENSG00000229086	C21orf54	21	34537776	34542541	-1	protein_coding	728409	C21orf54	NA	NA	0	0	0	NA	NA	NA	NA	Yes	hESC	3.9113e-35	rs8132172:rs9636867;rs5843593:rs2248202:rs7277142:rs9978157:rs2834164;rs2248202:rs2834164	35
ENSG00000159110	IFNAR2	21	34602206	34637980	1	protein_coding	3455	IFNAR2	0.00506603	-0.397572	113	12.59	4	6.95682e-06	0.00739499	BRAINEAC/CRBL:GTEx/v8/Brain_Caudate_basal_ganglia	+	Yes	Liver:GM12878:IMR90:Mesenchymal_Stem_Cell:hESC	1.4086e-50	rs7277142;rs2834164;rs2248202;rs9636867;rs5843593;rs9978157;rs17860118;rs17860183;rs2834288;rs35184820;rs8132172;rs8132172:rs9636867;rs5843593:rs2248202:rs7277142:rs9978157:rs2834164;rs2248202:rs2834164	1 day, 11:36:00
ENSG00000249624	AP000295.9	21	34619079	34655517	1	protein_coding	3455	IFNAR2	NA	NA	71	11.02	61	8.81207e-09	2.36113e-05	BRAINEAC/CRBL:BRAINEAC/OCTX	NA	Yes	Liver:GM12878:IMR90:Mesenchymal_Stem_Cell:hESC	1.4086e-50	rs9636867;rs5843593;rs7277142;rs2834164;rs9978157;rs17860118;rs17860183;rs2248202;rs2834168;rs8178521;rs8132172;rs8132172:rs9636867;rs5843593:rs2248202:rs7277142:rs9978157:rs2834164;rs2248202:rs2834164	35
ENSG00000243646	IL10RB	21	34638663	34669539	1	protein_coding	3588	IL10RB	0.000334787	0.15555	12	7.376	79	1.06281e-19	9.32161e-28	BRAINEAC/CRBL:BRAINEAC/OCTX:GTEx/v8/Brain_Anterior_cingulate_cortex_BA24:GTEx/v8/Brain_Caudate_basal_ganglia:GTEx/v8/Brain_Cerebellar_Hemisphere:GTEx/v8/Brain_Cerebellum:GTEx/v8/Brain_Cortex:GTEx/v8/Brain_Frontal_Cortex_BA9:GTEx/v8/Brain_Hippocampus:GTEx/v8/Brain_Hypothalamus:GTEx/v8/Brain_Nucleus_accumbens_basal_ganglia:GTEx/v8/Brain_Putamen_basal_ganglia:GTEx/v8/Brain_Spinal_cord_cervical_c-1:G…	+	Yes	Liver:GM12878:IMR90:Mesenchymal_Stem_Cell:hESC	1.4086e-50	rs9636867;rs5843593;rs7277142;rs2834168;rs8178521;rs8132172;rs2834164;rs2248202;rs17860118;rs9978157;rs8132172:rs9636867;rs5843593:rs2248202:rs7277142:rs9978157:rs2834164;rs2248202:rs2834164	35
ENSG00000142166	IFNAR1	21	34696734	34732168	1	protein_coding	3454	IFNAR1	0.00062033	-1.74843	0	0	0	NA	NA	NA	NA	Yes	Promoter_anchored_loops:Aorta:Hippocampus:Left_Ventricle:Liver:Pancreas:Right_Ventricle:Spleen:GM12878:IMR90:Mesenchymal_Stem_Cell:Mesendoderm:Trophoblast-like_Cell:hESC	1.4086e-50	rs9636867;rs5843593:rs5843593;rs17860118:rs2834164;rs2248202:rs9636867:rs7277142:rs17860118:rs2248202:rs17860183:rs9978157:rs2834164:rs8132172:rs5843593:rs2834168:rs8178521	35
ENSG00000159128	IFNGR2	21	34775202	34851655	1	protein_coding	3460	IFNGR2	0.881281	NA	0	0	0	NA	NA	NA	NA	Yes	Adult_Cortex:Fetal_Cortex:Aorta:Left_Ventricle:Liver:Lung:Right_Ventricle:Spleen:GM12878:IMR90:Mesenchymal_Stem_Cell:Mesendoderm:Neural_Progenitor_Cell:Trophoblast-like_Cell:hESC	1.4086e-50	rs8132172:rs9978157:rs9636867;rs5843593:rs7277142:rs2834164;rs2248202:rs2834164:rs2248202:rs5843593;rs17860118:rs9636867:rs17860118:rs17860183:rs5843593:rs2834168:rs8178521	35
ENSG00000142188	TMEM50B	21	34804792	34852318	-1	protein_coding	757	TMEM50B	0.298982	1.109	0	0	0	NA	NA	NA	NA	Yes	GM12878:IMR90:Mesenchymal_Stem_Cell:Mesendoderm:hESC	3.9113e-35	rs8132172:rs9636867;rs5843593:rs2248202:rs7277142:rs9978157:rs2834164;rs2248202:rs2834164	35
ENSG00000177692	DNAJC28	21	34860497	34864027	-1	protein_coding	54943	DNAJC28	2.51143e-07	-0.522843	0	0	0	NA	NA	NA	NA	Yes	Adult_Cortex:Fetal_Cortex:GM12878:IMR90:Mesenchymal_Stem_Cell:Mesendoderm:hESC	3.9113e-35	rs8132172:rs9978157:rs9636867;rs5843593:rs7277142:rs2834164;rs2248202:rs2834164:rs76608815:rs2248202	1 day, 11:36:00
ENSG00000159131	GART	21	34876238	34915797	-1	protein_coding	2618	GART	0.0630561	-0.273121	0	0	0	NA	NA	NA	NA	Yes	EP_correlation_cell_type_oneway	1.4961e-16	rs12627171	36
ENSG00000159140	SON	21	34914924	34949812	1	protein_coding	6651	SON	1	-0.877191	0	0	0	NA	NA	NA	NA	Yes	EP_correlation_cell_type_oneway	1.4961e-16	rs12627171;rs12482569:rs12627171	36
ENSG00000268265	AP000304.1	21	34947431	34947645	-1	protein_coding	NA	NA	NA	NA	0	0	0	NA	NA	NA	NA	Yes	Left_Ventricle:GM12878:IMR90:Mesenchymal_Stem_Cell	3.9113e-35	rs8132172:rs9636867;rs5843593:rs2248202:rs7277142:rs9978157:rs2834164;rs2248202:rs2834164:rs76608815:rs2834288:rs76608815;rs2834288	1 day, 11:36:00
ENSG00000249209	AP000304.12	21	34956993	35284635	-1	protein_coding	NA	NA	NA	NA	37	13.96	0	NA	NA	NA	NA	Yes	Left_Ventricle:GM12878:IMR90:Mesenchymal_Stem_Cell:Mesendoderm:Trophoblast-like_Cell:hESC	6.597e-21	rs76608815;rs2834288;rs35184820;rs12482569;rs113778443:rs35184820:rs76608815:rs12627171;rs12482569:rs35184820;rs2834288:rs76608815;rs12627171;rs12482569:rs7275655:rs12627171	36
ENSG00000205758	CRYZL1	21	34961647	35016232	-1	protein_coding	9946	CRYZL1	0.0906157	-0.0654259	0	0	0	NA	NA	NA	NA	Yes	Promoter_anchored_loops:Fetal_Cortex:IMR90:Mesenchymal_Stem_Cell	1.4575e-18	rs2834288:rs76608815:rs76608815;rs2834288:rs35184820;rs2834288	36
ENSG00000205726	ITSN1	21	35014706	35272165	1	protein_coding	6453	ITSN1	1	0.560049	20	13.96	0	NA	NA	NA	NA	Yes	Promoter_anchored_loops:Fetal_Cortex:IMR90:Mesenchymal_Stem_Cell	1.4575e-18	rs76608815;rs2834288;rs35184820;rs2834288:rs76608815:rs76608815;rs2834288:rs35184820	36
ENSG00000241837	ATP5O	21	35275757	35288284	-1	protein_coding	539	ATP5O	0.434077	-0.502464	32	13.96	26	4.81793e-14	1.89415e-09	GTEx/v8/Brain_Caudate_basal_ganglia:GTEx/v8/Brain_Cerebellar_Hemisphere:GTEx/v8/Brain_Cerebellum:GTEx/v8/Brain_Cortex:GTEx/v8/Brain_Frontal_Cortex_BA9:GTEx/v8/Brain_Hippocampus:GTEx/v8/Brain_Hypothalamus:GTEx/v8/Brain_Nucleus_accumbens_basal_ganglia:GTEx/v8/Brain_Putamen_basal_ganglia:GTEx/v8/Brain_Spinal_cord_cervical_c-1	+	Yes	Left_Ventricle:GM12878:IMR90:Mesenchymal_Stem_Cell:Mesendoderm:Trophoblast-like_Cell:hESC	6.597e-21	rs76608815;rs2834288;rs35184820;rs12482569;rs113778443:rs35184820:rs76608815:rs12627171;rs12482569:rs35184820;rs2834288:rs76608815;rs12627171;rs12482569:rs7275655:rs12627171	36
ENSG00000243927	MRPS6	21	35445524	35515334	1	protein_coding	64968	MRPS6	0.136244	NA	1	5.417	0	NA	NA	NA	NA	Yes	Adult_Cortex:Fetal_Cortex:Left_Ventricle:GM12878:IMR90:Mesenchymal_Stem_Cell:Mesendoderm:Trophoblast-like_Cell:hESC	6.597e-21	rs113778443;rs76608815:rs35184820;rs2834288:rs12482569:rs35184820:rs12627171;rs12482569:rs76608815;rs12627171;rs12482569:rs7275655:rs12627171	36
ENSG00000272962	SLC5A3	21	35445870	35478561	1	protein_coding	6526	SLC5A3	NA	-1.03909	1	5.417	0	NA	NA	NA	NA	Yes	Adult_Cortex:Fetal_Cortex:Left_Ventricle:GM12878:IMR90:Mesenchymal_Stem_Cell:Mesendoderm:Trophoblast-like_Cell:hESC	6.597e-21	rs113778443;rs76608815:rs35184820;rs2834288:rs12482569:rs35184820:rs12627171;rs12482569:rs76608815;rs12627171;rs12482569:rs7275655:rs12627171	36
ENSG00000198743	SLC5A3	21	35445870	35478559	1	protein_coding	6526	SLC5A3	0.849465	-1.03909	1	5.417	0	NA	NA	NA	NA	Yes	Adult_Cortex:Fetal_Cortex:Left_Ventricle:GM12878:IMR90:Mesenchymal_Stem_Cell:Mesendoderm:Trophoblast-like_Cell:hESC	6.597e-21	rs113778443;rs76608815:rs35184820;rs2834288:rs12482569:rs35184820:rs12627171;rs12482569:rs76608815;rs12627171;rs12482569:rs7275655:rs12627171	36
ENSG00000159197	KCNE2	21	35736323	35743688	1	protein_coding	9992	KCNE2	0.00101841	0.0261494	0	0	0	NA	NA	NA	NA	Yes	Promoter_anchored_loops:Aorta:Left_Ventricle:Liver:Spleen:GM12878:IMR90:Mesenchymal_Stem_Cell:Mesendoderm:Trophoblast-like_Cell:hESC	6.597e-21	rs12482569:rs76608815:rs35184820;rs2834288:rs35184820:rs12627171;rs12482569:rs76608815;rs12627171;rs12482569:rs7275655:rs12627171:rs2834288:rs76608815;rs2834288:rs113778443	36
ENSG00000205670	SMIM11	21	35747779	35780164	1	protein_coding	54065	SMIM11	0.556683	-0.465794	0	0	0	NA	NA	NA	NA	Yes	Promoter_anchored_loops:Aorta:Left_Ventricle:Liver:Spleen:GM12878:IMR90:Mesenchymal_Stem_Cell:Mesendoderm:Trophoblast-like_Cell:hESC	6.597e-21	rs113778443:rs35184820;rs2834288:rs76608815:rs12482569:rs35184820:rs12627171;rs12482569:rs76608815;rs12627171;rs12482569:rs7275655:rs12627171:rs2834288:rs76608815;rs2834288	36
ENSG00000222018	C21orf140	21	35772615	35773370	-1	protein_coding	101928147	C21orf140	NA	NA	0	0	0	NA	NA	NA	NA	Yes	GM12878:IMR90:Mesenchymal_Stem_Cell	6.597e-21	rs35184820;rs2834288:rs76608815:rs12482569:rs35184820:rs12627171;rs12482569:rs76608815;rs12627171;rs12482569:rs7275655:rs12627171	36
ENSG00000243627	AP000322.53	21	35791013	35796264	-1	protein_coding	388820	SMIM34A	NA	NA	0	0	0	NA	NA	NA	NA	Yes	GM12878:IMR90:Mesenchymal_Stem_Cell	6.597e-21	rs35184820;rs2834288:rs76608815:rs12482569:rs35184820:rs12627171;rs12482569:rs76608815;rs12627171;rs12482569:rs7275655:rs12627171	36
ENSG00000180509	KCNE1	21	35818988	35884573	-1	protein_coding	3753	KCNE1	0.00418614	1.75005	0	0	0	NA	NA	NA	NA	Yes	EP_correlation_cell_type_oneway:IMR90:Mesenchymal_Stem_Cell	6.597e-21	rs12627171:rs35184820:rs76608815:rs12627171;rs12482569:rs35184820;rs2834288:rs76608815;rs12627171;rs12482569:rs7275655:rs113778443:rs12482569	36
ENSG00000159200	RCAN1	21	35885440	35987441	-1	protein_coding	1827	RCAN1	0.557669	-0.673005	0	0	0	NA	NA	NA	NA	Yes	Promoter_anchored_loops:Adult_Cortex:Fetal_Cortex:GM12878:IMR90:Mesenchymal_Stem_Cell:Mesendoderm:Trophoblast-like_Cell:hESC	6.597e-21	rs35184820;rs2834288:rs76608815:rs2834288:rs35184820:rs12627171;rs12482569:rs12482569:rs76608815;rs12627171;rs12482569:rs7275655:rs12627171:rs113778443	36
ENSG00000159212	CLIC6	21	36041688	36090525	1	protein_coding	54102	CLIC6	0.000535224	0.264944	0	0	0	NA	NA	NA	NA	Yes	GM12878:IMR90:Mesenchymal_Stem_Cell	6.597e-21	rs35184820:rs76608815:rs12627171;rs12482569:rs35184820;rs2834288:rs76608815;rs12627171;rs12482569:rs7275655:rs12627171:rs113778443	36
ENSG00000268098	AP000688.1	21	37402368	37417818	1	protein_coding	NA	NA	NA	NA	0	0	0	NA	NA	NA	NA	Yes	IMR90	3.3205e-08	rs113778443	36
ENSG00000185917	SETD4	21	37406839	37451687	-1	protein_coding	54093	SETD4	2.54732e-12	-0.548781	0	0	0	NA	NA	NA	NA	Yes	IMR90:Mesenchymal_Stem_Cell:Mesendoderm	6.597e-21	rs113778443:rs35184820;rs2834288:rs76608815:rs12482569:rs35184820:rs12627171;rs12482569:rs76608815;rs12627171;rs12482569:rs7275655	36
ENSG00000159228	CBR1	21	37442239	37445464	1	protein_coding	873	CBR1	0.0064622	-0.503975	0	0	0	NA	NA	NA	NA	Yes	IMR90:Mesenchymal_Stem_Cell:Mesendoderm	6.597e-21	rs113778443:rs35184820;rs2834288:rs76608815:rs12482569:rs35184820:rs12627171;rs12482569:rs76608815;rs12627171;rs12482569:rs7275655	36
ENSG00000159231	CBR3	21	37507210	37518864	1	protein_coding	874	CBR3	8.02769e-06	0.270348	0	0	0	NA	NA	NA	NA	Yes	Left_Ventricle:IMR90	6.597e-21	rs35184820;rs2834288:rs76608815:rs12482569:rs35184820:rs12627171;rs12482569:rs76608815;rs12627171;rs12482569:rs7275655:rs12627171:rs113778443	36
ENSG00000159261	CLDN14	21	37832919	37948867	-1	protein_coding	23562	CLDN14	0.000330687	-0.047663	0	0	0	NA	NA	NA	NA	Yes	Left_Ventricle:IMR90	6.597e-21	rs113778443:rs35184820:rs76608815:rs12627171;rs12482569:rs35184820;rs2834288:rs76608815;rs12627171;rs12482569:rs7275655	36
ENSG00000157601	MX1	21	42792231	42831141	1	protein_coding	4599	MX1	4.50421e-09	0.85574	2	6.312	0	NA	NA	NA	NA	No	NA	0.0031548	rs12329760	37
ENSG00000184012	TMPRSS2	21	42836478	42903043	-1	protein_coding	7113	TMPRSS2	0.0620643	1.13903	54	25.1	0	NA	NA	NA	NA	Yes	Spleen	2.1636e-08	rs12329760;rs383510;rs12329760:rs383510	37
ENSG00000169933	FRMPD4	23	12156585	12742642	1	protein_coding	9758	FRMPD4	0.997191	-1.15667	0	0	0	NA	NA	NA	NA	Yes	IMR90	NA	rs60768809	38
ENSG00000101911	PRPS2	23	12809474	12842341	1	protein_coding	5634	PRPS2	0.922707	NA	0	0	0	NA	NA	NA	NA	Yes	Left_Ventricle:IMR90:Mesenchymal_Stem_Cell:hESC	2.832e-08	rs60768809:rs5935998	38
ENSG00000198759	EGFL6	23	13587724	13651694	1	protein_coding	25975	EGFL6	2.66228e-08	NA	0	0	0	NA	NA	NA	NA	Yes	Left_Ventricle:GM12878:IMR90:Mesenchymal_Stem_Cell:Mesendoderm:hESC	2.9629e-11	rs60768809:rs4830964:rs5935998	38
ENSG00000176896	TCEANC	23	13671225	13700083	1	protein_coding	170082	TCEANC	0.0963545	0.31626	0	0	0	NA	NA	NA	NA	Yes	IMR90:Mesenchymal_Stem_Cell	NA	rs60768809	38
ENSG00000123595	RAB9A	23	13707244	13728625	1	protein_coding	9367	RAB9A	0.779011	-0.668453	0	0	0	NA	NA	NA	NA	Yes	Left_Ventricle:GM12878:IMR90:Mesenchymal_Stem_Cell:Mesendoderm:hESC	2.9629e-11	rs60768809:rs4830964:rs5935998	38
ENSG00000196459	TRAPPC2	23	13730363	13752754	-1	protein_coding	6399	TRAPPC2	0.62493	NA	0	0	0	NA	NA	NA	NA	Yes	Left_Ventricle:Liver:GM12878:IMR90:Mesenchymal_Stem_Cell:Mesendoderm	2.9629e-11	rs60768809:rs4830964:rs5935998	38
ENSG00000046651	OFD1	23	13752832	13787480	1	protein_coding	8481	OFD1	0.982888	NA	0	0	0	NA	NA	NA	NA	Yes	Left_Ventricle:Liver:GM12878:IMR90:Mesenchymal_Stem_Cell:Mesendoderm	2.9629e-11	rs60768809:rs4830964:rs5935998	38
ENSG00000046653	GPM6B	23	13789150	13956757	-1	protein_coding	2824	GPM6B	0.494053	-0.865399	0	0	0	NA	NA	NA	NA	Yes	Left_Ventricle:IMR90:Mesenchymal_Stem_Cell:Mesendoderm	NA	rs60768809	38
ENSG00000046647	GEMIN8	23	14026398	14048012	-1	protein_coding	54960	GEMIN8	0.906251	NA	0	0	0	NA	NA	NA	NA	Yes	Aorta:Left_Ventricle:Liver:GM12878:IMR90:Mesenchymal_Stem_Cell:Mesendoderm:Neural_Progenitor_Cell:Trophoblast-like_Cell:hESC	1.3502e-08	rs60768809:rs4830964	38
ENSG00000101958	GLRA2	23	14547420	14749934	1	protein_coding	2742	GLRA2	0.908588	-0.424359	1	7.603	0	NA	NA	NA	NA	Yes	Left_Ventricle:GM12878:IMR90:Mesenchymal_Stem_Cell:Mesendoderm:Trophoblast-like_Cell:hESC	NA	rs60768809	38
ENSG00000181544	FANCB	23	14861529	14891191	-1	protein_coding	2187	FANCB	0.988394	NA	0	0	17	6.06357e-05	0.0294097	GTEx/v8/Brain_Cortex	-	Yes	Left_Ventricle:GM12878:IMR90:Mesenchymal_Stem_Cell:Mesendoderm:Trophoblast-like_Cell:hESC	2.9629e-11	rs4830964;rs60768809	38
ENSG00000130150	MOSPD2	23	14891563	14940449	1	protein_coding	158747	MOSPD2	0.992714	-0.667895	0	0	0	NA	NA	NA	NA	Yes	Left_Ventricle:GM12878:IMR90:Mesenchymal_Stem_Cell:Mesendoderm:Trophoblast-like_Cell:hESC	NA	rs60768809	38
ENSG00000102048	ASB9	23	15253410	15288589	-1	protein_coding	140462	ASB9	0.887239	0.385858	3	6.419	0	NA	NA	NA	NA	Yes	IMR90:Mesendoderm	2.9629e-11	rs60768809;rs60768809:rs4830964:rs5935998	38
ENSG00000165192	ASB11	23	15298053	15333778	-1	protein_coding	140456	ASB11	0.155409	0.233181	0	0	0	NA	NA	NA	NA	Yes	Left_Ventricle:Liver:GM12878:IMR90:Mesenchymal_Stem_Cell:Mesendoderm:Trophoblast-like_Cell:hESC	2.9629e-11	rs60768809:rs4830964:rs5935998	38
ENSG00000165195	PIGA	23	15337573	15353676	-1	protein_coding	5277	PIGA	0.916789	-0.425378	0	0	0	NA	NA	NA	NA	Yes	Fetal_Cortex:Left_Ventricle:Liver:GM12878:IMR90:Mesenchymal_Stem_Cell:Mesendoderm:Trophoblast-like_Cell:hESC	2.9629e-11	rs5935998:rs60768809:rs4830964	38
ENSG00000165197	FIGF	23	15363713	15402498	-1	protein_coding	2277	FIGF	0.0109063	-0.29294	5	8.596	0	NA	NA	NA	NA	Yes	Left_Ventricle:IMR90:Mesenchymal_Stem_Cell:Mesendoderm:hESC	2.9629e-11	rs60768809;rs60768809:rs4830964:rs5935998	38
ENSG00000087842	PIR	23	15402921	15511687	-1	protein_coding	8544	PIR	1.15732e-05	0.0758761	48	10.67	0	NA	NA	NA	NA	Yes	Left_Ventricle:Liver:Right_Ventricle:GM12878:IMR90:Mesenchymal_Stem_Cell:Mesendoderm:Trophoblast-like_Cell:hESC	2.9629e-11	rs60768809;rs4830964;rs60768809:rs5935998:rs4830964	38
ENSG00000102010	BMX	23	15482369	15574652	1	protein_coding	660	BMX	0.583862	-0.033912	104	11.88	0	NA	NA	NA	NA	Yes	Left_Ventricle:Liver:Right_Ventricle:GM12878:IMR90:Mesenchymal_Stem_Cell:Mesendoderm:Trophoblast-like_Cell:hESC	2.9629e-11	rs60768809;rs4830964;rs60768809:rs5935998:rs4830964	38
ENSG00000130234	ACE2	23	15579156	15620271	-1	protein_coding	59272	ACE2	0.99907	-0.777596	13	7.362	14	5.39716e-06	5.67384e-13	GTEx/v8/Brain_Anterior_cingulate_cortex_BA24:GTEx/v8/Brain_Cerebellum:GTEx/v8/Brain_Cortex:GTEx/v8/Brain_Frontal_Cortex_BA9	+	Yes	Left_Ventricle:IMR90:Mesenchymal_Stem_Cell:Mesendoderm:Trophoblast-like_Cell:hESC	2.9629e-11	rs60768809;rs4830964;rs5935998;rs60768809:rs4830964:rs5935998	38
ENSG00000147003	TMEM27	23	15645441	15683154	-1	protein_coding	57393	TMEM27	0.00310804	-0.0807691	26	9.939	19	1.54441e-09	9.6381e-29	GTEx/v8/Brain_Anterior_cingulate_cortex_BA24:GTEx/v8/Brain_Caudate_basal_ganglia:GTEx/v8/Brain_Cerebellar_Hemisphere:GTEx/v8/Brain_Cerebellum:GTEx/v8/Brain_Cortex:GTEx/v8/Brain_Frontal_Cortex_BA9:GTEx/v8/Brain_Hypothalamus:GTEx/v8/Brain_Nucleus_accumbens_basal_ganglia:GTEx/v8/Brain_Substantia_nigra	+	Yes	GM12878:IMR90:Mesenchymal_Stem_Cell:Mesendoderm:hESC	2.9629e-11	rs5935998;rs60768809;rs60768809:rs4830964:rs5935998	38
ENSG00000169239	CA5B	23	15706953	15805747	1	protein_coding	11238	CA5B	0.00331243	-0.146243	16	7.403	0	NA	NA	NA	NA	Yes	GM12878:IMR90:Mesenchymal_Stem_Cell:Mesendoderm:hESC	2.9629e-11	rs5935998;rs60768809;rs60768809:rs4830964:rs5935998	38
ENSG00000169249	ZRSR2	23	15808595	15841383	1	protein_coding	8233	ZRSR2	0.998382	NA	1	0.303	0	NA	NA	NA	NA	Yes	Adult_Cortex:Aorta:Left_Ventricle:GM12878:IMR90:Mesenchymal_Stem_Cell:Mesendoderm:Trophoblast-like_Cell:hESC	2.9629e-11	rs60768809;rs60768809:rs5935998:rs4830964	38
ENSG00000182287	AP1S2	23	15843929	15873054	-1	protein_coding	8905	AP1S2	0.792611	-0.912478	1	6.957	0	NA	NA	NA	NA	Yes	Aorta:Left_Ventricle:GM12878:IMR90:Mesenchymal_Stem_Cell:Mesendoderm:Trophoblast-like_Cell:hESC	2.4591e-07	rs60768809;rs60768809:rs5935998	38
ENSG00000126010	GRPR	23	16141679	16171144	1	protein_coding	2925	GRPR	0.138137	-0.219964	0	0	0	NA	NA	NA	NA	Yes	Aorta:Left_Ventricle:Liver:GM12878:IMR90:Mesenchymal_Stem_Cell:Mesendoderm:Trophoblast-like_Cell:hESC	2.2649e-10	rs60768809:rs5935998:rs4830964	38
ENSG00000182798	MAGEB17	23	16185604	16189587	1	protein_coding	645864	MAGEB17	0.0284363	-0.0566556	1	1.907	0	NA	NA	NA	NA	Yes	Left_Ventricle:GM12878:IMR90:Mesenchymal_Stem_Cell:Mesendoderm:hESC	2.832e-08	rs60768809;rs60768809:rs5935998	38
ENSG00000047230	CTPS2	23	16606126	16731059	-1	protein_coding	56474	CTPS2	0.433685	-0.639808	0	0	0	NA	NA	NA	NA	Yes	IMR90:Mesenchymal_Stem_Cell:hESC	2.832e-08	rs60768809:rs5935998	38
ENSG00000169906	S100G	23	16668281	16672793	1	protein_coding	795	S100G	0.141286	-0.0498961	0	0	0	NA	NA	NA	NA	Yes	Left_Ventricle:IMR90:Mesenchymal_Stem_Cell:Mesendoderm:Trophoblast-like_Cell:hESC	2.832e-08	rs60768809:rs5935998	38
ENSG00000169895	SYAP1	23	16737755	16783459	1	protein_coding	94056	SYAP1	0.50211	-1.4553	0	0	0	NA	NA	NA	NA	Yes	IMR90:Mesenchymal_Stem_Cell:hESC	2.832e-08	rs60768809:rs5935998	38
ENSG00000102054	RBBP7	23	16857406	16888537	-1	protein_coding	5931	RBBP7	0.983294	NA	0	0	0	NA	NA	NA	NA	Yes	IMR90	2.832e-08	rs60768809:rs5935998	38
ENSG00000169891	REPS2	23	16964814	17171395	1	protein_coding	9185	REPS2	0.968428	-1.4525	0	0	0	NA	NA	NA	NA	Yes	IMR90	2.832e-08	rs60768809:rs5935998	38
ENSG00000047634	SCML1	23	17755588	17773105	1	protein_coding	6322	SCML1	0.94861	NA	0	0	0	NA	NA	NA	NA	Yes	IMR90	2.832e-08	rs60768809:rs5935998	38
ENSG00000131831	RAI2	23	17818169	17879457	-1	protein_coding	10742	RAI2	0.298854	NA	0	0	0	NA	NA	NA	NA	Yes	IMR90	2.2649e-10	rs60768809:rs4830964:rs5935998	38
ENSG00000132855	ANGPTL3	1	63063158	63071830	1	protein_coding	27329	ANGPTL3	2.12016e-07	-0.803837	0	0	0	NA	NA	NA	NA	Yes	Mesenchymal_Stem_Cell	2.3843e-09	rs7528403:rs12037470:rs12046291;rs7528403:rs12046291	1
ENSG00000269624	AL138847.1	1	63073437	63075249	1	protein_coding	NA	NA	NA	NA	0	0	0	NA	NA	NA	NA	Yes	Mesenchymal_Stem_Cell	2.3843e-09	rs7528403:rs12037470:rs12046291;rs7528403:rs12046291	1
ENSG00000088035	ALG6	1	63833261	63904233	1	protein_coding	29929	ALG6	0.0553676	-0.307103	0	0	0	NA	NA	NA	NA	Yes	Mesenchymal_Stem_Cell	2.3843e-09	rs7528403:rs12037470:rs12046291;rs7528403:rs12046291	1
ENSG00000142856	ITGB3BP	1	63906441	64059392	-1	protein_coding	23421	ITGB3BP	1.47054e-05	-0.391813	0	0	0	NA	NA	NA	NA	Yes	IMR90:Mesenchymal_Stem_Cell:Trophoblast-like_Cell	2.3843e-09	rs7528403:rs12037470:rs12046291;rs7528403:rs12046291	1
ENSG00000203965	EFCAB7	1	63989043	64038364	1	protein_coding	84455	EFCAB7	1.67072e-12	-0.503488	0	0	0	NA	NA	NA	NA	Yes	Left_Ventricle:IMR90:Mesenchymal_Stem_Cell:Mesendoderm	4.4316e-10	rs7528403:rs12046291:rs12037470:rs12046291;rs7528403	1
ENSG00000116652	DLEU2L	1	64014588	64015405	1	protein_coding	79469	DLEU2L	NA	NA	0	0	0	NA	NA	NA	NA	Yes	Aorta:IMR90:Mesenchymal_Stem_Cell:Trophoblast-like_Cell:hESC	4.4316e-10	rs7528403:rs12037470:rs12046291;rs7528403:rs12046291	1
ENSG00000079739	PGM1	1	64058947	64125916	1	protein_coding	5236	PGM1	9.9614e-06	1.20318	0	0	0	NA	NA	NA	NA	Yes	IMR90:Mesenchymal_Stem_Cell:Trophoblast-like_Cell	2.3843e-09	rs7528403:rs12037470:rs12046291;rs7528403:rs12046291	1
ENSG00000185483	ROR1	1	64239693	64647181	1	protein_coding	4919	ROR1	0.906689	-0.819199	0	0	0	NA	NA	NA	NA	Yes	IMR90:Mesenchymal_Stem_Cell	2.3843e-09	rs7528403:rs12037470:rs12046291;rs7528403:rs12046291	1
ENSG00000158966	CACHD1	1	64936428	65158741	1	protein_coding	57685	CACHD1	0.838037	0.0563902	0	0	0	NA	NA	NA	NA	Yes	IMR90:Mesenchymal_Stem_Cell	2.3843e-09	rs7528403:rs12037470:rs12046291;rs7528403:rs12046291	1
ENSG00000162437	RAVER2	1	65210778	65298915	1	protein_coding	55225	RAVER2	1.85996e-06	-0.746777	0	0	0	NA	NA	NA	NA	Yes	Adult_Cortex:Fetal_Cortex:Aorta:Left_Ventricle:Liver:IMR90:Mesenchymal_Stem_Cell:Mesendoderm:Trophoblast-like_Cell:hESC	4.4316e-10	rs12046291:rs7528403:rs12046291;rs7528403:rs12037470	1
ENSG00000162434	JAK1	1	65298912	65432187	-1	protein_coding	3716	JAK1	0.99591	-0.642049	74	15.76	64	2.16745e-07	2.66025e-27	GTEx/v8/Brain_Cerebellar_Hemisphere:GTEx/v8/Brain_Cerebellum:GTEx/v8/Lung	+	Yes	Adult_Cortex:Fetal_Cortex:Liver:IMR90:Mesenchymal_Stem_Cell:Mesendoderm:hESC	4.4316e-10	rs12037470;rs7528403;rs12046291;rs12046291:rs7528403:rs12037470:rs12046291	1
ENSG00000162433	AK4	1	65613232	65697828	1	protein_coding	205	AK4	0.236133	-0.422099	0	0	0	NA	NA	NA	NA	Yes	Mesendoderm:hESC	2.3843e-09	rs7528403:rs12037470:rs12046291;rs7528403:rs12046291	1
ENSG00000116675	DNAJC6	1	65713902	65881552	1	protein_coding	9829	DNAJC6	0.999188	-0.584518	0	0	0	NA	NA	NA	NA	Yes	hESC	2.3843e-09	rs7528403:rs12037470:rs12046291;rs7528403:rs12046291	1
ENSG00000184588	PDE4B	1	66258197	66840259	1	protein_coding	5142	PDE4B	0.709079	-0.830512	0	0	0	NA	NA	NA	NA	Yes	IMR90	2.3843e-09	rs7528403:rs12037470:rs12046291;rs7528403:rs12046291	1
ENSG00000118473	SGIP1	1	66999066	67213982	1	protein_coding	84251	SGIP1	0.999651	-0.315319	0	0	0	NA	NA	NA	NA	Yes	IMR90	2.3843e-09	rs7528403:rs12037470:rs12046291;rs7528403:rs12046291	1
ENSG00000248458	AL139147.1	1	67131547	67142710	-1	protein_coding	NA	NA	NA	NA	0	0	0	NA	NA	NA	NA	Yes	IMR90:Mesenchymal_Stem_Cell	2.3843e-09	rs7528403:rs12037470:rs12046291;rs7528403:rs12046291	1
ENSG00000152760	TCTEX1D1	1	67218142	67244470	1	protein_coding	200132	TCTEX1D1	0.00642468	-0.383983	0	0	0	NA	NA	NA	NA	Yes	Mesenchymal_Stem_Cell	2.3843e-09	rs7528403:rs12037470:rs12046291;rs7528403:rs12046291	1
ENSG00000142864	SERBP1	1	67873493	67896098	-1	protein_coding	26135	SERBP1	0.999863	-1.52725	0	0	0	NA	NA	NA	NA	Yes	Mesendoderm	2.3843e-09	rs7528403:rs12037470:rs12046291;rs7528403:rs12046291	1
ENSG00000116717	GADD45A	1	68150744	68154021	1	protein_coding	1647	GADD45A	0.109848	-0.56766	0	0	0	NA	NA	NA	NA	Yes	Mesendoderm:hESC	2.3843e-09	rs7528403:rs12037470:rs12046291;rs7528403:rs12046291	1
ENSG00000143575	HAX1	1	154244987	154248351	1	protein_coding	10456	HAX1	1.10582e-05	-0.241211	0	0	0	NA	NA	NA	NA	Yes	Promoter_anchored_loops	4.5256e-13	rs6675468:rs67061005	2
ENSG00000143595	AQP10	1	154293566	154297801	1	protein_coding	89872	AQP10	0.0152783	-0.980404	0	0	0	NA	NA	NA	NA	Yes	Promoter_anchored_loops:Mesenchymal_Stem_Cell	7.1019e-09	rs41264915:rs41264931:rs61811895	2
ENSG00000143515	ATP8B2	1	154298029	154323783	1	protein_coding	57198	ATP8B2	0.999565	-0.49303	0	0	0	NA	NA	NA	NA	Yes	Promoter_anchored_loops:Mesenchymal_Stem_Cell	7.1019e-09	rs41264915:rs41264931:rs61811895	2
ENSG00000160712	IL6R	1	154377669	154441926	1	protein_coding	3570	IL6R	0.047869	-0.793342	0	0	0	NA	NA	NA	NA	Yes	Promoter_anchored_loops	2.2328e-08	rs61811895	2
ENSG00000169291	SHE	1	154442248	154474589	-1	protein_coding	126669	SHE	0.72162	-1.32996	0	0	0	NA	NA	NA	NA	Yes	Promoter_anchored_loops:Adult_Cortex:Left_Ventricle:GM12878:IMR90:Mesenchymal_Stem_Cell:Trophoblast-like_Cell	3.3243e-13	rs61738875:rs3814316:rs6675468:rs67061005:rs61738875;rs111829929:rs41264931:rs61811895:rs35114146:rs7528026:rs79380792:rs6660884:rs111829929	2
ENSG00000163239	TDRD10	1	154474695	154520623	1	protein_coding	126668	TDRD10	2.45422e-06	-0.428924	0	0	0	NA	NA	NA	NA	Yes	Promoter_anchored_loops:Adult_Cortex:Left_Ventricle:GM12878:IMR90:Mesenchymal_Stem_Cell:Trophoblast-like_Cell	3.3243e-13	rs61738875:rs3814316:rs6675468:rs67061005:rs61738875;rs111829929:rs41264931:rs61811895:rs35114146:rs7528026:rs79380792:rs6660884:rs111829929	2
ENSG00000160714	UBE2Q1	1	154521053	154531504	-1	protein_coding	55585	UBE2Q1	0.969363	-0.512696	0	0	0	NA	NA	NA	NA	Yes	Promoter_anchored_loops:Adult_Cortex:Aorta:Left_Ventricle:Liver:Spleen:GM12878:IMR90:Mesenchymal_Stem_Cell:Mesendoderm:Trophoblast-like_Cell:hESC	9.4644e-14	rs61811895:rs35114146:rs7528026:rs79380792:rs67061005:rs61738875;rs111829929:rs3814316:rs6675468:rs6660884:rs111829929:rs41264931:rs61738875	2
ENSG00000160716	CHRNB2	1	154540257	154552502	1	protein_coding	1141	CHRNB2	0.720254	-0.351586	0	0	0	NA	NA	NA	NA	Yes	EP_links_oneway:Promoter_anchored_loops:Aorta:Left_Ventricle:Liver:Spleen:GM12878:IMR90:Mesenchymal_Stem_Cell:Mesendoderm:Trophoblast-like_Cell:hESC	9.4644e-14	rs3814316:rs67061005:rs7528026:rs41264915:rs61738875:rs41264931:rs61811895:rs35114146:rs79380792:rs6660884:rs111829929:rs6675468:rs61738875;rs111829929	2
ENSG00000160710	ADAR	1	154554538	154600475	-1	protein_coding	103	ADAR	0.907595	-0.5666	0	0	0	NA	NA	NA	NA	Yes	Promoter_anchored_loops:Adult_Cortex:Aorta:Left_Ventricle:Liver:Spleen:GM12878:IMR90:Mesenchymal_Stem_Cell:Mesendoderm:Trophoblast-like_Cell	4.5256e-13	rs6675468:rs67061005:rs7528026:rs111829929:rs61811895:rs35114146:rs79380792:rs6660884:rs61738875;rs111829929:rs41264931:rs61738875	2
ENSG00000268141	AL606500.1	1	154585067	154585190	1	protein_coding	NA	NA	NA	NA	0	0	0	NA	NA	NA	NA	Yes	Promoter_anchored_loops:Aorta:Left_Ventricle:Liver:Spleen:GM12878:IMR90:Mesenchymal_Stem_Cell:Mesendoderm:Trophoblast-like_Cell	4.5256e-13	rs111829929:rs67061005:rs7528026:rs61811895:rs35114146:rs79380792:rs6660884:rs6675468:rs61738875;rs111829929:rs41264931:rs61738875	2
ENSG00000143603	KCNN3	1	154669931	154842756	-1	protein_coding	3782	KCNN3	0.864941	-0.629505	0	0	5	7.9506e-05	3.75913e-10	GTEx/v8/Lung	+	Yes	IMR90:Mesenchymal_Stem_Cell	1.2977e-08	rs61811895;rs35114146;rs114104743;rs61811895:rs111829929	2
ENSG00000163344	PMVK	1	154897210	154909467	-1	protein_coding	10654	PMVK	0.000305455	-0.52769	2	4.119	0	NA	NA	NA	NA	Yes	Promoter_anchored_loops	1.6831e-10	rs111829929;rs61811895:rs67061005	2
ENSG00000163346	PBXIP1	1	154916552	154928599	-1	protein_coding	57326	PBXIP1	5.79844e-07	0.443723	2	4.119	0	NA	NA	NA	NA	Yes	Promoter_anchored_loops:Left_Ventricle:Spleen:IMR90:Mesenchymal_Stem_Cell:Trophoblast-like_Cell	1.6831e-10	rs111829929;rs61811895:rs67061005:rs35114146:rs7528026:rs79380792:rs6660884:rs111829929	2
ENSG00000163348	PYGO2	1	154929502	154936329	-1	protein_coding	90780	PYGO2	0.923104	-0.525258	0	0	0	NA	NA	NA	NA	Yes	Promoter_anchored_loops:Adult_Cortex:Fetal_Cortex:Left_Ventricle:Spleen:IMR90:Mesenchymal_Stem_Cell:Trophoblast-like_Cell	4.5256e-13	rs79380792:rs6660884:rs111829929:rs6675468:rs67061005:rs61738875:rs3814316:rs41264915:rs61811895:rs35114146:rs7528026	2
ENSG00000160691	SHC1	1	154934774	154946871	-1	protein_coding	6464	SHC1	0.341635	-1.17573	0	0	0	NA	NA	NA	NA	Yes	Left_Ventricle:Spleen:IMR90:Mesenchymal_Stem_Cell:Trophoblast-like_Cell	2.7822e-10	rs61811895:rs35114146:rs7528026:rs79380792:rs6660884:rs111829929	2
ENSG00000173207	CKS1B	1	154947129	154951725	1	protein_coding	1163	CKS1B	0.723281	-0.667052	0	0	0	NA	NA	NA	NA	Yes	Left_Ventricle:Spleen:IMR90:Mesenchymal_Stem_Cell:Trophoblast-like_Cell	2.7822e-10	rs61811895:rs35114146:rs7528026:rs79380792:rs6660884:rs111829929	2
ENSG00000160688	FLAD1	1	154955814	154965587	1	protein_coding	80308	FLAD1	0.0917935	-0.3421	0	0	0	NA	NA	NA	NA	Yes	Promoter_anchored_loops:Adult_Cortex:Fetal_Cortex:Left_Ventricle:Spleen:IMR90:Mesenchymal_Stem_Cell:Trophoblast-like_Cell	4.5256e-13	rs6660884:rs111829929:rs67061005:rs61738875;rs111829929:rs6675468:rs116415481:rs61811895:rs35114146:rs7528026:rs79380792	2
ENSG00000163352	LENEP	1	154966062	154966791	1	protein_coding	55891	LENEP	0.0322826	-0.345883	1	13.61	0	NA	NA	NA	NA	Yes	Promoter_anchored_loops:Adult_Cortex:Fetal_Cortex:Spleen:GM12878:IMR90:Mesenchymal_Stem_Cell:Mesendoderm:Trophoblast-like_Cell	4.5256e-13	rs61811895;rs6675468:rs67061005:rs111829929:rs61738875:rs35114146:rs7528026:rs79380792:rs6660884:rs61738875;rs111829929:rs41264931	2
ENSG00000160685	ZBTB7B	1	154975127	154990998	1	protein_coding	51043	ZBTB7B	0.837393	NA	1	13.61	0	NA	NA	NA	NA	Yes	Promoter_anchored_loops:Spleen:GM12878:IMR90:Mesenchymal_Stem_Cell:Mesendoderm:Trophoblast-like_Cell	2.7822e-10	rs61811895;rs111829929:rs6660884:rs35114146:rs7528026:rs79380792:rs67061005:rs61738875;rs111829929:rs41264931:rs61738875	2
ENSG00000163354	DCST2	1	154990996	155006257	-1	protein_coding	127579	DCST2	1.45882e-09	0.250201	3	11.33	1	4.69676e-06	3.16449e-21	GTEx/v8/Brain_Cerebellar_Hemisphere:GTEx/v8/Brain_Cerebellum	+	Yes	Promoter_anchored_loops:Spleen:GM12878:IMR90:Mesenchymal_Stem_Cell:Mesendoderm:Trophoblast-like_Cell	8.6219e-10	rs35114146;rs7528026;rs79380792;rs61738875;rs11582176:rs61811895:rs67061005:rs61738875;rs111829929:rs41264931:rs61738875	2
ENSG00000163357	DCST1	1	155006300	155023406	1	protein_coding	149095	DCST1	3.88696e-15	NA	5	11.33	0	NA	NA	NA	NA	Yes	Promoter_anchored_loops:Spleen:GM12878:IMR90:Mesenchymal_Stem_Cell:Mesendoderm:Trophoblast-like_Cell	2.7822e-10	rs35114146;rs7528026;rs79380792;rs6660884;rs111829929;rs61738875;rs11582176:rs61811895:rs67061005:rs61738875;rs111829929:rs41264931:rs61738875	2
ENSG00000143537	ADAM15	1	155023042	155035252	1	protein_coding	8751	ADAM15	1.07719e-11	NA	6	14.18	43	1.84618e-08	2.61644e-12	GTEx/v8/Brain_Cerebellar_Hemisphere:GTEx/v8/Brain_Cerebellum:GTEx/v8/Brain_Cortex:GTEx/v8/Brain_Frontal_Cortex_BA9:GTEx/v8/Brain_Spinal_cord_cervical_c-1:GTEx/v8/Lung	+	Yes	Promoter_anchored_loops:Spleen:GM12878:IMR90:Mesenchymal_Stem_Cell:Mesendoderm:Trophoblast-like_Cell	4.5256e-13	rs79380792;rs6660884;rs111829929;rs6675468;rs67061005;rs114104743;rs35114146;rs41264931;rs114800548;rs61811895:rs67061005:rs61738875;rs111829929:rs41264931:rs61738875	2
ENSG00000243364	EFNA4	1	155036207	155042029	1	protein_coding	1945	EFNA4	0.000252891	-0.595252	9	14.18	1	4.58003e-05	0.00868779	GTEx/v8/Brain_Cerebellar_Hemisphere	+	Yes	Adult_Cortex:Spleen:GM12878:IMR90:Mesenchymal_Stem_Cell:Mesendoderm:Trophoblast-like_Cell	4.5256e-13	rs111829929;rs6675468;rs67061005;rs79380792;rs67061005:rs61738875:rs61811895:rs61738875;rs111829929:rs41264931	2
ENSG00000143590	EFNA3	1	155036224	155060014	1	protein_coding	1944	EFNA3	0.180564	-0.355849	21	17.67	0	NA	NA	NA	NA	Yes	Adult_Cortex:Spleen:GM12878:IMR90:Mesenchymal_Stem_Cell:Mesendoderm:Trophoblast-like_Cell	4.5256e-13	rs111829929;rs6675468;rs67061005;rs61738875;rs7528026;rs67061005:rs61738875:rs61811895:rs61738875;rs111829929:rs41264931	2
ENSG00000251246	EFNA3	1	155036224	155059283	1	protein_coding	1944	EFNA3	NA	-0.355849	21	17.67	0	NA	NA	NA	NA	Yes	Adult_Cortex:Spleen:GM12878:IMR90:Mesenchymal_Stem_Cell:Mesendoderm:Trophoblast-like_Cell	4.5256e-13	rs111829929;rs6675468;rs67061005;rs61738875;rs7528026;rs67061005:rs61738875:rs61811895:rs61738875;rs111829929:rs41264931	2
ENSG00000169242	EFNA1	1	155099936	155107333	1	protein_coding	1942	EFNA1	0.872063	0.409868	21	12.58	15	3.97104e-07	9.92182e-09	GTEx/v8/Brain_Cerebellum:GTEx/v8/Lung	-	Yes	Promoter_anchored_loops:Adult_Cortex:Left_Ventricle:Liver:IMR90:Mesenchymal_Stem_Cell:Trophoblast-like_Cell	9.4644e-14	rs67061005;rs41264931;rs61738875;rs3814316;rs67061005:rs61738875;rs111829929:rs61738875:rs3814316:rs7528026:rs111829929:rs116415481:rs74188952:rs114800548:rs61738875;rs11582176:rs114104743:rs6675468:rs61811895:rs35114146:rs79380792:rs6660884	2
ENSG00000169241	SLC50A1	1	155107820	155111329	1	protein_coding	55974	SLC50A1	0.13023	-0.609413	8	10.33	0	NA	NA	NA	NA	Yes	Promoter_anchored_loops:Adult_Cortex:Left_Ventricle:Liver:IMR90:Mesenchymal_Stem_Cell:Trophoblast-like_Cell	9.4644e-14	rs67061005;rs61738875;rs67061005:rs61738875;rs111829929:rs7528026:rs3814316:rs111829929:rs116415481:rs74188952:rs114800548:rs61738875;rs11582176:rs114104743:rs6675468:rs61811895:rs35114146:rs79380792:rs6660884	2
ENSG00000179085	DPM3	1	155112367	155113071	-1	protein_coding	54344	DPM3	0.23347	0.0321111	5	5.703	0	NA	NA	NA	NA	Yes	Promoter_anchored_loops:Adult_Cortex:Fetal_Cortex:Left_Ventricle:Liver:IMR90:Mesenchymal_Stem_Cell:Trophoblast-like_Cell	9.4644e-14	rs61738875;rs67061005;rs67061005:rs61738875;rs111829929:rs7528026:rs41264931:rs3814316:rs61738875:rs41264915:rs111829929:rs6675468:rs116415481:rs114104743:rs12119565:rs74964948:rs61738875;rs11582176:rs61811895:rs35114146:rs79380792:rs6660884:rs74188952	2
ENSG00000163463	KRTCAP2	1	155141884	155145951	-1	protein_coding	200185	KRTCAP2	0.0299705	-0.290244	16	12.24	0	NA	NA	NA	NA	Yes	Promoter_anchored_loops:Adult_Cortex	9.4644e-14	rs67061005;rs61738875;rs41264915;rs3814316;rs7528026;rs6675468:rs67061005:rs61738875;rs111829929:rs7528026:rs41264931:rs61738875	2
ENSG00000273088	RP11-201K10.3	1	155141885	155159748	-1	protein_coding	NA	NA	NA	NA	26	21.2	0	NA	NA	NA	NA	Yes	Promoter_anchored_loops:Fetal_Cortex	1.5375e-20	rs67061005;rs61738875;rs41264915;rs3814316;rs7528026;rs67061005:rs61738875;rs111829929:rs61738875:rs3814316:rs116415481	2
ENSG00000163462	TRIM46	1	155145873	155157447	1	protein_coding	80128	TRIM46	0.998652	-0.65669	21	21.2	0	NA	NA	NA	NA	Yes	Promoter_anchored_loops:Adult_Cortex	9.4644e-14	rs41264915;rs3814316;rs67061005;rs7528026;rs61738875;rs6675468:rs67061005:rs61738875;rs111829929:rs7528026:rs41264931:rs61738875	2
ENSG00000185499	MUC1	1	155158300	155162707	-1	protein_coding	4582	MUC1	0.730965	NA	18	21.2	10	1.43211e-05	0.00402982	GTEx/v8/Brain_Cerebellar_Hemisphere:GTEx/v8/Brain_Cortex	+	Yes	Promoter_anchored_loops:Mesenchymal_Stem_Cell	1.5375e-20	rs3814316;rs41264915;rs67061005;rs61738875;rs67061005:rs61738875;rs111829929:rs61738875:rs3814316:rs114104743:rs116415481:rs61738875;rs11582176	2
ENSG00000169231	THBS3	1	155165379	155178842	-1	protein_coding	7059	THBS3	1.20601e-08	-0.314766	20	21.2	43	7.23834e-11	5.46363e-21	GTEx/v8/Brain_Cerebellar_Hemisphere:GTEx/v8/Brain_Cerebellum:GTEx/v8/Brain_Cortex:GTEx/v8/Brain_Frontal_Cortex_BA9:GTEx/v8/Lung	+	Yes	Promoter_anchored_loops:Adult_Cortex:Fetal_Cortex:Mesenchymal_Stem_Cell	1.5375e-20	rs3814316;rs67061005;rs61738875;rs41264915;rs7528026;rs111829929;rs114104743;rs61738875:rs41264931:rs116415481:rs61738875;rs11582176:rs114104743	2
ENSG00000173171	MTX1	1	155178490	155183615	1	protein_coding	4580	MTX1	0.198221	-0.480958	9	21.1	0	NA	NA	NA	NA	Yes	Promoter_anchored_loops:Adult_Cortex:Fetal_Cortex:Mesenchymal_Stem_Cell	1.759e-20	rs3814316;rs41264915;rs7528026;rs61738875;rs61738875:rs41264931:rs116415481:rs61738875;rs11582176:rs114104743	2
ENSG00000177628	GBA	1	155204243	155214490	-1	protein_coding	2629	GBA	0.0340405	-0.785048	5	5.528	1	0.000197042	0.0290749	BRAINEAC/TCTX	NA	Yes	Promoter_anchored_loops:Adult_Cortex:Fetal_Cortex:IMR90:Mesenchymal_Stem_Cell	1.759e-20	rs41264915;rs61738875;rs41264931;rs3814316;rs114104743:rs41264915:rs3814316:rs7528026:rs61738875;rs11582176:rs116415481:rs12119565:rs61738875:rs67061005:rs74188952:rs114800548:rs74964948	2
ENSG00000160767	FAM189B	1	155216996	155225274	-1	protein_coding	10712	FAM189B	0.000482815	-0.121568	2	4.099	0	NA	NA	NA	NA	Yes	Promoter_anchored_loops:IMR90:Mesenchymal_Stem_Cell	5.8763e-12	rs61738875;rs41264931;rs11582176:rs114104743:rs114800548:rs116415481	2
ENSG00000116521	SCAMP3	1	155225770	155232221	-1	protein_coding	10067	SCAMP3	0.0128944	-0.249766	2	4.099	0	NA	NA	NA	NA	Yes	Promoter_anchored_loops:Adult_Cortex:Fetal_Cortex:IMR90:Mesenchymal_Stem_Cell	5.8763e-12	rs41264931;rs114104743;rs41264915:rs116415481:rs114104743:rs74188952:rs61738875:rs41264931:rs61738875;rs11582176:rs114800548	2
ENSG00000176444	CLK2	1	155232659	155248282	-1	protein_coding	1196	CLK2	0.999953	NA	1	0.864	0	NA	NA	NA	NA	Yes	Promoter_anchored_loops:Adult_Cortex:Fetal_Cortex:Aorta:GM12878:IMR90:Mesenchymal_Stem_Cell:Mesendoderm:Trophoblast-like_Cell	5.8763e-12	rs114104743;rs114104743:rs116415481:rs74188952:rs61738875:rs41264931:rs61738875;rs11582176:rs114800548:rs12119565:rs74964948	2
ENSG00000143630	HCN3	1	155247374	155259639	1	protein_coding	57657	HCN3	0.0150934	0.374943	1	0.864	0	NA	NA	NA	NA	Yes	Promoter_anchored_loops:Adult_Cortex:Fetal_Cortex:Aorta:GM12878:IMR90:Mesenchymal_Stem_Cell:Mesendoderm:Trophoblast-like_Cell	5.8763e-12	rs114104743;rs114104743:rs116415481:rs74188952:rs61738875:rs41264931:rs61738875;rs11582176:rs114800548:rs12119565:rs74964948	2
ENSG00000143627	PKLR	1	155259630	155271225	-1	protein_coding	5313	PKLR	1.0002e-05	0.0591956	1	2.207	0	NA	NA	NA	NA	Yes	Promoter_anchored_loops:Adult_Cortex:Fetal_Cortex:Aorta:GM12878:IMR90:Mesenchymal_Stem_Cell:Mesendoderm:Trophoblast-like_Cell	5.8763e-12	rs61738875;rs11582176;rs41264915:rs61738875;rs11582176:rs114104743:rs61738875:rs41264931:rs74188952:rs114800548:rs12119565:rs116415481	2
ENSG00000160752	FDPS	1	155278539	155290457	1	protein_coding	2224	FDPS	0.00175128	-0.551398	2	9.598	0	NA	NA	NA	NA	Yes	Promoter_anchored_loops:Adult_Cortex:Fetal_Cortex:Aorta:GM12878:IMR90:Mesenchymal_Stem_Cell:Mesendoderm:Trophoblast-like_Cell	5.8763e-12	rs61738875;rs11582176;rs116415481;rs41264915:rs61738875;rs11582176:rs114104743:rs61738875:rs41264931:rs74188952:rs114800548:rs12119565:rs116415481	2
ENSG00000160753	RUSC1	1	155290687	155300905	1	protein_coding	23623	RUSC1	0.949429	-0.575598	2	9.598	0	NA	NA	NA	NA	Yes	Promoter_anchored_loops:EP_correlation_cell_type_oneway:Adult_Cortex:Aorta:Dorsolateral_Prefrontal_Cortex:Hippocampus:Left_Ventricle:Liver:Lung:Right_Ventricle:Spleen:GM12878:IMR90:Mesenchymal_Stem_Cell:Mesendoderm:Trophoblast-like_Cell:hESC	3.3243e-13	rs116415481;rs114104743;rs61738875:rs3814316:rs41264931:rs114104743:rs116415481:rs61738875;rs11582176:rs111829929:rs74188952;rs114800548:rs74188952:rs114800548:rs7528026	2
ENSG00000116539	ASH1L	1	155305059	155532598	-1	protein_coding	55870	ASH1L	1	-0.51503	13	11.76	0	NA	NA	NA	NA	Yes	IMR90	3.8075e-09	rs114104743;rs61738875;rs11582176;rs116415481:rs114104743	2
ENSG00000125459	MSTO1	1	155579979	155718153	1	protein_coding	55154	MSTO1	0.0418045	-0.606608	14	13.94	23	3.08296e-09	5.68234e-14	GTEx/v8/Brain_Cerebellar_Hemisphere:GTEx/v8/Brain_Cerebellum	+	Yes	Promoter_anchored_loops:GM12878:IMR90:Mesenchymal_Stem_Cell	1.5375e-20	rs114104743;rs116415481;rs61738875;rs11582176;rs74188952;rs61738875:rs41264915:rs3814316:rs41264931:rs61738875;rs11582176:rs114104743:rs116415481	2
ENSG00000163374	YY1AP1	1	155629237	155658791	-1	protein_coding	55249	YY1AP1	0.000145221	0.0404123	4	13.94	0	NA	NA	NA	NA	Yes	Promoter_anchored_loops:Mesenchymal_Stem_Cell	5.8763e-12	rs61738875;rs11582176;rs114104743;rs35114146:rs7528026:rs61738875:rs116415481:rs114104743	2
ENSG00000132676	DAP3	1	155657751	155708801	1	protein_coding	7818	DAP3	1.90763e-05	0.00156748	7	13.48	0	NA	NA	NA	NA	Yes	Promoter_anchored_loops:Mesenchymal_Stem_Cell	5.8763e-12	rs61738875;rs11582176;rs114104743;rs74188952;rs35114146:rs7528026:rs61738875:rs116415481:rs114104743	2
ENSG00000116580	GON4L	1	155719508	155829191	-1	protein_coding	54856	GON4L	0.999999	-0.637168	11	10.39	0	NA	NA	NA	NA	Yes	Promoter_anchored_loops:Adult_Cortex:Fetal_Cortex:Liver:IMR90:Mesenchymal_Stem_Cell	3.2236e-12	rs114800548;rs114104743;rs74188952;rs114104743:rs116415481:rs12119565:rs61738875;rs11582176:rs114800548:rs74188952	2
ENSG00000132718	SYT11	1	155829300	155854990	1	protein_coding	23208	SYT11	0.80174	-1.92443	3	9.269	0	NA	NA	NA	NA	Yes	Promoter_anchored_loops:Adult_Cortex:Fetal_Cortex:Liver:IMR90:Mesenchymal_Stem_Cell	3.2236e-12	rs74188952;rs114800548;rs11582176;rs114104743:rs116415481:rs12119565:rs61738875;rs11582176:rs114800548:rs74188952	2
ENSG00000143622	RIT1	1	155867599	155881195	-1	protein_coding	6016	RIT1	0.66681	-0.183928	0	0	0	NA	NA	NA	NA	Yes	Promoter_anchored_loops:Adult_Cortex:Fetal_Cortex:Left_Ventricle:IMR90:Mesenchymal_Stem_Cell	3.2967e-10	rs114104743:rs11582176:rs116415481:rs74188952:rs114800548:rs12119565:rs61738875;rs11582176:rs74188952;rs114800548	2
ENSG00000132680	KIAA0907	1	155882834	155904191	-1	protein_coding	22889	KIAA0907	0.997114	-0.510403	0	0	0	NA	NA	NA	NA	Yes	Promoter_anchored_loops:Adult_Cortex:Left_Ventricle:IMR90:Mesenchymal_Stem_Cell	5.8763e-12	rs61738875:rs74188952:rs114104743:rs74964948:rs61738875;rs11582176:rs116415481:rs114800548:rs74188952;rs114800548:rs11582176:rs12119565	2
ENSG00000173080	RXFP4	1	155911480	155912625	1	protein_coding	339403	RXFP4	0.00549582	-0.164025	0	0	0	NA	NA	NA	NA	Yes	Adult_Cortex:Fetal_Cortex:Left_Ventricle:IMR90:Mesenchymal_Stem_Cell	5.8763e-12	rs61738875:rs41264931:rs114104743:rs116415481:rs61738875;rs11582176:rs74188952:rs114800548:rs12119565:rs74964948:rs74188952;rs114800548:rs11582176	2
ENSG00000116584	ARHGEF2	1	155916630	155976861	-1	protein_coding	9181	ARHGEF2	0.999993	-0.492254	5	9.694	0	NA	NA	NA	NA	Yes	Promoter_anchored_loops	1.4408e-09	rs11582176;rs12119565;rs41264915:rs114104743	2
ENSG00000163479	SSR2	1	155978839	155990750	-1	protein_coding	6746	SSR2	0.822109	-0.380458	5	9.694	0	NA	NA	NA	NA	Yes	Promoter_anchored_loops	1.4408e-09	rs11582176;rs12119565;rs114104743:rs11582176	2
ENSG00000160803	UBQLN4	1	156005092	156023585	-1	protein_coding	56893	UBQLN4	0.997522	-0.671923	0	0	1	2.87438e-05	6.94683e-07	GTEx/v8/Brain_Caudate_basal_ganglia	+	Yes	Promoter_anchored_loops:Adult_Cortex:Fetal_Cortex	1.4408e-09	rs67061005;rs74964948:rs116415481:rs61738875;rs11582176:rs114104743:rs12119565	2
ENSG00000116586	LAMTOR2	1	156024543	156028301	1	protein_coding	28956	LAMTOR2	0.481086	-0.350911	0	0	0	NA	NA	NA	NA	Yes	Promoter_anchored_loops:Adult_Cortex:Fetal_Cortex	1.4408e-09	rs74964948:rs116415481:rs61738875;rs11582176:rs114104743:rs12119565	2
ENSG00000132698	RAB25	1	156030951	156040295	1	protein_coding	57111	RAB25	9.31079e-06	-0.280558	3	17.3	0	NA	NA	NA	NA	Yes	Promoter_anchored_loops:Adult_Cortex:Fetal_Cortex	5.8763e-12	rs74964948;rs41264931:rs61738875:rs116415481:rs61738875;rs11582176:rs114104743:rs74188952:rs114800548:rs12119565:rs74964948:rs67061005	2
ENSG00000254726	MEX3A	1	156041804	156051789	-1	protein_coding	92312	MEX3A	0.881463	-0.805061	5	17.3	0	NA	NA	NA	NA	Yes	Promoter_anchored_loops	2.4948e-09	rs74964948	2
ENSG00000160789	LMNA	1	156052364	156109880	1	protein_coding	4000	LMNA	0.993449	-0.15153	11	18.09	0	NA	NA	NA	NA	Yes	Promoter_anchored_loops	2.4948e-09	rs74964948	2
ENSG00000196189	SEMA4A	1	156117157	156147543	1	protein_coding	64218	SEMA4A	0.615372	-0.205497	0	0	0	NA	NA	NA	NA	Yes	Promoter_anchored_loops	3.2236e-12	rs114104743:rs74188952:rs74188952;rs114800548:rs74964948	2
ENSG00000160785	SLC25A44	1	156163880	156182587	1	protein_coding	9673	SLC25A44	0.247811	0.0313417	0	0	0	NA	NA	NA	NA	Yes	Adult_Cortex:Fetal_Cortex:IMR90:Mesenchymal_Stem_Cell	5.8763e-12	rs116415481:rs114104743:rs74964948:rs61738875:rs12119565	2
ENSG00000260238	PMF1-BGLAP	1	156182773	156213123	1	protein_coding	100527963	PMF1-BGLAP	1.71367e-05	-0.193897	0	0	0	NA	NA	NA	NA	Yes	Promoter_anchored_loops:IMR90:Mesenchymal_Stem_Cell	2.4948e-09	rs114104743:rs7528026;rs116415481:rs74964948	2
ENSG00000160783	PMF1	1	156182784	156212874	1	protein_coding	11243	PMF1	1.71367e-05	-0.116475	0	0	0	NA	NA	NA	NA	Yes	Promoter_anchored_loops:IMR90:Mesenchymal_Stem_Cell	2.4948e-09	rs114104743:rs7528026;rs116415481:rs74964948	2
ENSG00000242252	BGLAP	1	156211753	156213112	1	protein_coding	632	BGLAP	1.75722e-05	-0.0686447	0	0	0	NA	NA	NA	NA	Yes	Adult_Cortex:Fetal_Cortex:IMR90:Mesenchymal_Stem_Cell	3.1041e-08	rs74964948	2
ENSG00000160781	PAQR6	1	156213206	156217881	-1	protein_coding	79957	PAQR6	0.000721604	-0.290453	0	0	0	NA	NA	NA	NA	Yes	Adult_Cortex:Fetal_Cortex:IMR90:Mesenchymal_Stem_Cell	3.1041e-08	rs74964948	2
ENSG00000198952	SMG5	1	156219015	156252620	-1	protein_coding	23381	SMG5	0.99818	-0.601125	0	0	0	NA	NA	NA	NA	Yes	IMR90:Mesenchymal_Stem_Cell	3.1041e-08	rs74964948	2
ENSG00000163472	TMEM79	1	156252726	156262976	1	protein_coding	84283	TMEM79	3.49884e-07	-0.533254	0	0	0	NA	NA	NA	NA	Yes	IMR90:Mesenchymal_Stem_Cell	3.1041e-08	rs74964948	2
ENSG00000198715	C1orf85	1	156259880	156265463	-1	protein_coding	112770	C1orf85	4.6871e-08	0.200004	0	0	0	NA	NA	NA	NA	Yes	Adult_Cortex:Fetal_Cortex:IMR90:Mesenchymal_Stem_Cell	1.4408e-09	rs74964948:rs12119565	2
ENSG00000189030	VHLL	1	156268415	156269428	-1	protein_coding	391104	VHLL	0.00290057	NA	0	0	0	NA	NA	NA	NA	Yes	Adult_Cortex:Fetal_Cortex:IMR90:Mesenchymal_Stem_Cell	1.4408e-09	rs74964948:rs12119565	2
ENSG00000163467	TSACC	1	156307105	156316786	1	protein_coding	128229	TSACC	0.0697917	-0.0973822	0	0	0	NA	NA	NA	NA	Yes	Adult_Cortex:Fetal_Cortex:GM12878:IMR90	3.2967e-10	rs12119565:rs74964948:rs74188952:rs114800548	2
ENSG00000183856	IQGAP3	1	156495197	156542396	-1	protein_coding	128239	IQGAP3	6.47051e-16	1.01146	0	0	0	NA	NA	NA	NA	Yes	Adult_Cortex:Fetal_Cortex	2.143e-09	rs74964948:rs61738875:rs67061005	2
ENSG00000187862	TTC24	1	156549519	156556562	1	protein_coding	164118	TTC24	6.5804e-05	0.114086	0	0	0	NA	NA	NA	NA	Yes	Adult_Cortex:Fetal_Cortex	2.143e-09	rs74964948:rs61738875:rs67061005	2
ENSG00000132688	NES	1	156638555	156647189	-1	protein_coding	10763	NES	2.06956e-05	-0.507845	0	0	0	NA	NA	NA	NA	Yes	Promoter_anchored_loops	0.0071079	rs114104743	2
ENSG00000138041	SMEK2	2	55774428	55846015	-1	protein_coding	57223	SMEK2	0.811197	-0.459625	0	0	0	NA	NA	NA	NA	Yes	Mesenchymal_Stem_Cell	0.00015372	rs12614007	3
ENSG00000138035	PNPT1	2	55861400	55921045	-1	protein_coding	87178	PNPT1	0.908267	0.406933	0	0	0	NA	NA	NA	NA	Yes	Left_Ventricle:Mesenchymal_Stem_Cell:Mesendoderm	1.2333e-08	rs12614007	3
ENSG00000115380	EFEMP1	2	56093102	56151274	-1	protein_coding	2202	EFEMP1	0.999786	1.00184	0	0	0	NA	NA	NA	NA	Yes	Left_Ventricle:Mesenchymal_Stem_Cell:Mesendoderm:hESC	0.00015372	rs12614007	3
ENSG00000055813	CCDC85A	2	56411258	56613308	1	protein_coding	114800	CCDC85A	0.00173521	-0.523734	0	0	0	NA	NA	NA	NA	Yes	Left_Ventricle:IMR90:Mesenchymal_Stem_Cell:Mesendoderm:Trophoblast-like_Cell:hESC	1.2333e-08	rs12614007	3
ENSG00000028116	VRK2	2	58134786	58387055	1	protein_coding	7444	VRK2	1.21621e-08	-0.188348	0	0	0	NA	NA	NA	NA	Yes	IMR90:Mesenchymal_Stem_Cell:Neural_Progenitor_Cell	9.666e-17	rs7565301:rs1123573:rs7579014:rs45622439	4
ENSG00000119866	BCL11A	2	60678302	60780702	-1	protein_coding	53335	BCL11A	0.829	-2.0339	30	17.6	0	NA	NA	NA	NA	Yes	Left_Ventricle:GM12878:IMR90:Mesenchymal_Stem_Cell:Mesendoderm:Trophoblast-like_Cell:hESC	9.666e-17	rs7565301;rs1123573;rs7579014;rs45622439;rs7579014:rs7565301:rs45622439:rs1123573	4
ENSG00000162927	PUS10	2	61167357	61245394	-1	protein_coding	150962	PUS10	5.26981e-10	-0.23559	0	0	3	8.54829e-05	0.00165717	GTEx/v8/Lung	-	No	NA	2.8023e-06	rs45622439	4
ENSG00000196345	ZKSCAN7	3	44596685	44624975	1	protein_coding	55888	ZKSCAN7	1.17628e-05	-0.800781	0	0	0	NA	NA	NA	NA	Yes	IMR90:Mesenchymal_Stem_Cell:Trophoblast-like_Cell	2.564e-117	rs17764980;rs4493469;rs12639314:rs1601867:rs1601867;rs28808964;rs56058226:rs7652331:rs28808964;rs56058226:rs28808964:rs7130;rs2373155:rs71325089;rs2087727:rs17764980:rs2373155:rs4683170;rs7652331:rs4683170:rs4396933;rs2373155:rs73060324:rs79939301:rs17262373:rs2673067:rs56331328:rs73062374;rs73060324;rs56331328	5
ENSG00000144792	ZNF660	3	44619715	44641186	1	protein_coding	285349	ZNF660	0.0548051	-1.65843	0	0	0	NA	NA	NA	NA	Yes	Fetal_Cortex	3.1299e-15	rs73060324:rs79939301	5
ENSG00000186448	ZNF197	3	44626380	44689963	1	protein_coding	10168	ZNF197	5.95384e-14	0.135916	0	0	0	NA	NA	NA	NA	Yes	Fetal_Cortex	3.1299e-15	rs73060324:rs79939301	5
ENSG00000163812	ZDHHC3	3	44956749	45017677	-1	protein_coding	51304	ZDHHC3	0.144015	-0.617523	0	0	0	NA	NA	NA	NA	Yes	Adult_Cortex:Fetal_Cortex:IMR90:Mesenchymal_Stem_Cell:Mesendoderm:Trophoblast-like_Cell	6.1225e-220	rs73060324:rs79939301:rs7130;rs2373155:rs2373155:rs17764980;rs4493469;rs12639314:rs28808964:rs4683170;rs7652331:rs62242985;rs13096142:rs67676925;rs34671664:rs13096142:rs1491957:rs6441948;rs1799988:rs17638604;rs148933092:rs17638604:rs17213127;rs115679256:rs17262373:rs2673067:rs56331328:rs73062374;rs73060324;rs56331328:rs12490575:rs73062374;rs73060324:rs17213127:rs9813750:rs17713054:rs2742361:rs987…	5
ENSG00000075914	EXOSC7	3	45016733	45077558	1	protein_coding	23016	EXOSC7	0.0141395	NA	0	0	19	5.71129e-06	0.0355442	BRAINEAC/SNIG	NA	Yes	Adult_Cortex:Fetal_Cortex:IMR90:Mesenchymal_Stem_Cell:Mesendoderm:Trophoblast-like_Cell	6.1225e-220	rs4683170;rs7652331;rs73060324:rs79939301:rs7130;rs2373155:rs2373155:rs17764980;rs4493469;rs12639314:rs28808964:rs4683170;rs7652331:rs62242985;rs13096142:rs67676925;rs34671664:rs13096142:rs1491957:rs6441948;rs1799988:rs17638604;rs148933092:rs17638604:rs17213127;rs115679256:rs17262373:rs2673067:rs56331328:rs73062374;rs73060324;rs56331328:rs12490575:rs73062374;rs73060324:rs17213127:rs9813750:rs1771…	5
ENSG00000163815	CLEC3B	3	45043040	45077563	1	protein_coding	7123	CLEC3B	0.00038011	-0.0189533	0	0	0	NA	NA	NA	NA	Yes	IMR90:Mesenchymal_Stem_Cell:Mesendoderm	6.1225e-220	rs148933092:rs17638604;rs148933092:rs17638604:rs73060324:rs79939301:rs17213127;rs115679256:rs17262373:rs2673067:rs56331328:rs73062374;rs73060324;rs56331328:rs12490575:rs73062374;rs73060324:rs17213127:rs9813750:rs17713054:rs2742361:rs9871972:rs1488370;rs11712469;rs2742361:rs1488370:rs1058961:rs17764980;rs4493469;rs12639314:rs1601867:rs1601867;rs28808964;rs56058226:rs7652331:rs28808964;rs56058226:r…	5
ENSG00000163814	CDCP1	3	45123770	45187914	-1	protein_coding	64866	CDCP1	0.0211525	1.80557	1	0.904	0	NA	NA	NA	NA	Yes	IMR90:Mesenchymal_Stem_Cell:Mesendoderm:Trophoblast-like_Cell:hESC	6.1225e-220	rs148933092;rs17638604;rs148933092:rs13059329:rs73060324:rs17638604:rs79939301:rs11915664:rs115679256:rs17213127;rs115679256:rs17262373:rs2673067:rs56331328:rs73062374;rs73060324;rs56331328:rs12490575:rs73062374;rs73060324:rs17213127:rs73062374:rs2252547:rs73062378:rs12493913:rs4683140:rs2271616:rs2531743:rs9813750:rs17713054:rs2742361:rs9871972:rs1488370;rs11712469;rs2742361:rs1488370:rs1058961:…	5
ENSG00000249992	TMEM158	3	45265958	45267770	-1	protein_coding	25907	TMEM158	0.382809	NA	1	4.026	0	NA	NA	NA	NA	Yes	Promoter_anchored_loops:Adult_Cortex:Fetal_Cortex:Left_Ventricle:IMR90:Mesenchymal_Stem_Cell:Mesendoderm:Trophoblast-like_Cell:hESC	6.1225e-220	rs17638604;rs148933092;rs73060324:rs79939301:rs7130:rs17764980;rs12639314:rs1601867;rs28808964;rs56058226:rs7652331:rs7130;rs2742361;rs11707672:rs4683170;rs7652331:rs11707672:rs28808964;rs56058226:rs17764980;rs4493469;rs12639314:rs9863204:rs28808964:rs4396933;rs2373155:rs67676925;rs34671664;rs34158984:rs4683217:rs11915664:rs115679256:rs7130;rs2373155:rs2373155:rs62242985;rs13096142:rs67676925;rs3…	5
ENSG00000011376	LARS2	3	45429998	45590913	1	protein_coding	23395	LARS2	2.60644e-07	-0.65665	13	5.568	6	1.32463e-05	8.93022e-22	GTEx/v8/Brain_Frontal_Cortex_BA9:GTEx/v8/Brain_Putamen_basal_ganglia	+	Yes	Promoter_anchored_loops:Fetal_Cortex:IMR90:Mesenchymal_Stem_Cell	5.1105e-109	rs13059329;rs73060324;rs17638604;rs79939301;rs2673067;rs9813750;rs9863204:rs1601867:rs28808964:rs4396933;rs2373155:rs2087727:rs75826707:rs17764980;rs4493469;rs12639314:rs17638604;rs148933092:rs148933092:rs17638604:rs73060324:rs79939301:rs17262373:rs2673067:rs56331328:rs73062374;rs56331328:rs12490575:rs73062374;rs73060324:rs17213127	5
ENSG00000144791	LIMD1	3	45596886	45727830	1	protein_coding	8994	LIMD1	0.127771	0.27358	34	12.88	12	2.71142e-07	1.58582e-19	BRAINEAC/PUTM:GTEx/v8/Brain_Frontal_Cortex_BA9:GTEx/v8/Brain_Nucleus_accumbens_basal_ganglia:GTEx/v8/Lung	-	Yes	Promoter_anchored_loops:Liver:Spleen:GM12878:IMR90:Mesenchymal_Stem_Cell:Mesendoderm:Trophoblast-like_Cell:hESC	6.1225e-220	rs79939301;rs11915664;rs115679256;rs17213127;rs17262373;rs2673067;rs56331328;rs12493913;rs73060324;rs73062374;rs11915664:rs115679256:rs17213127;rs115679256:rs17262373:rs2673067:rs34158984:rs4683217:rs67676925;rs34671664;rs34158984:rs34671664:rs34671664;rs34158984:rs67676925;rs34671664:rs56331328:rs73062374;rs56331328:rs17713054:rs2742361:rs1488370;rs9871972;rs11712469:rs11712469:rs1058961:rs98719…	5
ENSG00000211456	SACM1L	3	45730548	45786916	1	protein_coding	22908	SACM1L	0.721902	-0.340039	102	12.88	0	NA	NA	NA	NA	Yes	Promoter_anchored_loops:EP_correlation_cell_type_oneway:Left_Ventricle:Liver:Spleen:GM12878:IMR90:Mesenchymal_Stem_Cell:Mesendoderm:Trophoblast-like_Cell:hESC	6.1225e-220	rs2673067;rs56331328;rs73062374;rs73060324;rs12490575;rs73060324:rs79939301:rs9863204:rs17764980;rs4493469;rs12639314:rs28808964:rs17764980;rs12639314:rs4396933;rs2373155:rs9813750:rs17713054:rs2742361:rs9871972:rs1488370;rs11712469;rs2742361:rs1488370:rs1058961:rs2673067:rs56331328:rs12490575:rs73062374;rs73060324:rs17213127:rs1488370;rs9871972;rs11712469:rs11712469:rs9871972;rs11712469:rs117124…	5
ENSG00000163817	SLC6A20	3	45796942	45838027	-1	protein_coding	54716	SLC6A20	6.44898e-10	0.251559	37	25.4	0	NA	NA	NA	NA	Yes	Spleen:GM12878:IMR90:Mesenchymal_Stem_Cell:Mesendoderm:Trophoblast-like_Cell:hESC	6.1225e-220	rs2673067;rs12490575;rs73062374;rs73060324;rs17213127;rs2252547;rs73062378;rs12493913;rs4683140;rs2271616;rs2531743;rs9813750;rs17713054;rs2742361;rs9871972;rs2673067:rs56331328:rs73060324:rs12490575:rs73062374;rs73060324:rs17213127:rs9813750:rs17713054:rs2742361:rs9871972:rs1488370;rs11712469;rs2742361:rs1488370:rs1058961:rs17764980:rs9852270:rs17764980;rs12639314:rs7130;rs2742361:rs71325089;rs2…	5
ENSG00000163818	LZTFL1	3	45864808	45957534	-1	protein_coding	54585	LZTFL1	0.194103	-1.16298	125	14.58	0	NA	NA	NA	NA	Yes	Promoter_anchored_loops:EP_correlation_cell_type_oneway:EP_correlation_organ_oneway:Adult_Cortex:Aorta:Left_Ventricle:Spleen:GM12878:IMR90:Mesenchymal_Stem_Cell:Mesendoderm:Trophoblast-like_Cell:hESC	6.1225e-220	rs2742361;rs1488370;rs17713054;rs9871972;rs1058961;rs11712469;rs71325089;rs75826707;rs3774641;rs7130;rs9852270;rs17764980;rs35605052;rs12639314;rs2087727;rs56058226;rs9863204;rs28808964;rs7652331;rs1601867;rs11707672;rs4683170;rs17713054:rs2742361:rs9871972:rs1488370;rs2742361:rs1488370:rs17764980;rs4493469;rs12639314:rs71325089;rs2087727:rs73060324:rs3774641:rs7130;rs2742361:rs9852270:rs17764980…	5
ENSG00000173585	CCR9	3	45927996	45944667	1	protein_coding	10803	CCR9	0.00464031	-0.458428	37	14.58	0	NA	NA	NA	NA	Yes	Promoter_anchored_loops:EP_correlation_cell_type_oneway:EP_correlation_organ_oneway:Adult_Cortex:Aorta:Left_Ventricle:Spleen:GM12878:IMR90:Mesenchymal_Stem_Cell:Mesendoderm:Trophoblast-like_Cell:hESC	6.1225e-220	rs17764980;rs9852270;rs12639314;rs7130;rs2742361;rs71325089;rs2087727;rs56058226;rs3774641;rs9863204;rs28808964;rs7652331;rs17713054:rs2742361:rs9871972:rs1488370;rs11712469;rs2742361:rs1488370:rs67676925;rs34671664;rs34158984:rs4683217:rs17764980;rs4493469;rs12639314:rs71325089;rs2087727:rs17764980:rs7652331:rs17764980;rs12639314:rs7130:rs1601867;rs56058226:rs1488370;rs9871972;rs11712469:rs11712…	5
ENSG00000163820	FYCO1	3	45959396	46037316	-1	protein_coding	79443	FYCO1	9.66913e-13	1.65562	205	22	203	8.19451e-16	3.17664e-11	GTEx/v8/Brain_Caudate_basal_ganglia:GTEx/v8/Brain_Frontal_Cortex_BA9:GTEx/v8/Brain_Nucleus_accumbens_basal_ganglia:GTEx/v8/Lung	-	Yes	EP_correlation_cell_type_oneway:Adult_Cortex:Fetal_Cortex:Aorta:Left_Ventricle:Liver:Lung:Spleen:GM12878:IMR90:Mesenchymal_Stem_Cell:Mesendoderm:Trophoblast-like_Cell:hESC	6.1225e-220	rs3774641;rs9852270;rs9863204;rs17764980;rs7652331;rs12639314;rs7130;rs1601867;rs28808964;rs56058226;rs2742361;rs11707672;rs4683170;rs4493469;rs2373155;rs4396933;rs71325089;rs2087727;rs3181077;rs4383561;rs12639314:rs9863204:rs28808964:rs17764980;rs12639314:rs4396933;rs2373155:rs73060324:rs79939301:rs2673067:rs56331328:rs12490575:rs73062374;rs73060324:rs17213127:rs4683170:rs4396933:rs191561888:rs1…	5
ENSG00000172215	CXCR6	3	45982425	45989845	1	protein_coding	10663	CXCR6	6.1512e-05	-0.166606	54	11.81	266	1.85494e-05	0.0243627	BRAINEAC/SNIG:GTEx/v8/Lung	-	Yes	Promoter_anchored_loops:Spleen:GM12878:IMR90:Mesenchymal_Stem_Cell:Mesendoderm:Trophoblast-like_Cell:hESC	6.1225e-220	rs17764980;rs4493469;rs12639314;rs1601867;rs28808964;rs56058226;rs7130;rs2373155;rs4396933;rs67676925;rs78919248;rs34671664;rs1799988;rs192311430;rs12639314:rs28808964:rs4683170:rs4396933;rs2373155:rs2373155:rs9863204:rs17764980;rs12639314:rs73060324:rs79939301:rs73062374:rs73062374;rs73060324:rs2252547:rs73062378:rs12493913:rs4683140:rs2271616:rs2531743:rs55922157:rs1601867:rs2087727:rs12639314:…	5
ENSG00000173578	XCR1	3	46058516	46069234	-1	protein_coding	2829	XCR1	0.0978542	-0.145183	81	11.83	0	NA	NA	NA	NA	Yes	Left_Ventricle:Liver:Spleen:GM12878:IMR90:Mesenchymal_Stem_Cell:Mesendoderm:Trophoblast-like_Cell:hESC	6.1225e-220	rs17764980;rs4493469;rs12639314;rs9863204;rs28808964;rs4396933;rs2373155;rs55922157;rs12639314:rs4396933;rs2373155:rs17764980;rs12639314:rs9863204:rs4683170:rs4396933:rs191561888:rs17764980:rs12639314:rs28808964:rs2373155:rs34306326:rs71327066;rs6778422:rs6778422:rs2673067:rs56331328:rs73060324:rs12490575:rs73062374;rs73060324:rs17213127:rs1601867:rs1601867;rs56058226:rs7652331:rs28808964;rs56058…	5
ENSG00000183625	CCR3	3	46205096	46308197	1	protein_coding	1232	CCR3	0.0318931	-0.541029	251	14.08	10	9.79773e-06	0.000271526	GTEx/v8/Lung	+	Yes	Promoter_anchored_loops:GM12878	1.5577e-105	rs4493469;rs67676925;rs192311430;rs3181077;rs78919248;rs1542754;rs41338844;rs4683217;rs1491957;rs34671664;rs13096142;rs6441948;rs12715416;rs4383561;rs62242985;rs9863204:rs4396933;rs2373155:rs28808964:rs2373155:rs17764980;rs12639314:rs4683170:rs7130;rs2373155:rs4683170;rs7652331:rs4493469:rs4493469;rs192311430:rs4493469;rs67676925:rs62242985;rs13096142:rs67676925;rs34671664:rs13096142:rs1491957:rs…	5
ENSG00000163823	CCR1	3	46243200	46249887	-1	protein_coding	1230	CCR1	0.891829	1.8919	54	14.08	23	2.99247e-06	3.86984e-06	GTEx/v8/Lung	-	Yes	Promoter_anchored_loops:EP_correlation_cell_type_oneway:EP_correlation_organ_oneway:Adult_Cortex:Liver:Spleen:GM12878:IMR90:Mesenchymal_Stem_Cell:Mesendoderm:Trophoblast-like_Cell:hESC	6.1225e-220	rs4493469;rs67676925;rs192311430;rs3181077;rs4683217;rs67676925:rs4493469;rs192311430:rs78919248:rs4396933;rs2373155:rs9863204:rs17764980;rs12639314:rs2087727:rs1491957:rs78919248;rs34671664:rs78919248;rs34671664:rs67676925;rs34671664;rs34158984:rs4683217:rs62242985;rs13096142:rs67676925;rs34671664:rs13096142:rs6441948;rs1799988:rs1799988:rs149125253:rs17262373:rs2673067:rs56331328:rs73062374;rs7…	5
ENSG00000121807	CCR2	3	46395225	46402419	1	protein_coding	729230	CCR2	0.0114633	-0.0355042	49	16.33	0	NA	NA	NA	NA	Yes	EP_correlation_cell_type_oneway:EP_correlation_organ_oneway:Left_Ventricle:GM12878:IMR90:Mesenchymal_Stem_Cell:Mesendoderm:Trophoblast-like_Cell:hESC	6.1225e-220	rs67676925;rs34671664;rs62242985;rs1491957;rs13096142;rs78919248;rs149125253;rs4383561;rs6441948;rs1799988;rs4683217;rs34158984;rs4396933;rs2373155:rs9863204:rs28808964:rs17764980;rs4493469;rs12639314:rs4493469;rs192311430:rs78919248;rs34671664:rs4683217:rs67676925;rs34158984:rs71327066;rs6778422:rs2087727:rs4493469;rs67676925:rs1491957:rs78919248;rs67676925:rs4493469;rs34671664:rs62242985;rs1309…	5
ENSG00000160791	CCR5	3	46411633	46417697	1	protein_coding	1234	CCR5	3.51209e-08	1.48149	34	9.769	110	4.94957e-06	0.0058577	GTEx/v8/Brain_Cortex:GTEx/v8/Lung	-	Yes	Promoter_anchored_loops:Adult_Cortex:Left_Ventricle:Liver:Spleen:GM12878:IMR90:Mesenchymal_Stem_Cell:Mesendoderm:Trophoblast-like_Cell:hESC	6.1225e-220	rs67676925;rs34671664;rs62242985;rs13096142;rs1491957;rs6441948;rs1799988;rs4683217;rs34158984;rs4396933;rs115679256;rs4683170;rs17764980;rs12639314;rs4493469;rs28808964;rs7652331;rs12715416;rs6766188;rs28808964:rs17764980;rs12639314:rs17764980;rs12639314:rs9863204:rs4396933;rs2373155:rs55922157:rs1601867:rs2087727:rs7130:rs1601867;rs56058226:rs7652331:rs7130;rs2742361;rs11707672:rs4683170;rs7652…	5
ENSG00000121797	CCRL2	3	46448654	46454488	1	protein_coding	9034	CCRL2	0.00216378	NA	45	13.58	0	NA	NA	NA	NA	Yes	EP_links_oneway:EP_correlation_cell_type_oneway:EP_correlation_organ_oneway:Adult_Cortex:GM12878:IMR90:Mesenchymal_Stem_Cell:Mesendoderm:Trophoblast-like_Cell:hESC	6.1225e-220	rs67676925;rs34671664;rs34158984;rs4683217;rs9852270:rs4396933;rs2373155:rs9863204:rs28808964:rs17764980;rs4493469;rs12639314:rs2087727:rs4493469;rs192311430:rs4493469;rs67676925:rs78919248;rs34671664:rs4683217:rs67676925;rs34158984:rs71327066;rs6778422:rs17638604;rs148933092:rs17713054:rs2742361:rs9871972:rs1488370;rs11712469;rs2742361:rs1488370:rs17764980;rs12639314:rs6441948:rs6441948;rs127154…	5
ENSG00000012223	LTF	3	46477136	46526724	-1	protein_coding	4057	LTF	1.76023e-13	0.0797339	90	11.9	4	1.17409e-05	4.49431e-10	GTEx/v8/Brain_Hypothalamus:GTEx/v8/Brain_Spinal_cord_cervical_c-1	-	Yes	Left_Ventricle:Liver:Spleen:GM12878:IMR90:Mesenchymal_Stem_Cell:Mesendoderm:Trophoblast-like_Cell:hESC	6.1225e-220	rs67676925;rs34671664;rs34158984;rs3213480;rs71327066;rs743659;rs6766188;rs6778422;rs34306326;rs4383561;rs4683170:rs17764980;rs4493469;rs12639314:rs4396933;rs2373155:rs2373155:rs28808964:rs28808964;rs56058226:rs9863204:rs55922157:rs17764980:rs12639314:rs17764980;rs12639314:rs139721302:rs138142760:rs1601867:rs1601867;rs28808964;rs56058226:rs7652331:rs7130;rs2373155:rs71325089;rs2087727:rs4683170;r…	5
ENSG00000163825	RTP3	3	46538981	46542439	1	protein_coding	83597	RTP3	0.181516	0.738671	27	10.69	0	NA	NA	NA	NA	Yes	Promoter_anchored_loops:EP_correlation_organ_oneway:Left_Ventricle:Liver:Spleen:GM12878:IMR90:Mesenchymal_Stem_Cell:Mesendoderm:Trophoblast-like_Cell:hESC	6.1225e-220	rs71327066;rs6778422;rs11915664:rs115679256:rs79152783:rs78919248;rs67676925;rs34671664:rs4683217:rs4683170:rs17764980;rs4493469;rs12639314:rs4396933;rs2373155:rs2373155:rs28808964:rs28808964;rs56058226:rs9863204:rs55922157:rs17764980:rs12639314:rs17764980;rs12639314:rs139721302:rs138142760:rs1601867:rs1601867;rs28808964;rs56058226:rs7652331:rs7130;rs2373155:rs71325089;rs2087727:rs4683170;rs76523…	5
ENSG00000163827	LRRC2	3	46556913	46621589	-1	protein_coding	79442	LRRC2	4.76832e-05	-1.09413	69	11.75	0	NA	NA	NA	NA	Yes	Liver:Spleen:GM12878:IMR90:Mesenchymal_Stem_Cell:Mesendoderm:Trophoblast-like_Cell:hESC	3.2391e-219	rs71327066;rs6778422;rs138142760;rs139721302;rs34306326:rs71327066;rs6778422:rs6778422:rs138142760:rs2673067:rs56331328:rs73060324:rs12490575:rs73062374;rs73060324:rs17213127:rs17713054:rs2742361:rs1488370;rs9871972;rs11712469:rs11712469:rs1058961:rs9871972;rs11712469:rs11712469;rs2742361;rs1058961:rs1488370;rs2742361:rs71325089:rs75826707:rs9871972:rs3774641:rs7130;rs2742361:rs9852270:rs17764980…	5
ENSG00000268324	LUZPP1	3	46598888	46601178	1	protein_coding	83598	LRRC2-AS1	NA	NA	28	11.75	0	NA	NA	NA	NA	Yes	IMR90	1.7644e-16	rs71327066;rs6778422;rs139721302;rs34306326:rs71327066;rs6778422:rs6778422	5
ENSG00000241186	TDGF1	3	46616045	46668033	1	protein_coding	6997	TDGF1	3.98298e-06	1.21536	5	7.843	44	7.03895e-06	5.50931e-27	GTEx/v8/Brain_Cortex:GTEx/v8/Brain_Hypothalamus	+	Yes	Fetal_Cortex:Liver:Spleen:GM12878:IMR90:Mesenchymal_Stem_Cell:Mesendoderm:Trophoblast-like_Cell:hESC	3.2391e-219	rs139721302;rs138142760;rs7130;rs2742361;rs11707672;rs2373155;rs4396933;rs9863204;rs3213480;rs138142760:rs34306326:rs71327066;rs6778422:rs6778422:rs2673067:rs56331328:rs73060324:rs12490575:rs73062374;rs73060324:rs17213127:rs17713054:rs2742361:rs1488370;rs9871972;rs11712469:rs11712469:rs1058961:rs9871972;rs11712469:rs11712469;rs1058961:rs1488370;rs2742361:rs71325089:rs75826707:rs9871972:rs3774641:…	5
ENSG00000178038	ALS2CL	3	46710487	46735194	-1	protein_coding	259173	ALS2CL	2.7298e-18	0.418365	0	0	1	6.78498e-05	2.13386e-06	GTEx/v8/Brain_Cerebellar_Hemisphere	-	No	NA	5.6346e-09	rs71325089;rs2087727	5
ENSG00000181585	TMIE	3	46742823	46752376	1	protein_coding	259236	TMIE	0.000366606	0.424249	0	0	0	NA	NA	NA	NA	Yes	Fetal_Cortex	9.5254e-23	rs139721302:rs138142760	5
ENSG00000206549	PRSS50	3	46753605	46854064	-1	protein_coding	29122	PRSS50	2.62071e-05	-0.326074	0	0	0	NA	NA	NA	NA	Yes	Promoter_anchored_loops:IMR90:Mesenchymal_Stem_Cell:Mesendoderm	2.564e-117	rs4493469;rs67676925:rs4493469;rs67676925;rs192311430:rs78919248:rs3181077:rs4493469:rs67676925:rs1542754:rs41338844:rs4683217:rs1491957:rs78919248;rs34671664:rs13096142:rs78919248;rs34671664:rs4383561:rs6441948:rs77116118:rs62242985;rs13096142:rs6441948;rs12715416:rs67676925;rs34671664:rs6441948;rs1799988:rs67676925;rs34671664;rs34158984:rs1799988:rs149125253:rs71327066:rs743659:rs71327066;rs676…	5
ENSG00000261603	PRSS46	3	46761073	46777919	-1	protein_coding	100287362	PRSS46	NA	0.408081	0	0	0	NA	NA	NA	NA	Yes	Promoter_anchored_loops	9.8039e-129	rs9852270:rs17764980:rs71325089;rs2087727:rs56058226:rs17764980;rs12639314:rs3774641:rs9852270;rs9863204:rs4493469;rs67676925:rs3181077:rs4493469;rs67676925;rs192311430:rs1491957:rs78919248;rs34671664:rs13096142:rs67676925;rs34671664:rs4683217:rs79152783	5
ENSG00000188086	PRSS45	3	46783582	46854048	-1	protein_coding	377047	PRSS45	8.77665e-05	0.0854542	0	0	63	6.03428e-06	3.45432e-29	BRAINEAC/MEDU:GTEx/v8/Lung	+	Yes	Promoter_anchored_loops:IMR90:Mesenchymal_Stem_Cell:Mesendoderm	2.564e-117	rs13096142;rs62242985;rs139721302;rs4493469;rs67676925:rs4493469;rs67676925;rs192311430:rs78919248:rs3181077:rs4493469:rs67676925:rs1542754:rs41338844:rs4683217:rs1491957:rs78919248;rs34671664:rs13096142:rs78919248;rs34671664:rs4383561:rs6441948:rs77116118:rs62242985;rs13096142:rs6441948;rs12715416:rs67676925;rs34671664:rs6441948;rs1799988:rs67676925;rs34671664;rs34158984:rs1799988:rs149125253:rs…	5
ENSG00000178055	PRSS42	3	46871032	46875585	-1	protein_coding	339906	PRSS42	4.68321e-05	0.200179	0	0	0	NA	NA	NA	NA	Yes	IMR90:Mesenchymal_Stem_Cell:Mesendoderm	2.564e-117	rs4493469;rs67676925:rs4493469;rs67676925;rs192311430:rs3181077:rs4493469:rs67676925:rs1542754:rs41338844:rs4683217:rs1491957:rs78919248;rs34671664:rs13096142:rs78919248;rs34671664:rs78919248:rs4383561:rs6441948:rs77116118:rs62242985;rs13096142:rs6441948;rs12715416:rs67676925;rs34671664:rs6441948;rs1799988:rs67676925;rs34671664;rs34158984:rs1799988:rs149125253:rs71327066:rs743659:rs71327066;rs676…	5
ENSG00000160808	MYL3	3	46899362	46923659	-1	protein_coding	4634	MYL3	0.888081	-0.0480032	1	2.47	0	NA	NA	NA	NA	Yes	Promoter_anchored_loops	8.0633e-16	rs79152783;rs71327066;rs6778422:rs6778422:rs79152783	5
ENSG00000160801	PTH1R	3	46919236	46945287	1	protein_coding	5745	PTH1R	0.742389	NA	2	2.47	0	NA	NA	NA	NA	No	NA	1.1633e-10	rs79152783	5
ENSG00000268537	AC109583.1	3	46927699	46930171	-1	protein_coding	NA	NA	NA	NA	0	0	0	NA	NA	NA	NA	Yes	Promoter_anchored_loops	8.0633e-16	rs71327066;rs6778422:rs6778422:rs79152783	5
ENSG00000160799	CCDC12	3	46963216	47023500	-1	protein_coding	151903	CCDC12	0.774131	-0.0188491	0	0	276	6.58889e-05	0.013686	BRAINEAC/SNIG	NA	No	NA	3.4477e-120	rs17764980;rs12639314;rs4493469;rs67676925;rs192311430	5
ENSG00000181555	SETD2	3	47057919	47205457	-1	protein_coding	29072	SETD2	0.999993	NA	0	0	1	0.000564045	0.0445772	BRAINEAC/MEDU	NA	Yes	Promoter_anchored_loops	2.4884e-33	rs71327066;rs6778422;rs67676925;rs34671664;rs34158984:rs4683217	5
ENSG00000088727	KIF9	3	47269516	47324941	-1	protein_coding	64147	KIF9	2.17357e-11	-0.884597	0	0	1	5.91409e-05	0.0125432	GTEx/v8/Brain_Hypothalamus	+	Yes	Promoter_anchored_loops:Mesenchymal_Stem_Cell	0.00012537	rs743659;rs79152783	5
ENSG00000114648	KLHL18	3	47324407	47388306	1	protein_coding	23276	KLHL18	0.984175	-2.19672	0	0	0	NA	NA	NA	NA	Yes	Promoter_anchored_loops:Mesenchymal_Stem_Cell	0.0049739	rs79152783	5
ENSG00000076201	PTPN23	3	47422501	47454931	1	protein_coding	25930	PTPN23	0.647597	-0.608057	0	0	0	NA	NA	NA	NA	Yes	Fetal_Cortex	9.5254e-23	rs138142760	5
ENSG00000163832	ELP6	3	47537130	47555251	-1	protein_coding	54859	ELP6	0.0035079	-0.229447	0	0	0	NA	NA	NA	NA	Yes	Promoter_anchored_loops	7.4355e-15	rs138142760	5
ENSG00000181804	SLC9A9	3	142984064	143567373	-1	protein_coding	285195	SLC9A9	2.47741e-08	0.537124	0	0	0	NA	NA	NA	NA	Yes	IMR90:Mesenchymal_Stem_Cell:Mesendoderm:hESC	2.1767e-08	rs343320	6
ENSG00000181744	C3orf58	3	143690640	143767561	1	protein_coding	205428	C3orf58	0.162504	-0.239967	0	0	0	NA	NA	NA	NA	Yes	Mesenchymal_Stem_Cell	6.3895e-08	rs343320	6
ENSG00000232013	AC107021.1	3	145782358	145784156	1	protein_coding	NA	NA	NA	NA	0	0	0	NA	NA	NA	NA	Yes	Left_Ventricle:Liver:IMR90:Mesenchymal_Stem_Cell:Mesendoderm:Trophoblast-like_Cell:hESC	2.1767e-08	rs343320	6
ENSG00000152952	PLOD2	3	145787227	145881440	-1	protein_coding	5352	PLOD2	0.00117484	-0.181735	0	0	0	NA	NA	NA	NA	Yes	Aorta:Left_Ventricle:Liver:Right_Ventricle:GM12878:IMR90:Mesenchymal_Stem_Cell:Mesendoderm:Neural_Progenitor_Cell:Trophoblast-like_Cell:hESC	2.1767e-08	rs343320	6
ENSG00000114698	PLSCR4	3	145910126	145968966	-1	protein_coding	57088	PLSCR4	0.00169241	0.192184	0	0	0	NA	NA	NA	NA	Yes	Left_Ventricle:Liver:GM12878:IMR90:Mesenchymal_Stem_Cell:Mesendoderm:Neural_Progenitor_Cell:Trophoblast-like_Cell:hESC	2.1767e-08	rs343320	6
ENSG00000163746	PLSCR2	3	146109208	146213778	-1	protein_coding	57047	PLSCR2	2.19481e-05	0.191755	1	2.414	0	NA	NA	NA	NA	Yes	Left_Ventricle:Liver:GM12878:IMR90:Mesenchymal_Stem_Cell:Mesendoderm:Trophoblast-like_Cell:hESC	6.3895e-08	rs343320	6
ENSG00000188313	PLSCR1	3	146232967	146262651	-1	protein_coding	5359	PLSCR1	0.00293165	-0.0259742	10	22.8	0	NA	NA	NA	NA	Yes	Left_Ventricle:Liver:GM12878:IMR90:Mesenchymal_Stem_Cell:Mesendoderm:Trophoblast-like_Cell:hESC	2.1767e-08	rs343320	6
ENSG00000231213	PLSCR5	3	146294342	146324003	-1	protein_coding	389158	PLSCR5	1.16766e-09	1.17397	0	0	0	NA	NA	NA	NA	Yes	hESC	6.3895e-08	rs343320	6
ENSG00000152977	ZIC1	3	147111209	147228080	1	protein_coding	7545	ZIC1	0.825224	-1.66416	0	0	0	NA	NA	NA	NA	Yes	Left_Ventricle:Mesenchymal_Stem_Cell:Mesendoderm:hESC	6.3895e-08	rs343320	6
ENSG00000144891	AGTR1	3	148415571	148460795	1	protein_coding	185	AGTR1	0.00727625	0.680424	0	0	0	NA	NA	NA	NA	Yes	Mesenchymal_Stem_Cell	2.1767e-08	rs343320	6
ENSG00000163762	TM4SF18	3	149036285	149052201	-1	protein_coding	116441	TM4SF18	2.10381e-07	1.60502	0	0	0	NA	NA	NA	NA	Yes	Left_Ventricle:Mesendoderm:Trophoblast-like_Cell:hESC	2.1767e-08	rs343320	6
ENSG00000138785	INTS12	4	106603784	106817143	-1	protein_coding	57117	INTS12	0.687399	-0.558547	1	22.8	0	NA	NA	NA	NA	No	NA	5.5361e-10	rs34712979	7
ENSG00000138780	GSTCD	4	106629935	106768885	1	protein_coding	79807	GSTCD	1.33357e-07	-0.495954	0	0	0	NA	NA	NA	NA	Yes	Fetal_Cortex:Mesendoderm	5.5361e-10	rs34712979	7
ENSG00000168743	NPNT	4	106815932	106925184	1	protein_coding	255743	NPNT	7.28478e-06	NA	2	22.8	0	NA	NA	NA	NA	No	NA	5.5361e-10	rs34712979	7
ENSG00000196104	SPOCK3	4	167654535	168155947	-1	protein_coding	50859	SPOCK3	0.495144	1.25478	0	0	0	NA	NA	NA	NA	Yes	Mesenchymal_Stem_Cell:Mesendoderm:hESC	1.2493e-07	rs11131812	8
ENSG00000109511	ANXA10	4	169013666	169108841	1	protein_coding	11199	ANXA10	1.28391e-08	-0.356589	0	0	0	NA	NA	NA	NA	Yes	IMR90:Mesendoderm:hESC	1.2493e-07	rs11131812	8
ENSG00000137628	DDX60	4	169137444	169239958	-1	protein_coding	55601	DDX60	3.67466e-10	-0.445534	0	0	0	NA	NA	NA	NA	Yes	hESC	1.2493e-07	rs11131812	8
ENSG00000181381	DDX60L	4	169277886	169458937	-1	protein_coding	91351	DDX60L	8.16953e-30	0.277925	0	0	0	NA	NA	NA	NA	Yes	hESC	1.2493e-07	rs11131812	8
ENSG00000129116	PALLD	4	169418217	169849608	1	protein_coding	23022	PALLD	6.63952e-05	0.15787	0	0	0	NA	NA	NA	NA	Yes	hESC	1.2493e-07	rs11131812	8
ENSG00000056050	C4orf27	4	170650616	170679104	-1	protein_coding	54969	C4orf27	0.000423307	-0.492058	0	0	0	NA	NA	NA	NA	Yes	IMR90	1.2493e-07	rs11131812	8
ENSG00000109576	AADAT	4	170981373	171012850	-1	protein_coding	51166	AADAT	0.250802	NA	0	0	0	NA	NA	NA	NA	Yes	IMR90	1.2493e-07	rs11131812	8
ENSG00000158987	RAPGEF6	5	130759614	130970929	-1	protein_coding	51735	RAPGEF6	0.998026	-0.743539	0	0	1	0.000200116	0.00169857	GTEx/v8/Brain_Cortex	+	No	NA	1.4763e-08	rs10066378	9
ENSG00000164398	ACSL6	5	131142683	131347936	-1	protein_coding	23305	ACSL6	0.0885623	-1.29258	0	0	26	4.36582e-08	2.37664e-13	GTEx/v8/Brain_Caudate_basal_ganglia:GTEx/v8/Brain_Cerebellar_Hemisphere:GTEx/v8/Brain_Cerebellum:GTEx/v8/Brain_Cortex	-	No	NA	2.7076e-10	rs10066378	9
ENSG00000164400	CSF2	5	131409483	131411859	1	protein_coding	1437	CSF2	0.803849	-0.384982	0	0	0	NA	NA	NA	NA	Yes	IMR90	3.8194e-10	rs10066378	9
ENSG00000072682	P4HA2	5	131527531	131631008	-1	protein_coding	8974	P4HA2	6.46128e-05	-0.308598	0	0	0	NA	NA	NA	NA	Yes	EP_correlation_cell_type_oneway:EP_correlation_organ_oneway:Trophoblast-like_Cell	3.8194e-10	rs10066378	9
ENSG00000131435	PDLIM4	5	131593364	131609147	1	protein_coding	8572	PDLIM4	0.924089	-0.0661677	0	0	0	NA	NA	NA	NA	Yes	GM12878:IMR90:Trophoblast-like_Cell	3.8194e-10	rs10066378	9
ENSG00000197208	SLC22A4	5	131630136	131679899	1	protein_coding	6583	SLC22A4	4.64079e-06	-0.515619	0	0	0	NA	NA	NA	NA	Yes	EP_correlation_cell_type_oneway:Trophoblast-like_Cell	3.8194e-10	rs10066378	9
ENSG00000197375	SLC22A5	5	131705444	131731306	1	protein_coding	6584	SLC22A5	4.9e-09	0.858089	0	0	26	5.65013e-08	1.69304e-06	GTEx/v8/Brain_Caudate_basal_ganglia:GTEx/v8/Brain_Nucleus_accumbens_basal_ganglia:GTEx/v8/Brain_Putamen_basal_ganglia	-	Yes	GM12878:IMR90:Mesenchymal_Stem_Cell:Mesendoderm:Trophoblast-like_Cell:hESC	2.7076e-10	rs10066378	9
ENSG00000197536	C5orf56	5	131746328	131811736	1	protein_coding	441108	C5orf56	0.107649	NA	26	14.23	26	9.75712e-08	1.05226e-12	GTEx/v8/Brain_Cerebellar_Hemisphere:GTEx/v8/Brain_Cerebellum:GTEx/v8/Brain_Cortex:GTEx/v8/Lung	-	Yes	EP_correlation_cell_type_oneway:Left_Ventricle:Liver:Psoas:Spleen:GM12878:IMR90:Mesenchymal_Stem_Cell:Mesendoderm:Trophoblast-like_Cell:hESC	2.7076e-10	rs10066378	9
ENSG00000125347	IRF1	5	131817301	131826490	-1	protein_coding	3659	IRF1	0.867789	0.555445	0	0	0	NA	NA	NA	NA	Yes	Promoter_anchored_loops:EP_correlation_cell_type_oneway:EP_correlation_organ_oneway:Adult_Cortex:Fetal_Cortex:Left_Ventricle:Liver:Psoas:Spleen:GM12878:IMR90:Mesenchymal_Stem_Cell:Mesendoderm:Trophoblast-like_Cell:hESC	2.7076e-10	rs10066378	9
ENSG00000113525	IL5	5	131877136	131892530	-1	protein_coding	3567	IL5	0.0283744	-0.161789	0	0	0	NA	NA	NA	NA	Yes	Liver:GM12878:IMR90:Mesenchymal_Stem_Cell:Mesendoderm:Trophoblast-like_Cell:hESC	3.8194e-10	rs10066378	9
ENSG00000113522	RAD50	5	131891711	131980313	1	protein_coding	10111	RAD50	3.45028e-15	-1.01827	0	0	26	5.02738e-10	9.08842e-16	GTEx/v8/Brain_Cerebellum:GTEx/v8/Lung	+	Yes	Liver:GM12878:IMR90:Mesenchymal_Stem_Cell:Mesendoderm:Trophoblast-like_Cell:hESC	2.7076e-10	rs10066378	9
ENSG00000169194	IL13	5	131991955	131996802	1	protein_coding	3596	IL13	0.0257147	0.123554	0	0	0	NA	NA	NA	NA	Yes	GM12878:IMR90:Mesenchymal_Stem_Cell	3.8194e-10	rs10066378	9
ENSG00000113520	IL4	5	132009678	132018368	1	protein_coding	3565	IL4	0.168021	-0.00419523	0	0	0	NA	NA	NA	NA	Yes	EP_correlation_organ_oneway:Liver:GM12878:IMR90:Mesenchymal_Stem_Cell:Mesendoderm:Trophoblast-like_Cell:hESC	2.7076e-10	rs10066378	9
ENSG00000131437	KIF3A	5	132028320	132073330	-1	protein_coding	11127	KIF3A	0.992416	-0.460356	0	0	0	NA	NA	NA	NA	Yes	Liver:GM12878:IMR90:Mesenchymal_Stem_Cell:Mesendoderm	3.8194e-10	rs10066378	9
ENSG00000205089	CCNI2	5	132083137	132089856	1	protein_coding	645121	CCNI2	4.53255e-05	0.828805	0	0	0	NA	NA	NA	NA	Yes	Left_Ventricle:Spleen:GM12878:IMR90:Mesenchymal_Stem_Cell:Mesendoderm:Trophoblast-like_Cell:hESC	2.7076e-10	rs10066378	9
ENSG00000164402	SEPT8	5	132086509	132142933	-1	protein_coding	23176	SEPT8	0.954286	NA	0	0	0	NA	NA	NA	NA	Yes	Left_Ventricle:Liver:Spleen:GM12878:IMR90:Mesenchymal_Stem_Cell:Mesendoderm:Trophoblast-like_Cell:hESC	3.8194e-10	rs10066378	9
ENSG00000198944	SOWAHA	5	132149033	132152488	1	protein_coding	134548	SOWAHA	NA	0.0656482	0	0	0	NA	NA	NA	NA	Yes	Left_Ventricle:Liver:Spleen:GM12878:IMR90:Mesenchymal_Stem_Cell:Mesendoderm:Trophoblast-like_Cell:hESC	3.8194e-10	rs10066378	9
ENSG00000164403	SHROOM1	5	132157833	132166590	-1	protein_coding	134549	SHROOM1	0.00959555	-0.760291	0	0	0	NA	NA	NA	NA	Yes	GM12878:IMR90:Mesenchymal_Stem_Cell:Mesendoderm	3.8194e-10	rs10066378	9
ENSG00000164404	GDF9	5	132196873	132202576	-1	protein_coding	2661	GDF9	1.19472e-05	0.352488	0	0	0	NA	NA	NA	NA	Yes	Aorta:Hippocampus:Left_Ventricle:Liver:Right_Ventricle:Spleen:GM12878:IMR90:Mesenchymal_Stem_Cell:Mesendoderm:Trophoblast-like_Cell:hESC	2.7076e-10	rs10066378	9
ENSG00000164405	UQCRQ	5	132202252	132203723	1	protein_coding	27089	UQCRQ	0.091913	-0.564493	0	0	0	NA	NA	NA	NA	Yes	Aorta:Hippocampus:Left_Ventricle:Liver:Right_Ventricle:Spleen:GM12878:IMR90:Mesenchymal_Stem_Cell:Mesendoderm:Trophoblast-like_Cell:hESC	2.7076e-10	rs10066378	9
ENSG00000164406	LEAP2	5	132208014	132210738	1	protein_coding	116842	LEAP2	0.00789838	1.43845	0	0	0	NA	NA	NA	NA	Yes	Aorta:Hippocampus:Left_Ventricle:Liver:Right_Ventricle:Spleen:GM12878:IMR90:Mesenchymal_Stem_Cell:Mesendoderm:Trophoblast-like_Cell:hESC	2.7076e-10	rs10066378	9
ENSG00000072364	AFF4	5	132211071	132299326	-1	protein_coding	27125	AFF4	0.999997	-1.86132	0	0	0	NA	NA	NA	NA	Yes	GM12878	3.8194e-10	rs10066378	9
ENSG00000155329	ZCCHC10	5	132332677	132362296	-1	protein_coding	54819	ZCCHC10	0.160802	-0.20978	0	0	0	NA	NA	NA	NA	Yes	Promoter_anchored_loops:GM12878	2.7076e-10	rs10066378	9
ENSG00000170606	HSPA4	5	132387654	132442141	1	protein_coding	3308	HSPA4	0.999958	-0.0696306	0	0	0	NA	NA	NA	NA	Yes	Adult_Cortex:GM12878	3.8194e-10	rs10066378	9
ENSG00000113558	SKP1	5	133484633	133512729	-1	protein_coding	6500	SKP1	0.224831	2.13201	0	0	0	NA	NA	NA	NA	Yes	Mesenchymal_Stem_Cell	3.8194e-10	rs10066378	9
ENSG00000180537	RNF182	6	13924677	13980533	1	protein_coding	221687	RNF182	0.0120688	-0.678316	0	0	0	NA	NA	NA	NA	Yes	GM12878:IMR90:Mesenchymal_Stem_Cell:Mesendoderm	0.010527	rs57696775	10
ENSG00000112149	CD83	6	14117872	14137149	1	protein_coding	9308	CD83	0.0177807	-0.0735049	0	0	0	NA	NA	NA	NA	Yes	Left_Ventricle:IMR90:Mesenchymal_Stem_Cell:Mesendoderm:hESC	1.474e-08	rs57696775	10
ENSG00000008083	JARID2	6	15246527	15522252	1	protein_coding	3720	JARID2	0.999862	-0.914235	0	0	0	NA	NA	NA	NA	Yes	Left_Ventricle:GM12878:IMR90:Mesenchymal_Stem_Cell:Mesendoderm:Trophoblast-like_Cell:hESC	1.474e-08	rs57696775	10
ENSG00000047579	DTNBP1	6	15523032	15663289	-1	protein_coding	84062	DTNBP1	1.3393e-06	NA	0	0	0	NA	NA	NA	NA	Yes	Fetal_Cortex:Left_Ventricle:GM12878:IMR90:Mesenchymal_Stem_Cell:Mesendoderm:hESC	1.474e-08	rs57696775	10
ENSG00000137198	GMPR	6	16238811	16295780	1	protein_coding	2766	GMPR	0.00252569	NA	0	0	0	NA	NA	NA	NA	Yes	IMR90:Mesenchymal_Stem_Cell	1.474e-08	rs57696775	10
ENSG00000156564	LRFN2	6	40359325	40555204	-1	protein_coding	57497	LRFN2	0.117461	-0.504985	0	0	0	NA	NA	NA	NA	Yes	Promoter_anchored_loops	1.6651e-19	rs2496644:rs1886817	11
ENSG00000137166	FOXP4	6	41514164	41570122	1	protein_coding	116113	FOXP4	0.671771	-0.436538	1	4.556	12	5.2785e-09	2.176e-05	GTEx/v8/Brain_Hypothalamus:GTEx/v8/Lung	+	No	NA	2.3342e-24	rs2496644	11
ENSG00000127946	HIP1	7	75162621	75368280	-1	protein_coding	3092	HIP1	0.999681	-1.61205	26	16.83	20	1.11173e-11	5.10636e-11	GTEx/v8/Lung	+	Yes	Promoter_anchored_loops:IMR90:Mesenchymal_Stem_Cell	1.2435e-08	rs12534422;rs2091751;rs2091751:rs2091751:rs12534422	12
ENSG00000170027	YWHAG	7	75956116	75988348	-1	protein_coding	7532	YWHAG	0.937614	-0.895372	0	0	0	NA	NA	NA	NA	Yes	Promoter_anchored_loops	1.2435e-08	rs12534422;rs2091751:rs12534422	12
ENSG00000106246	PTCD1	7	99014362	99063787	-1	protein_coding	26024	PTCD1	1.77777e-09	-0.453852	0	0	0	NA	NA	NA	NA	Yes	Left_Ventricle:Liver:IMR90:Trophoblast-like_Cell	3.8021e-10	rs2897075	13
ENSG00000248919	ATP5J2-PTCD1	7	99017372	99063820	-1	protein_coding	100526740	ATP5J2-PTCD1	1.77777e-09	-0.453852	0	0	0	NA	NA	NA	NA	Yes	Left_Ventricle:Liver:IMR90:Trophoblast-like_Cell	3.8021e-10	rs2897075	13
ENSG00000214314	AC073063.1	7	99040552	99040747	1	protein_coding	NA	NA	NA	NA	0	0	0	NA	NA	NA	NA	Yes	Left_Ventricle:Liver:IMR90:Trophoblast-like_Cell	3.8021e-10	rs2897075	13
ENSG00000241468	ATP5J2	7	99046098	99063954	-1	protein_coding	9551	ATP5J2	0.348503	-0.131072	0	0	0	NA	NA	NA	NA	Yes	Left_Ventricle:Liver:IMR90:Trophoblast-like_Cell	3.8021e-10	rs2897075	13
ENSG00000198556	ZNF789	7	99070464	99101273	1	protein_coding	285989	ZNF789	7.0616e-08	-0.309224	0	0	0	NA	NA	NA	NA	Yes	Left_Ventricle:Liver:IMR90:Trophoblast-like_Cell	3.8021e-10	rs2897075	13
ENSG00000221909	FAM200A	7	99143931	99156159	-1	protein_coding	221786	FAM200A	6.00941e-05	-0.916308	0	0	0	NA	NA	NA	NA	Yes	Liver:IMR90:Mesenchymal_Stem_Cell:Mesendoderm:Trophoblast-like_Cell:hESC	3.8021e-10	rs2897075	13
ENSG00000197343	ZNF655	7	99156029	99174076	1	protein_coding	79027	ZNF655	0.0378918	-0.877773	0	0	0	NA	NA	NA	NA	Yes	Liver:IMR90:Mesenchymal_Stem_Cell:Mesendoderm:Trophoblast-like_Cell:hESC	3.8021e-10	rs2897075	13
ENSG00000272647	GS1-259H13.10	7	99156291	99205433	1	protein_coding	NA	NA	NA	NA	0	0	0	NA	NA	NA	NA	Yes	Liver:IMR90:Mesenchymal_Stem_Cell:Mesendoderm:Trophoblast-like_Cell:hESC	3.8021e-10	rs2897075	13
ENSG00000197037	ZSCAN25	7	99214569	99230030	1	protein_coding	221785	ZSCAN25	0.214589	-0.550468	0	0	0	NA	NA	NA	NA	Yes	Adult_Cortex:Mesendoderm:hESC	3.8021e-10	rs2897075	13
ENSG00000106258	CYP3A5	7	99245817	99277621	-1	protein_coding	1577	CYP3A5	5.21038e-11	0.202149	0	0	0	NA	NA	NA	NA	Yes	Liver:Mesendoderm:Trophoblast-like_Cell:hESC	3.8021e-10	rs2897075	13
ENSG00000160870	CYP3A7	7	99302660	99332819	-1	protein_coding	1551	CYP3A7	2.92836e-07	0.432547	0	0	0	NA	NA	NA	NA	Yes	Liver:Mesendoderm:hESC	3.8021e-10	rs2897075	13
ENSG00000021461	CYP3A43	7	99425636	99463718	1	protein_coding	64816	CYP3A43	1.47487e-10	0.0982272	0	0	0	NA	NA	NA	NA	Yes	Mesendoderm:Trophoblast-like_Cell:hESC	3.8021e-10	rs2897075	13
ENSG00000244623	OR2AE1	7	99473610	99474680	-1	protein_coding	81392	OR2AE1	0.00537432	0.491199	0	0	0	NA	NA	NA	NA	Yes	Mesendoderm:hESC	3.8021e-10	rs2897075	13
ENSG00000146833	TRIM4	7	99474581	99517223	-1	protein_coding	89122	TRIM4	1.68258e-06	-0.651204	0	0	15	5.12958e-23	4.14326e-66	GTEx/v8/Brain_Caudate_basal_ganglia:GTEx/v8/Brain_Cerebellum:GTEx/v8/Brain_Cortex:GTEx/v8/Brain_Nucleus_accumbens_basal_ganglia:GTEx/v8/Brain_Putamen_basal_ganglia:GTEx/v8/Lung	-	Yes	Promoter_anchored_loops:Liver:GM12878:IMR90:Mesenchymal_Stem_Cell:Mesendoderm:Trophoblast-like_Cell:hESC	3.8021e-10	rs2897075	13
ENSG00000176402	GJC3	7	99520892	99527243	-1	protein_coding	349149	GJC3	0.00578882	-0.290852	0	0	0	NA	NA	NA	NA	Yes	Liver:Spleen:GM12878:IMR90:Mesenchymal_Stem_Cell:Mesendoderm:Trophoblast-like_Cell:hESC	3.8021e-10	rs2897075	13
ENSG00000160862	AZGP1	7	99564343	99573780	-1	protein_coding	563	AZGP1	0.0175976	-0.397533	1	1.4	15	1.76445e-07	0.00102014	GTEx/v8/Brain_Caudate_basal_ganglia:GTEx/v8/Brain_Cortex:GTEx/v8/Brain_Frontal_Cortex_BA9:GTEx/v8/Brain_Hippocampus:GTEx/v8/Brain_Putamen_basal_ganglia	-	Yes	Liver:Spleen:GM12878:IMR90:Mesenchymal_Stem_Cell:hESC	3.8021e-10	rs2897075	13
ENSG00000106261	ZKSCAN1	7	99613204	99639312	1	protein_coding	7586	ZKSCAN1	0.607275	-2.80903	10	4.034	0	NA	NA	NA	NA	Yes	Promoter_anchored_loops:Liver:Spleen:GM12878:IMR90:Mesenchymal_Stem_Cell:hESC	3.8021e-10	rs2897075	13
ENSG00000166529	ZSCAN21	7	99647390	99662661	1	protein_coding	7589	ZSCAN21	1.70974e-11	-0.45501	0	0	0	NA	NA	NA	NA	Yes	Promoter_anchored_loops:Fetal_Cortex:Liver:GM12878:IMR90:Mesenchymal_Stem_Cell:Mesendoderm:hESC	3.8021e-10	rs2897075	13
ENSG00000166526	ZNF3	7	99661656	99680171	-1	protein_coding	7551	ZNF3	0.00896106	-0.567527	0	0	0	NA	NA	NA	NA	Yes	Promoter_anchored_loops:Adult_Cortex:Fetal_Cortex:Liver:GM12878:IMR90:Mesenchymal_Stem_Cell:Mesendoderm:hESC	3.8021e-10	rs2897075	13
ENSG00000168090	COPS6	7	99686577	99689823	1	protein_coding	10980	COPS6	0.845861	0.30064	0	0	0	NA	NA	NA	NA	Yes	Promoter_anchored_loops:Liver:GM12878:IMR90	3.8021e-10	rs2897075	13
ENSG00000166508	MCM7	7	99690351	99699563	-1	protein_coding	4176	MCM7	1.45783e-13	NA	0	0	0	NA	NA	NA	NA	Yes	Promoter_anchored_loops:Liver:GM12878:IMR90	3.8021e-10	rs2897075	13
ENSG00000221838	AP4M1	7	99699172	99707968	1	protein_coding	9179	AP4M1	2.36166e-11	-0.192649	0	0	0	NA	NA	NA	NA	Yes	Promoter_anchored_loops:Liver:GM12878:IMR90	3.8021e-10	rs2897075	13
ENSG00000106290	TAF6	7	99704693	99717464	-1	protein_coding	6878	TAF6	0.000674165	0.183086	0	0	0	NA	NA	NA	NA	Yes	Liver:GM12878:IMR90	3.8021e-10	rs2897075	13
ENSG00000166997	CNPY4	7	99717236	99723134	1	protein_coding	245812	CNPY4	3.67623e-09	-0.690872	0	0	8	5.79051e-05	2.10547e-11	GTEx/v8/Brain_Nucleus_accumbens_basal_ganglia:GTEx/v8/Lung	-	Yes	Liver:GM12878:IMR90	3.8021e-10	rs2897075	13
ENSG00000214309	MBLAC1	7	99724317	99726118	1	protein_coding	255374	MBLAC1	0.313958	-0.582806	0	0	0	NA	NA	NA	NA	Yes	Promoter_anchored_loops:Adult_Cortex	8.0937e-10	rs2897075	13
ENSG00000066923	STAG3	7	99775186	99819111	1	protein_coding	10734	STAG3	1.10349e-06	-0.496377	0	0	15	1.67776e-06	6.61367e-25	GTEx/v8/Brain_Cerebellum:GTEx/v8/Brain_Nucleus_accumbens_basal_ganglia	-	No	NA	3.8021e-10	rs2897075	13
ENSG00000213413	PVRIG	7	99815864	99819113	1	protein_coding	79037	PVRIG	0.00100189	0.0835251	0	0	9	3.98925e-06	6.69286e-11	GTEx/v8/Brain_Nucleus_accumbens_basal_ganglia	-	No	NA	3.8021e-10	rs2897075	13
ENSG00000121716	PILRB	7	99933737	99965356	1	protein_coding	29990	PILRB	3.3664e-06	1.99631	0	0	7	4.54067e-09	2.6024e-133	BRAINEAC/MEDU:GTEx/v8/Lung	+	Yes	Promoter_anchored_loops:GM12878	3.8021e-10	rs2897075	13
ENSG00000085514	PILRA	7	99965153	99997719	1	protein_coding	29992	PILRA	2.14142e-08	-0.470534	0	0	7	4.84658e-06	3.12733e-40	BRAINEAC/FCTX:BRAINEAC/aveALL:GTEx/v8/Brain_Nucleus_accumbens_basal_ganglia:GTEx/v8/Lung	+	No	NA	7.9727e-07	rs2897075	13
ENSG00000160813	PPP1R35	7	100032905	100034188	-1	protein_coding	221908	PPP1R35	0.00198349	-0.502507	0	0	0	NA	NA	NA	NA	Yes	Promoter_anchored_loops	3.7302e-09	rs2897075	13
ENSG00000215114	UBXN2B	8	59323823	59364060	1	protein_coding	137886	UBXN2B	0.487568	-0.274791	0	0	0	NA	NA	NA	NA	Yes	Mesenchymal_Stem_Cell	1.3652e-08	rs1120591	14
ENSG00000167910	CYP7A1	8	59402737	59412795	-1	protein_coding	1581	CYP7A1	0.00345536	-0.121518	0	0	0	NA	NA	NA	NA	Yes	Left_Ventricle:IMR90:Mesenchymal_Stem_Cell	1.0454e-08	rs1120591	14
ENSG00000035681	NSMAF	8	59496063	59572403	-1	protein_coding	8439	NSMAF	3.18375e-08	NA	0	0	0	NA	NA	NA	NA	Yes	Adult_Cortex:Left_Ventricle:IMR90:Mesenchymal_Stem_Cell:Mesendoderm:Trophoblast-like_Cell	1.0454e-08	rs1120591	14
ENSG00000198846	TOX	8	59717977	60031767	-1	protein_coding	9760	TOX	0.892971	-0.50401	0	0	0	NA	NA	NA	NA	Yes	IMR90:Mesenchymal_Stem_Cell:Mesendoderm:hESC	8.1456e-09	rs1120591	14
ENSG00000104388	RAB2A	8	61429416	61536186	1	protein_coding	5862	RAB2A	0.970736	-0.412665	114	15.7	154	1.19072e-17	5.92459e-13	GTEx/v8/Brain_Cerebellar_Hemisphere:GTEx/v8/Lung	+	Yes	GM12878:IMR90:Mesenchymal_Stem_Cell:Mesendoderm:Trophoblast-like_Cell:hESC	8.1456e-09	rs1120591	14
ENSG00000171316	CHD7	8	61591337	61779465	1	protein_coding	55636	CHD7	1	NA	0	0	0	NA	NA	NA	NA	Yes	GM12878:IMR90:Mesenchymal_Stem_Cell:Mesendoderm:Trophoblast-like_Cell:hESC	1.0454e-08	rs1120591	14
ENSG00000177182	CLVS1	8	61969717	62414204	1	protein_coding	157807	CLVS1	0.853643	0.312817	0	0	0	NA	NA	NA	NA	Yes	Promoter_anchored_loops:Left_Ventricle:Spleen:GM12878:IMR90:Mesenchymal_Stem_Cell:Mesendoderm:hESC	1.3652e-08	rs1120591	14
ENSG00000198363	ASPH	8	62413116	62627155	-1	protein_coding	444	ASPH	1.01766e-08	-0.161303	0	0	0	NA	NA	NA	NA	Yes	GM12878	7.1619e-05	rs1120591	14
ENSG00000137563	GGH	8	63927638	63951730	-1	protein_coding	8836	GGH	0.578463	0.319209	0	0	0	NA	NA	NA	NA	Yes	IMR90	7.1619e-05	rs1120591	14
ENSG00000155886	SLC24A2	9	19507450	19786926	-1	protein_coding	25769	SLC24A2	0.0350598	1.34575	0	0	0	NA	NA	NA	NA	Yes	Left_Ventricle:IMR90:Mesenchymal_Stem_Cell	3.7209e-12	rs28368148	15
ENSG00000171843	MLLT3	9	20341663	20622542	-1	protein_coding	4300	MLLT3	0.995591	-1.15574	0	0	0	NA	NA	NA	NA	Yes	GM12878:hESC	1.1293e-11	rs28368148	15
ENSG00000188352	FOCAD	9	20658308	20995954	1	protein_coding	54914	FOCAD	5.37298e-16	-0.251642	0	0	0	NA	NA	NA	NA	Yes	GM12878:IMR90:Mesenchymal_Stem_Cell	1.1293e-11	rs28368148	15
ENSG00000177047	IFNW1	9	21140631	21142144	-1	protein_coding	3467	IFNW1	0.00616592	0.185194	0	0	0	NA	NA	NA	NA	Yes	Aorta:Left_Ventricle:GM12878:Mesenchymal_Stem_Cell:Mesendoderm:Trophoblast-like_Cell:hESC	1.1293e-11	rs28368148	15
ENSG00000137080	IFNA21	9	21165636	21166659	-1	protein_coding	3452	IFNA21	8.62552e-08	0.7186	1	3.893	0	NA	NA	NA	NA	Yes	Aorta:Left_Ventricle:GM12878:Mesendoderm:hESC	3.7209e-12	rs28368148	15
ENSG00000236637	IFNA4	9	21186617	21187598	-1	protein_coding	3441	IFNA4	0.240444	0.526131	0	0	0	NA	NA	NA	NA	Yes	Aorta:Left_Ventricle:GM12878:Mesendoderm:hESC	3.7209e-12	rs28368148	15
ENSG00000214042	IFNA7	9	21201468	21202204	-1	protein_coding	3444	IFNA7	9.01849e-05	0.665713	1	27	0	NA	NA	NA	NA	Yes	Aorta:Left_Ventricle:GM12878:Mesendoderm:hESC	3.7209e-12	rs28368148	15
ENSG00000186803	IFNA10	9	21206180	21207142	-1	protein_coding	3446	IFNA10	0.00187253	1.37494	1	27	0	NA	NA	NA	NA	Yes	Aorta:Left_Ventricle:GM12878:Mesendoderm:hESC	3.7209e-12	rs28368148	15
ENSG00000147885	IFNA16	9	21216372	21217310	-1	protein_coding	3449	IFNA16	0.00656987	0.554935	1	27	0	NA	NA	NA	NA	Yes	Aorta:Left_Ventricle:GM12878:Mesendoderm:hESC	3.7209e-12	rs28368148	15
ENSG00000234829	IFNA17	9	21227242	21228221	-1	protein_coding	3451	IFNA17	0.00702582	1.16204	1	0.859	0	NA	NA	NA	NA	Yes	Aorta:Left_Ventricle:GM12878:Mesendoderm:hESC	1.1293e-11	rs28368148	15
ENSG00000228083	IFNA14	9	21239201	21239978	-1	protein_coding	3448	IFNA14	NA	-0.238065	1	0.859	0	NA	NA	NA	NA	Yes	Aorta:Left_Ventricle:GM12878:Mesendoderm:hESC	3.7209e-12	rs28368148	15
ENSG00000147873	IFNA5	9	21304613	21305312	-1	protein_coding	3442	IFNA5	0.00683606	-0.198395	0	0	0	NA	NA	NA	NA	Yes	GM12878:Mesendoderm:hESC	3.7209e-12	rs28368148	15
ENSG00000198642	KLHL9	9	21329670	21335379	-1	protein_coding	55958	KLHL9	0.98834	-0.351146	0	0	0	NA	NA	NA	NA	Yes	GM12878:Mesendoderm:hESC	3.7209e-12	rs28368148	15
ENSG00000120235	IFNA6	9	21349834	21351377	-1	protein_coding	3443	IFNA6	0.000913991	0.364152	1	0.669	0	NA	NA	NA	NA	Yes	GM12878:Mesendoderm:hESC	3.7209e-12	rs28368148	15
ENSG00000233816	IFNA13	9	21367371	21368075	-1	protein_coding	3447	IFNA13	0.71146	0.891807	1	0.669	0	NA	NA	NA	NA	No	NA	6.0956e-08	rs28368148	15
ENSG00000120242	IFNA8	9	21409146	21410184	1	protein_coding	3445	IFNA8	2.11513e-06	0.262173	0	0	0	NA	NA	NA	NA	Yes	GM12878:hESC	3.7209e-12	rs28368148	15
ENSG00000197919	IFNA1	9	21440440	21441315	1	protein_coding	3439	IFNA1	0.711485	0.554714	0	0	0	NA	NA	NA	NA	Yes	Left_Ventricle:Liver:GM12878:Mesenchymal_Stem_Cell:Mesendoderm:hESC	3.7209e-12	rs28368148	15
ENSG00000184995	IFNE	9	21480841	21482312	-1	protein_coding	338376	IFNE	8.78739e-07	0.0260896	0	0	0	NA	NA	NA	NA	Yes	Left_Ventricle:Liver:GM12878:Mesenchymal_Stem_Cell:Mesendoderm:hESC	3.7209e-12	rs28368148	15
ENSG00000099810	MTAP	9	21802542	21931646	1	protein_coding	4507	MTAP	0.000179316	1.58922	0	0	0	NA	NA	NA	NA	Yes	GM12878:Mesenchymal_Stem_Cell:Mesendoderm:Trophoblast-like_Cell:hESC	3.7209e-12	rs28368148	15
ENSG00000264545	RP11-145E5.5	9	21802635	22032985	1	protein_coding	NA	NA	NA	NA	0	0	0	NA	NA	NA	NA	Yes	GM12878:Mesenchymal_Stem_Cell:Mesendoderm:Trophoblast-like_Cell:hESC	3.7209e-12	rs28368148	15
ENSG00000147883	CDKN2B	9	22002902	22009362	-1	protein_coding	1030	CDKN2B	0.281058	-1.80619	0	0	0	NA	NA	NA	NA	Yes	GM12878:hESC	3.7209e-12	rs28368148	15
ENSG00000125485	DDX31	9	135468384	135545788	-1	protein_coding	64794	DDX31	2.75576e-06	-0.899017	0	0	0	NA	NA	NA	NA	Yes	IMR90:Mesenchymal_Stem_Cell	2.7737e-15	rs8176719:rs550057;rs8176719:rs495828:rs550057	16
ENSG00000125484	GTF3C4	9	135545422	135570342	1	protein_coding	9329	GTF3C4	0.0149763	0.796705	0	0	0	NA	NA	NA	NA	Yes	IMR90:Mesenchymal_Stem_Cell	2.7737e-15	rs8176719:rs550057;rs8176719:rs495828:rs550057	16
ENSG00000171102	OBP2B	9	136080664	136084630	-1	protein_coding	29989	OBP2B	0.182973	-0.121399	0	0	0	NA	NA	NA	NA	Yes	IMR90	2.7737e-15	rs8176719:rs550057;rs8176719:rs495828:rs550057	16
ENSG00000148290	SURF1	9	136218610	136223552	-1	protein_coding	6834	SURF1	1.02064e-13	NA	0	0	11	1.24233e-08	2.17469e-35	GTEx/v8/Brain_Anterior_cingulate_cortex_BA24:GTEx/v8/Brain_Cerebellum:GTEx/v8/Brain_Putamen_basal_ganglia:GTEx/v8/Lung	-	No	NA	3.0438e-13	rs495828	16
ENSG00000160325	CACFD1	9	136325089	136335970	1	protein_coding	11094	CACFD1	0.00574677	NA	0	0	0	NA	NA	NA	NA	Yes	IMR90:Mesenchymal_Stem_Cell	2.7737e-15	rs8176719:rs550057;rs8176719:rs495828:rs550057	16
ENSG00000160326	SLC2A6	9	136336217	136344259	-1	protein_coding	11182	SLC2A6	0.000366664	-0.0332605	0	0	0	NA	NA	NA	NA	Yes	IMR90:Mesenchymal_Stem_Cell	2.7737e-15	rs8176719:rs550057;rs8176719:rs495828:rs550057	16
ENSG00000187616	TMEM8C	9	136379708	136393734	-1	protein_coding	389827	TMEM8C	0.00216916	0.106133	0	0	0	NA	NA	NA	NA	Yes	IMR90	2.7737e-15	rs8176719:rs550057;rs8176719:rs495828:rs550057	16
ENSG00000197859	ADAMTSL2	9	136397286	136440641	1	protein_coding	9719	ADAMTSL2	0.0710587	NA	0	0	0	NA	NA	NA	NA	Yes	IMR90	2.7737e-15	rs8176719:rs550057;rs8176719:rs495828:rs550057	16
ENSG00000196990	FAM163B	9	136444079	136451319	-1	protein_coding	642968	FAM163B	0.428151	-0.470115	0	0	0	NA	NA	NA	NA	Yes	Mesenchymal_Stem_Cell	2.7737e-15	rs8176719:rs550057;rs8176719:rs495828:rs550057	16
ENSG00000148606	POLR3A	10	79734907	79789303	-1	protein_coding	11128	POLR3A	7.38505e-14	1.11599	0	0	0	NA	NA	NA	NA	Yes	Left_Ventricle	2.3595e-09	rs11201038;rs2493719:rs2493719	17
ENSG00000138326	RPS24	10	79793518	79816570	1	protein_coding	6229	RPS24	0.852844	-0.91007	0	0	0	NA	NA	NA	NA	Yes	Left_Ventricle	2.3595e-09	rs11201038;rs2493719:rs2493719	17
ENSG00000108179	PPIF	10	81107225	81115093	1	protein_coding	10105	PPIF	0.00518621	1.26365	0	0	0	NA	NA	NA	NA	Yes	Left_Ventricle:IMR90:Mesenchymal_Stem_Cell:Mesendoderm:Trophoblast-like_Cell:hESC	4.7383e-11	rs2217232:rs2559728:rs2559728;rs1713346:rs2559728;rs1713346;rs2753664:rs1713346:rs2559728;rs2753664	17
ENSG00000165424	ZCCHC24	10	81142081	81205383	-1	protein_coding	219654	ZCCHC24	0.473547	0.910484	0	0	0	NA	NA	NA	NA	Yes	Promoter_anchored_loops:IMR90:Mesenchymal_Stem_Cell:Mesendoderm	2.7634e-08	rs10749181:rs2217232:rs2559728	17
ENSG00000235705	AL133481.1	10	81266126	81270678	-1	protein_coding	NA	NA	NA	NA	2	2.158	0	NA	NA	NA	NA	Yes	Promoter_anchored_loops:Left_Ventricle:IMR90:Mesenchymal_Stem_Cell	2.3595e-09	rs2217232;rs2559728;rs11201038;rs2493719:rs2493719	17
ENSG00000253626	EIF5AL1	10	81272357	81276188	1	protein_coding	143244	EIF5AL1	NA	1.15157	1	2.158	0	NA	NA	NA	NA	Yes	Promoter_anchored_loops:Left_Ventricle:IMR90:Mesenchymal_Stem_Cell	2.3595e-09	rs2559728;rs11201038;rs2493719:rs2493719	17
ENSG00000185303	SFTPA2	10	81315608	81320153	-1	protein_coding	729238	SFTPA2	0.0145995	3.28171	10	2.41	106	4.96425e-13	1.2035e-09	GTEx/v8/Brain_Anterior_cingulate_cortex_BA24:GTEx/v8/Brain_Cerebellar_Hemisphere:GTEx/v8/Brain_Cerebellum:GTEx/v8/Brain_Cortex:GTEx/v8/Brain_Frontal_Cortex_BA9:GTEx/v8/Brain_Nucleus_accumbens_basal_ganglia:GTEx/v8/Lung	-	Yes	Promoter_anchored_loops:Fetal_Cortex:Left_Ventricle:Liver:Spleen:IMR90:Mesenchymal_Stem_Cell:Mesendoderm:Trophoblast-like_Cell:hESC	4.7383e-11	rs2559728;rs1713346;rs2217232;rs2753664;rs721917;rs10749181;rs10749181:rs2559728:rs1713346;rs2217232:rs11201038;rs2493719:rs2559728;rs1713346:rs2559728;rs2753664:rs1713346:rs2559728;rs2753664:rs2493719:rs721917:rs61860415	17
ENSG00000122852	SFTPA1	10	81370695	81375196	1	protein_coding	653509	SFTPA1	0.000541612	0.626213	18	9.477	1	1.07827e-05	0.0200979	GTEx/v8/Lung	+	Yes	Left_Ventricle:Liver:IMR90:Mesenchymal_Stem_Cell:Mesendoderm:Trophoblast-like_Cell:hESC	4.7383e-11	rs2559728;rs1713346;rs2753664;rs2559728:rs2217232:rs1713346;rs2217232:rs2559728;rs1713346:rs11201038;rs2493719:rs2493719:rs721917:rs61860415:rs11201038	17
ENSG00000188199	NUTM2B	10	81462983	81474437	1	protein_coding	729262	NUTM2B	0.841787	-0.469477	2	1.028	250	2.28465e-49	4.87891e-42	GTEx/v8/Brain_Amygdala:GTEx/v8/Brain_Anterior_cingulate_cortex_BA24:GTEx/v8/Brain_Caudate_basal_ganglia:GTEx/v8/Brain_Cerebellar_Hemisphere:GTEx/v8/Brain_Cerebellum:GTEx/v8/Brain_Cortex:GTEx/v8/Brain_Frontal_Cortex_BA9:GTEx/v8/Brain_Hippocampus:GTEx/v8/Brain_Hypothalamus:GTEx/v8/Brain_Nucleus_accumbens_basal_ganglia:GTEx/v8/Brain_Putamen_basal_ganglia:GTEx/v8/Brain_Spinal_cord_cervical_c-1:GTEx/v…	-	Yes	Promoter_anchored_loops	4.7383e-11	rs10749181;rs2559728;rs1713346;rs2217232;rs2753664;rs11201038;rs2493719;rs61860415;rs721917;rs2559728:rs2559728;rs1713346:rs11201038;rs2493719:rs2493719	17
ENSG00000228570	NUTM2E	10	81601114	81610632	1	protein_coding	283008	NUTM2E	NA	NA	3	4.068	241	4.31975e-46	6.07978e-55	GTEx/v8/Brain_Amygdala:GTEx/v8/Brain_Anterior_cingulate_cortex_BA24:GTEx/v8/Brain_Caudate_basal_ganglia:GTEx/v8/Brain_Cerebellar_Hemisphere:GTEx/v8/Brain_Cerebellum:GTEx/v8/Brain_Cortex:GTEx/v8/Brain_Frontal_Cortex_BA9:GTEx/v8/Brain_Hippocampus:GTEx/v8/Brain_Hypothalamus:GTEx/v8/Brain_Nucleus_accumbens_basal_ganglia:GTEx/v8/Brain_Putamen_basal_ganglia:GTEx/v8/Brain_Spinal_cord_cervical_c-1:GTEx/v…	+	Yes	Promoter_anchored_loops	4.7383e-11	rs10749181;rs2559728;rs1713346;rs2217232;rs2753664;rs11201038;rs2493719;rs2559728:rs2217232	17
ENSG00000133661	SFTPD	10	81697496	81742370	-1	protein_coding	6441	SFTPD	0.240356	-0.213349	56	8.775	180	2.69729e-25	4.91164e-19	GTEx/v8/Brain_Amygdala:GTEx/v8/Brain_Anterior_cingulate_cortex_BA24:GTEx/v8/Brain_Caudate_basal_ganglia:GTEx/v8/Brain_Cerebellar_Hemisphere:GTEx/v8/Brain_Cerebellum:GTEx/v8/Brain_Cortex:GTEx/v8/Brain_Frontal_Cortex_BA9:GTEx/v8/Brain_Hippocampus:GTEx/v8/Brain_Hypothalamus:GTEx/v8/Brain_Nucleus_accumbens_basal_ganglia:GTEx/v8/Brain_Putamen_basal_ganglia:GTEx/v8/Brain_Spinal_cord_cervical_c-1:GTEx/v…	+	Yes	IMR90:Mesenchymal_Stem_Cell	4.7383e-11	rs11201038;rs2493719;rs721917;rs61860415;rs10749181;rs2559728;rs1713346;rs2753664;rs1713346:rs2559728:rs2559728;rs2753664:rs1713346:rs2559728	17
ENSG00000133678	TMEM254	10	81838402	81852313	1	protein_coding	80195	TMEM254	0.00506595	-0.694592	0	0	0	NA	NA	NA	NA	Yes	Adult_Cortex:Fetal_Cortex:Left_Ventricle:Liver:IMR90:Mesenchymal_Stem_Cell:Mesendoderm:Trophoblast-like_Cell:hESC	4.7383e-11	rs11201038;rs2493719:rs2559728:rs2217232:rs2559728;rs1713346:rs2559728;rs1713346;rs2753664:rs1713346:rs2559728;rs2753664:rs2493719:rs1713346;rs2217232:rs721917:rs61860415	17
ENSG00000189129	PLAC9	10	81891438	81905115	1	protein_coding	219348	PLAC9	0.0102386	-0.356123	0	0	75	2.88765e-09	1.33185e-13	GTEx/v8/Brain_Anterior_cingulate_cortex_BA24:GTEx/v8/Brain_Caudate_basal_ganglia:GTEx/v8/Brain_Cortex:GTEx/v8/Brain_Frontal_Cortex_BA9:GTEx/v8/Brain_Hippocampus:GTEx/v8/Brain_Hypothalamus:GTEx/v8/Lung	-	Yes	Promoter_anchored_loops:Mesenchymal_Stem_Cell:Mesendoderm:Trophoblast-like_Cell:hESC	4.7383e-11	rs61860415;rs2559728;rs1713346;rs2753664;rs10749181;rs2217232;rs2753664:rs2559728;rs2753664:rs2217232:rs2559728	17
ENSG00000122359	ANXA11	10	81910645	81965328	-1	protein_coding	311	ANXA11	3.4582e-06	1.91186	0	0	0	NA	NA	NA	NA	Yes	GM12878:IMR90:Mesenchymal_Stem_Cell:Mesendoderm:Neural_Progenitor_Cell	4.7383e-11	rs2559728:rs2217232:rs2559728;rs1713346:rs2559728;rs1713346;rs2753664:rs1713346:rs2559728;rs2753664	17
ENSG00000204038	AL359195.1	10	82009466	82013395	1	protein_coding	NA	NA	NA	NA	0	0	0	NA	NA	NA	NA	Yes	Promoter_anchored_loops:Aorta:Left_Ventricle:GM12878:IMR90:Mesenchymal_Stem_Cell:Mesendoderm:Trophoblast-like_Cell:hESC	4.7383e-11	rs2559728:rs2753664:rs2559728;rs1713346;rs2753664:rs10749181:rs61860415:rs11201038;rs2493719:rs2559728;rs1713346:rs1713346:rs2559728;rs2753664:rs2493719:rs2217232:rs1713346;rs2217232:rs721917	17
ENSG00000151224	MAT1A	10	82031576	82049440	-1	protein_coding	4143	MAT1A	0.75413	1.20951	0	0	0	NA	NA	NA	NA	Yes	Left_Ventricle:Mesenchymal_Stem_Cell:Mesendoderm:Trophoblast-like_Cell:hESC	4.7383e-11	rs2559728:rs1713346;rs2217232:rs2559728;rs1713346:rs2559728;rs1713346;rs2753664:rs1713346:rs2559728;rs2753664:rs11201038;rs2493719:rs2493719:rs2217232:rs721917:rs61860415	17
ENSG00000170788	DYDC1	10	82095861	82116511	-1	protein_coding	143241	DYDC1	0.00206579	0.27062	0	0	0	NA	NA	NA	NA	Yes	Left_Ventricle:IMR90:Mesenchymal_Stem_Cell:Mesendoderm:Trophoblast-like_Cell:hESC	4.7383e-11	rs2559728;rs1713346:rs2559728:rs2559728;rs1713346;rs2753664:rs1713346:rs2559728;rs2753664:rs2217232:rs1713346;rs2217232:rs11201038;rs2493719:rs2493719	17
ENSG00000133665	DYDC2	10	82104501	82127829	1	protein_coding	84332	DYDC2	0.0233122	0.648187	0	0	0	NA	NA	NA	NA	Yes	Left_Ventricle:IMR90:Mesenchymal_Stem_Cell:Mesendoderm:Trophoblast-like_Cell:hESC	4.7383e-11	rs2559728;rs1713346:rs2559728:rs2559728;rs1713346;rs2753664:rs1713346:rs2559728;rs2753664:rs2217232:rs1713346;rs2217232:rs11201038;rs2493719:rs2493719	17
ENSG00000122378	FAM213A	10	82167585	82192753	1	protein_coding	84293	FAM213A	0.000157315	0.703055	0	0	0	NA	NA	NA	NA	Yes	hESC	4.7383e-11	rs2559728;rs1713346:rs2559728:rs2559728;rs1713346;rs2753664:rs1713346:rs2559728;rs2753664	17
ENSG00000108219	TSPAN14	10	82213922	82292879	1	protein_coding	81619	TSPAN14	0.86307	0.557036	0	0	0	NA	NA	NA	NA	Yes	Promoter_anchored_loops	6.0463e-11	rs10749181	17
ENSG00000178217	SH2D4B	10	82297658	82406316	1	protein_coding	387694	SH2D4B	3.12419e-07	0.473248	0	0	0	NA	NA	NA	NA	Yes	Promoter_anchored_loops	3.0565e-09	rs2753664:rs2559728;rs1713346;rs2753664	17
ENSG00000215182	MUC5AC	11	1151580	1222364	1	protein_coding	4586	MUC5AC	NA	NA	0	0	0	NA	NA	NA	NA	Yes	Promoter_anchored_loops	2.4162e-08	rs12802931	18
[truncated: 352 more rows]
