# Supplementary material for: The association between epilepsy and COVID-19: analysis based on Mendelian randomization and FUMA
Source: Front Neurosci. 2023 Sep 15;17:1235822. doi: 10.3389/fnins.2023.1235822 (PMC10540302; doi:10.3389/fnins.2023.1235822)
Supplement: Supplementary file 1 [file Data_Sheet_1.ZIP › Supplementary Material Table S11.xlsx]

## Sheet: Sheet1
ensg	symbol	chr	start	end	strand	type	entrezID	HUGO	pLI	ncRVIS	posMapSNPs	posMapMaxCADD	eqtlMapSNPs	eqtlMapminP	eqtlMapminQ	eqtlMapts	eqtlDirection	ciMap	ciMapts	minGwasP	IndSigSNPs	GenomicLocus
ENSG00000138041	SMEK2	2	55774428	55846015	-1	protein_coding	57223	SMEK2	0.811197	-0.459625	0	0	0	NA	NA	NA	NA	Yes	Mesenchymal_Stem_Cell	8.073e-09	rs4671319	1
ENSG00000138035	PNPT1	2	55861400	55921045	-1	protein_coding	87178	PNPT1	0.908267	0.406933	0	0	0	NA	NA	NA	NA	Yes	Left_Ventricle:Mesenchymal_Stem_Cell:Mesendoderm:hESC	8.073e-09	rs4671319	1
ENSG00000115380	EFEMP1	2	56093102	56151274	-1	protein_coding	2202	EFEMP1	0.999786	1.00184	0	0	0	NA	NA	NA	NA	Yes	Mesenchymal_Stem_Cell:Mesendoderm:hESC	8.073e-09	rs4671319	1
ENSG00000055813	CCDC85A	2	56411258	56613308	1	protein_coding	114800	CCDC85A	0.00173521	-0.523734	0	0	0	NA	NA	NA	NA	Yes	IMR90:Mesenchymal_Stem_Cell:Mesendoderm:Trophoblast-like_Cell:hESC	8.073e-09	rs4671319	1
ENSG00000028116	VRK2	2	58134786	58387055	1	protein_coding	7444	VRK2	1.21621e-08	-0.188348	0	0	0	NA	NA	NA	NA	Yes	Adult_Cortex:Fetal_Cortex:GM12878:Mesenchymal_Stem_Cell:Mesendoderm:Trophoblast-like_Cell:hESC	8.073e-09	rs4671319	1
ENSG00000115392	FANCL	2	58386378	58468507	-1	protein_coding	55120	FANCL	2.0996e-08	NA	0	0	10	4.66344e-05	0.0327786	GTEx/v8/Brain_Cerebellum	NA	Yes	Mesendoderm:hESC	8.073e-09	rs4671319	1
ENSG00000119866	BCL11A	2	60678302	60780702	-1	protein_coding	53335	BCL11A	0.829	-2.0339	0	0	0	NA	NA	NA	NA	Yes	Aorta:Hippocampus:Left_Ventricle:Liver:GM12878:IMR90:Mesenchymal_Stem_Cell:Mesendoderm:Neural_Progenitor_Cell:Trophoblast-like_Cell:hESC	8.073e-09	rs4671319	1
ENSG00000115421	PAPOLG	2	60983365	61029220	1	protein_coding	64895	PAPOLG	0.989888	-0.98637	0	0	0	NA	NA	NA	NA	Yes	Left_Ventricle:IMR90:Mesenchymal_Stem_Cell	6.423e-08	rs4671319	1
ENSG00000115290	GRB14	2	165349322	165478358	-1	protein_coding	2888	GRB14	0.0966012	NA	0	0	0	NA	NA	NA	NA	Yes	Mesendoderm	6.672e-05	rs35476054	2
ENSG00000082438	COBLL1	2	165510134	165700189	-1	protein_coding	22837	COBLL1	0.0121974	0.157057	0	0	0	NA	NA	NA	NA	Yes	Liver:IMR90:Mesenchymal_Stem_Cell:Mesendoderm:Neural_Progenitor_Cell:Trophoblast-like_Cell:hESC	1.7e-13	rs7608793:rs35476054:rs11692675:rs60055328;rs7608793:rs2212656;rs11692675:rs12613975:rs2212656:rs4667876:rs2212656;rs4667876:rs7568090:rs60055328	2
ENSG00000169507	SLC38A11	2	165752696	165812035	-1	protein_coding	151258	SLC38A11	1.92551e-06	-0.552928	0	0	0	NA	NA	NA	NA	Yes	IMR90:Mesenchymal_Stem_Cell:Mesendoderm:Trophoblast-like_Cell:hESC	8.174e-09	rs7608793:rs35476054:rs60055328;rs7608793:rs11692675	2
ENSG00000153253	SCN3A	2	165944032	166060577	-1	protein_coding	6328	SCN3A	1	-1.33123	0	0	0	NA	NA	NA	NA	Yes	Liver:GM12878:IMR90:Mesenchymal_Stem_Cell:Mesendoderm:Neural_Progenitor_Cell:Trophoblast-like_Cell:hESC	1.7e-13	rs7608793:rs35476054:rs11692675:rs60055328;rs7608793:rs2212656;rs11692675:rs12613975:rs2212656:rs4667876:rs2212656;rs4667876:rs7568090	2
ENSG00000136531	SCN2A	2	166095912	166248818	1	protein_coding	6326	SCN2A	1	-0.968463	0	0	0	NA	NA	NA	NA	Yes	Adult_Cortex:Fetal_Cortex:IMR90:Mesenchymal_Stem_Cell:Mesendoderm:Neural_Progenitor_Cell:hESC	1.7e-13	rs7608793:rs35476054:rs60055328:rs2212656;rs11692675:rs2212656:rs11692675:rs60055328;rs7608793:rs12613975:rs4667876:rs2212656;rs4667876	2
ENSG00000178662	CSRNP3	2	166326157	166545917	1	protein_coding	80034	CSRNP3	0.832453	-3.19173	0	0	0	NA	NA	NA	NA	Yes	IMR90:Mesenchymal_Stem_Cell:Mesendoderm:hESC	2.575e-08	rs7608793:rs35476054	2
ENSG00000115339	GALNT3	2	166604101	166651192	-1	protein_coding	2591	GALNT3	2.01163e-05	-1.1179	1	3.709	39	6.16234e-08	1.18834e-25	BRAINEAC/CRBL:GTEx/v8/Brain_Caudate_basal_ganglia:GTEx/v8/Brain_Cerebellar_Hemisphere:GTEx/v8/Brain_Cerebellum:GTEx/v8/Brain_Cortex:GTEx/v8/Brain_Nucleus_accumbens_basal_ganglia	NA	Yes	IMR90:Mesenchymal_Stem_Cell:Mesendoderm:Trophoblast-like_Cell:hESC	8.174e-09	rs35476054;rs7608793;rs11692675;rs7608793:rs35476054	2
ENSG00000123607	TTC21B	2	166713985	166810353	-1	protein_coding	79809	TTC21B	3.38768e-22	0.293796	27	14.35	5	2.13553e-07	1.55556e-09	GTEx/v8/Brain_Cerebellar_Hemisphere:GTEx/v8/Brain_Cerebellum	NA	Yes	IMR90:Mesendoderm:hESC	1.7e-13	rs7608793;rs35476054;rs11692675;rs60055328;rs2212656:rs2212656;rs4667876:rs12613975:rs60055328;rs7608793:rs11692675:rs2212656;rs11692675:rs4667876:rs7568090:rs7608793:rs35476054	2
ENSG00000144285	SCN1A	2	166845670	166984523	-1	protein_coding	6323	SCN1A	1	-0.51307	198	17.78	36	9.76129e-07	1.29051e-07	GTEx/v8/Brain_Nucleus_accumbens_basal_ganglia	NA	Yes	Mesendoderm:hESC	1.7e-13	rs60055328;rs7608793;rs11692675;rs2212656;rs12613975;rs7608793:rs35476054:rs11692675:rs60055328;rs7608793:rs2212656:rs2212656;rs4667876:rs12613975	2
ENSG00000169432	SCN9A	2	167051695	167232503	-1	protein_coding	6335	SCN9A	9.30185e-13	1.2926	16	10.05	0	NA	NA	NA	NA	Yes	IMR90:Mesenchymal_Stem_Cell:Mesendoderm:Trophoblast-like_Cell:hESC	1.7e-13	rs7568090;rs2212656:rs2212656;rs4667876:rs12613975:rs7568090:rs60055328;rs7608793:rs11692675:rs7608793:rs35476054:rs2212656;rs11692675:rs4667876	2
ENSG00000136546	SCN7A	2	167260083	167350757	-1	protein_coding	6332	SCN7A	1.72076e-15	0.83121	0	0	0	NA	NA	NA	NA	Yes	IMR90:Mesenchymal_Stem_Cell:Mesendoderm:hESC	1.7e-13	rs7608793:rs11692675:rs60055328;rs7608793:rs35476054:rs2212656:rs2212656;rs4667876:rs12613975:rs7568090	2
ENSG00000163092	XIRP2	2	167744997	168116263	1	protein_coding	129446	XIRP2	2.85559e-37	NA	0	0	0	NA	NA	NA	NA	Yes	IMR90:Mesendoderm	1.7e-13	rs35476054:rs2212656:rs2212656;rs4667876:rs12613975:rs7568090	2
ENSG00000172318	B3GALT1	2	168675182	168730551	1	protein_coding	8708	B3GALT1	0.329724	0.177549	0	0	0	NA	NA	NA	NA	Yes	IMR90	1.7e-13	rs2212656:rs2212656;rs4667876:rs12613975	2
ENSG00000172292	CERS6	2	169312372	169631644	1	protein_coding	253782	CERS6	0.684541	-0.789778	0	0	0	NA	NA	NA	NA	Yes	Left_Ventricle	1.7e-13	rs2212656:rs2212656;rs4667876:rs12613975	2
ENSG00000163072	NOSTRIN	2	169643049	169722024	1	protein_coding	115677	NOSTRIN	3.57973e-10	-0.276311	0	0	0	NA	NA	NA	NA	Yes	IMR90:Mesenchymal_Stem_Cell	1.777e-09	rs35476054:rs60055328;rs7608793:rs11692675:rs7568090	2
ENSG00000152253	SPC25	2	169690642	169769881	-1	protein_coding	57405	SPC25	0.0594295	-0.350387	0	0	0	NA	NA	NA	NA	Yes	Mesenchymal_Stem_Cell	1.408e-08	rs7608793:rs11692675:rs60055328;rs7608793:rs35476054	2
ENSG00000152254	G6PC2	2	169757750	169766505	1	protein_coding	57818	G6PC2	1.91256e-09	0.433903	0	0	0	NA	NA	NA	NA	Yes	IMR90	8.174e-09	rs7608793:rs35476054	2
ENSG00000073737	DHRS9	2	169921299	169952677	1	protein_coding	10170	DHRS9	2.60804e-07	0.131292	0	0	0	NA	NA	NA	NA	Yes	Mesenchymal_Stem_Cell	1.7e-13	rs2212656:rs2212656;rs4667876:rs12613975:rs7568090	2
ENSG00000121270	ABCC11	16	48200821	48281479	-1	protein_coding	85320	ABCC11	5.69831e-25	0.0745559	0	0	0	NA	NA	NA	NA	Yes	Left_Ventricle:Mesenchymal_Stem_Cell	6.8e-08	rs4638568	3
ENSG00000196470	SIAH1	16	48390275	48482313	-1	protein_coding	6477	SIAH1	0.949055	-0.356974	0	0	0	NA	NA	NA	NA	Yes	Left_Ventricle	3.491e-07	rs4638568	3
ENSG00000102921	N4BP1	16	48572637	48654059	-1	protein_coding	9683	N4BP1	0.361227	-0.871179	0	0	0	NA	NA	NA	NA	Yes	IMR90	3.491e-07	rs4638568	3
ENSG00000166152	C16orf78	16	49407734	49433342	1	protein_coding	123970	C16orf78	4.18701e-06	-0.0937944	0	0	0	NA	NA	NA	NA	Yes	Left_Ventricle:IMR90:Mesenchymal_Stem_Cell:Mesendoderm:hESC	4e-08	rs4638568	3
ENSG00000102935	ZNF423	16	49521435	49891830	-1	protein_coding	23090	ZNF423	0.990469	-0.0973538	0	0	0	NA	NA	NA	NA	Yes	Adult_Cortex:Fetal_Cortex	4e-08	rs4638568	3
ENSG00000205423	CNEP1R1	16	50058321	50070999	1	protein_coding	255919	CNEP1R1	0.291176	-0.0780849	4	7.525	0	NA	NA	NA	NA	Yes	Mesendoderm	2.3e-07	rs4638568	3
ENSG00000155393	HEATR3	16	50099852	50140298	1	protein_coding	55027	HEATR3	0.000127665	0.736389	4	3.73	12	4.82864e-21	3.04713e-103	GTEx/v8/Brain_Cerebellar_Hemisphere:GTEx/v8/Brain_Cerebellum:GTEx/v8/Brain_Cortex:GTEx/v8/Brain_Spinal_cord_cervical_c-1:GTEx/v8/Lung	NA	Yes	Adult_Cortex:Fetal_Cortex:Mesendoderm	4e-08	rs4638568	3
ENSG00000121274	PAPD5	16	50186829	50269221	1	protein_coding	64282	PAPD5	0.998506	0.600388	2	12.27	0	NA	NA	NA	NA	Yes	Adult_Cortex:GM12878:IMR90:Mesenchymal_Stem_Cell:Mesendoderm	6.8e-08	rs4638568	3
ENSG00000121281	ADCY7	16	50280048	50352046	1	protein_coding	113	ADCY7	0.0177212	-0.627247	0	0	0	NA	NA	NA	NA	Yes	GM12878:IMR90:Mesenchymal_Stem_Cell:Mesendoderm:hESC	4e-08	rs4638568	3
ENSG00000140807	NKD1	16	50582241	50670647	1	protein_coding	85407	NKD1	0.99793	-1.22578	0	0	0	NA	NA	NA	NA	Yes	Adult_Cortex:IMR90:Mesenchymal_Stem_Cell:Mesendoderm:hESC	4e-08	rs4638568	3
ENSG00000167208	SNX20	16	50700211	50715264	-1	protein_coding	124460	SNX20	4.12728e-05	0.0669794	0	0	0	NA	NA	NA	NA	Yes	Left_Ventricle:IMR90	3.491e-07	rs4638568	3
ENSG00000167207	NOD2	16	50727514	50766988	1	protein_coding	64127	NOD2	5.52077e-19	0.20794	0	0	0	NA	NA	NA	NA	Yes	GM12878	6.8e-08	rs4638568	3
ENSG00000083799	CYLD	16	50775961	50835846	1	protein_coding	1540	CYLD	0.99472	-1.96431	0	0	0	NA	NA	NA	NA	Yes	Fetal_Cortex:Left_Ventricle:GM12878:IMR90:Mesenchymal_Stem_Cell:Mesendoderm	4e-08	rs4638568	3
ENSG00000177200	CHD9	16	53088945	53363062	1	protein_coding	80205	CHD9	1	-0.715493	0	0	0	NA	NA	NA	NA	Yes	IMR90:Mesenchymal_Stem_Cell	6.8e-08	rs4638568	3
