# Supplementary material for: The association between epilepsy and COVID-19: analysis based on Mendelian randomization and FUMA
Source: Front Neurosci. 2023 Sep 15;17:1235822. doi: 10.3389/fnins.2023.1235822 (PMC10540302; doi:10.3389/fnins.2023.1235822)
Supplement: Supplementary file 1 [file Data_Sheet_1.ZIP › Supplementary Material Table S8.xlsx]

## Sheet: Genomic risk loci
GenomicLocus	uniqID	rsID	chr	pos	p	start	end	nSNPs	nGWASSNPs	nIndSigSNPs	IndSigSNPs	nLeadSNPs	LeadSNPs
1	1:155175892:A:G	rs914615	1	155175892	1.2578e-10	155043325	155837118	275	246	4	rs914615;rs10908454;rs7364524;rs17367421	2	rs914615;rs17367421
2	2:60707588:A:G	rs1123573	2	60707588	4.617e-09	60707588	60707588	1	1	1	rs1123573	1	rs1123573
3	3:45835417:A:G	rs73062389	3	45835417	1.3093e-102	45278147	46498360	1008	924	53	rs111744169;rs143111241;rs149267127;rs147790798;rs145878654;rs114257039;rs142891193;rs2531747;rs57126329;rs13064991;rs2373048;rs12491927;rs9852457;rs73062389;rs2271616;rs73062394;rs73064426;rs35995371;rs2531743;rs71325089;rs9855780;rs6441936;rs55698844;rs76896797;rs9843503;rs77155068;rs35044562;rs35605052;rs11386842;rs3774641;rs17714228;rs11404783;rs12639314;rs4493469;rs35431271;rs78919248;rs1721…	14	rs111744169;rs147790798;rs114257039;rs2531747;rs9852457;rs73062389;rs2531743;rs9843503;rs35044562;rs73064471;rs1463680;rs138671013;rs77116118;rs3092961
4	3:101525625:C:T	rs2290859	3	101525625	4.4262e-31	100848597	101663317	891	780	14	rs2290859;rs9841857;rs9834402;rs651907;rs13099833;rs4683876;rs111826021;rs9828111;rs11711808;rs13060373;rs77497659;rs7613198;rs2466368;rs595230	1	rs2290859
5	3:195497743:C:T	rs2260685	3	195497743	4.084e-10	195483304	195528226	33	22	1	rs2260685	1	rs2260685
6	4:103198082:A:G	rs13135092	4	103198082	2.4667e-08	103001649	103198082	6	5	1	rs13135092	1	rs13135092
7	6:41490382:C:G	rs41435745	6	41490382	1.6248e-16	41480093	41505196	17	16	1	rs41435745	1	rs41435745
8	7:100211486:C:G	rs7812235	7	100211486	2.7181e-08	100198386	100345106	46	38	1	rs7812235	1	rs7812235
9	9:136149229:C:T	rs505922	9	136149229	7.9282e-90	136042324	136357536	495	429	50	rs12216896;rs4348570;rs11244037;rs11244051;rs2519093;rs11244061;rs56343119;rs28446901;rs12554449;rs7036642;rs8176630;rs145526382;rs176694;rs35698328;rs8176707;rs475419;rs8176633;rs77311079;rs62575992;rs34764475;rs71503180;rs505922;rs630014;rs11789139;rs1179011;rs7469576;rs7855466;rs9411475;rs624601;rs587611953;rs74921353;rs2285488;rs72775473;rs28627930;rs34819756;rs11795119;rs7466988;rs34531929;r…	11	rs12216896;rs12554449;rs145526382;rs35698328;rs505922;rs74921353;rs72775473;rs9411395;rs183853102;rs41302673;rs592514
10	10:81706324:A:G	rs721917	10	81706324	3.6473e-09	81265224	82008141	299	275	2	rs721917;rs11201014	1	rs721917
11	11:34502042:C:T	rs7949972	11	34502042	8.0042e-10	34443753	34529831	12	9	2	rs7949972;rs7118388	1	rs7949972
12	12:113361117:C:T	rs10850097	12	113361117	5.5004e-11	113348870	113425679	161	144	1	rs10850097	1	rs10850097
13	12:133067989:A:G	rs7295014	12	133067989	4.2902e-09	133047900	133159733	103	97	3	rs7295014;rs7973123;rs4883585	1	rs7295014
14	13:88691699:A:T	rs9519214	13	88691699	4.9628e-08	88679966	88769721	233	212	1	rs9519214	1	rs9519214
15	14:29459234:A:G	rs184781326	14	29459234	1.6282e-10	29339348	29497258	10	9	1	rs184781326	1	rs184781326
16	17:38182229:G:T	rs9916158	17	38182229	1.1083e-08	38122708	38219005	176	153	2	rs9916158;rs3213762	1	rs9916158
17	19:4717672:A:G	rs12610495	19	4717672	3.212e-29	4686988	4731091	21	20	4	rs12610495;rs10568242;rs35574495;rs7251000	1	rs12610495
18	19:9007630:A:G	rs73005873	19	9007630	6.5311e-10	9007357	9009161	4	4	1	rs73005873	1	rs73005873
19	19:10426512:C:T	rs78295726	19	10426512	4.8812e-08	10422972	10426512	2	2	1	rs78295726	1	rs78295726
20	19:49206108:C:G	rs679574	19	49206108	2.1403e-18	49153824	49415482	295	277	12	rs679574;rs281378;rs519757;rs281408;rs838136;rs414299;rs4801778;rs595516;rs4802517;rs4347731;rs4801777;rs17206693	2	rs679574;rs4801778
21	19:50882619:C:T	rs1405655	19	50882619	1.2024e-09	50845704	50914750	40	35	1	rs1405655	1	rs1405655
22	21:34613301:A:G	rs17860169	21	34613301	5.76e-20	34589235	34635053	77	66	3	rs17860169;rs2834164;rs5843593	1	rs17860169
23	21:35265459:C:T	rs75586969	21	35265459	2.781e-09	35247109	35360312	62	58	1	rs75586969	1	rs75586969
24	23:15620340:C:T	rs190509934	23	15620340	1.7046e-18	15069050	16515923	104	90	2	rs4646120;rs190509934	2	rs4646120;rs190509934
25	1:47275770:C:T	rs10890422	1	47275770	4.4297e-08	47261529	47435735	62	48	1	rs10890422	1	rs10890422
26	1:65412830:G:T	rs11208552	1	65412830	2.194e-09	65350122	65460691	85	81	3	rs11208552;rs12037470;rs4916011	1	rs11208552
27	1:77949123:A:G	rs7515509	1	77949123	2.9407e-12	77938422	78450517	50	41	3	rs7515509;rs12034334;rs34517439	1	rs7515509
28	1:155167786:A:G	rs41264915	1	155167786	9.3295e-23	154826289	156078614	107	85	13	rs139589338;rs61811895;rs184585274;rs6694256;rs147048677;rs17723260;rs34455078;rs61738875;rs111337261;rs111829929;rs41264915;rs6675468;rs67061005	5	rs139589338;rs61811895;rs184585274;rs34455078;rs41264915
29	2:26842146:C:G	rs732990	2	26842146	7.0748e-09	26833106	26853746	40	37	1	rs732990	1	rs732990
30	2:60707588:A:G	rs1123573	2	60707588	1.322e-14	60705232	60727416	13	13	3	rs1123573;rs7579014;rs7565301	1	rs1123573
31	2:198273591:C:T	rs12151726	2	198273591	3.9683e-08	198146698	198835264	236	194	1	rs12151726	1	rs12151726
32	3:45888690:A:G	rs34288077	3	45888690	4.3591e-218	45184603	46659506	1581	1421	69	rs13059329;rs17260680;rs115679256;rs17262373;rs12490575;rs17213127;rs75826707;rs187726344;rs148933092;rs17638604;rs79939301;rs2673067;rs114257039;rs73062378;rs12493913;rs2531747;rs2531743;rs11712469;rs71325089;rs2087727;rs73058468;rs2271616;rs73062394;rs73062389;rs34288077;rs35605052;rs11386842;rs71325091;rs3774641;rs7652331;rs34906043;rs12639314;rs4493469;rs192311430;rs67676925;rs78919248;rs7633…	14	rs13059329;rs115679256;rs2673067;rs114257039;rs73062378;rs2271616;rs34288077;rs9871972;rs1392288;rs191561888;rs77116118;rs113098443;rs34671664;rs1402152
33	3:101499275:C:T	rs17412601	3	101499275	1.5416e-13	101250008	101584983	200	156	1	rs17412601	1	rs17412601
34	3:146232469:C:T	rs454645	3	146232469	1.8213e-08	146129328	146240757	11	11	1	rs454645	1	rs454645
35	4:25449225:A:G	rs7671107	4	25449225	1.844e-12	25250341	25449225	73	69	6	rs16877005;rs7684660;rs73254180;rs316807;rs7671107;rs1017716	2	rs16877005;rs7671107
36	4:106819053:A:G	rs34712979	4	106819053	3.7572e-08	106819053	106828795	2	2	1	rs34712979	1	rs34712979
37	5:131776967:C:T	rs10066378	5	131776967	1.625e-10	131322294	131806353	87	75	3	rs10066378;rs25882;rs4475253	1	rs10066378
38	6:41488378:A:G	rs12660421	6	41488378	2.8231e-31	41480093	41852041	37	35	4	rs12660421;rs2495239;rs1853837;rs113820722	2	rs12660421;rs113820722
39	7:22894735:A:T	rs3757447	7	22894735	1.7535e-08	22891436	22905768	9	8	1	rs3757447	1	rs3757447
40	7:99630342:C:T	rs2897075	7	99630342	8.9169e-09	99582212	99630342	19	15	1	rs2897075	1	rs2897075
41	8:61432007:A:G	rs4403445	8	61432007	4.2101e-10	61298005	61572983	189	149	1	rs4403445	1	rs4403445
42	9:15795833:G:T	rs79611697	9	15795833	3.5703e-08	15431384	16046737	19	14	1	rs79611697	1	rs79611697
43	9:21172825:A:G	rs149533170	9	21172825	1.384e-08	21172825	21360575	4	4	1	rs149533170	1	rs149533170
44	9:33425184:G:GTAAC	rs60840586	9	33425184	2.4674e-09	33419717	33426684	36	32	1	rs60840586	1	rs60840586
45	9:136132908:T:TC	rs8176719	9	136132908	1.094e-25	136128546	136184798	101	74	7	rs8176719;rs8176682;rs550057;rs630014;rs600038;rs11244061;rs633862	1	rs8176719
46	10:81723695:C:T	rs61860402	10	81723695	1.3813e-10	81265224	82008141	443	382	5	rs61860402;rs12761299;rs17885848;rs1059225;rs721917	1	rs61860402
47	10:114732307:A:C	rs7897438	10	114732307	4.8342e-08	114722621	114732307	13	10	1	rs7897438	1	rs7897438
48	11:34502042:C:T	rs7949972	11	34502042	2.2804e-24	34387527	34530066	266	238	7	rs7949972;rs35960263;rs12574768;rs3758738;rs1157669;rs10706077;rs7118388	1	rs7949972
49	12:113374748:C:T	rs10774679	12	113374748	3.2511e-16	113348870	113478072	220	198	3	rs10774679;rs1293762;rs1293755	1	rs10774679
50	12:133141973:C:T	rs5023077	12	133141973	2.844e-15	133047900	133166317	176	147	8	rs5023077;rs7312710;rs4883585;rs11614702;rs73486469;rs7295014;rs12821205;rs9738068	1	rs5023077
51	13:113535741:C:T	rs12585036	13	113535741	3.1503e-21	113515575	113561082	23	21	3	rs12585036;rs1299228;rs1278756	1	rs12585036
52	16:89262657:A:G	rs117169628	16	89262657	1.3715e-14	89078511	89580356	99	66	2	rs116889318;rs117169628	2	rs116889318;rs117169628
53	17:44057595:A:G	rs3785884	17	44057595	3.8362e-16	43461258	44865603	3914	2825	7	rs55938136;rs3785884;rs2435200;rs7225002;rs59079071;rs117615688;rs12051901	3	rs55938136;rs3785884;rs12051901
54	17:47940623:A:C	rs3848456	17	47940623	2.5612e-21	47778793	47966850	39	31	3	rs3848456;rs150038047;rs8080531	1	rs3848456
55	19:4717672:A:G	rs12610495	19	4717672	4.0601e-52	4615692	4731091	43	39	7	rs12610495;rs10420225;rs34374779;rs35925872;rs35574495;rs10406145;rs7251000	1	rs12610495
56	19:10463118:C:G	rs34536443	19	10463118	1.7383e-21	10392638	10662236	95	81	11	rs2569703;rs78295726;rs280519;rs2304256;rs2075741;rs2304237;rs34536443;rs539820608;rs75407602;rs142770866;rs10416073	4	rs2569703;rs2304237;rs34536443;rs142770866
57	19:49209851:A:G	rs646327	19	49209851	8.8961e-12	49168942	49252574	78	69	2	rs646327;rs368565	1	rs646327
58	19:50882619:C:T	rs1405655	19	50882619	5.9235e-19	50845704	50914750	41	35	2	rs1405655;rs57887481	1	rs1405655
59	21:34609944:A:G	rs9636867	21	34609944	1.4086e-50	34574057	34659683	125	107	11	rs8132172;rs9636867;rs5843593;rs17860183;rs2834164;rs17860118;rs2248202;rs9978157;rs7277142;rs2834168;rs8178521	5	rs8132172;rs9636867;rs9978157;rs7277142;rs2834168
60	21:35353264:C:T	rs76608815	21	35353264	6.597e-21	35247109	35445619	113	96	7	rs76608815;rs7275655;rs12627171;rs2834288;rs12482569;rs35184820;rs113778443	2	rs76608815;rs113778443
61	21:42852497:C:T	rs12329760	21	42852497	2.1636e-08	42840580	42865151	54	50	2	rs12329760;rs383510	1	rs12329760
62	23:15515319:C:G	rs4830964	23	15515319	2.9629e-11	14687652	16524019	182	118	3	rs4830964;rs5935998;rs60768809	2	rs4830964;rs60768809
63	1:65413953:A:G	rs12046291	1	65413953	4.4316e-10	65350122	65460691	76	74	3	rs12046291;rs12037470;rs7528403	1	rs12046291
64	1:155167786:A:G	rs41264915	1	155167786	1.5375e-20	154914796	156091433	168	141	19	rs35114146;rs114104743;rs61811895;rs79380792;rs6660884;rs7528026;rs116415481;rs74188952;rs114800548;rs12119565;rs3814316;rs41264915;rs61738875;rs11582176;rs111829929;rs6675468;rs67061005;rs41264931;rs74964948	8	rs35114146;rs79380792;rs6660884;rs7528026;rs3814316;rs41264915;rs41264931;rs74964948
65	2:57316503:A:G	rs12614007	2	57316503	1.2333e-08	57173890	57414608	112	93	1	rs12614007	1	rs12614007
66	2:60707588:A:G	rs1123573	2	60707588	9.666e-17	60705232	60751695	30	28	4	rs1123573;rs7579014;rs7565301;rs45622439	1	rs1123573
67	3:45859651:A:G	rs17713054	3	45859651	6.1225e-220	45184603	46949112	1573	1408	74	rs13059329;rs115679256;rs17262373;rs12490575;rs17213127;rs75826707;rs148933092;rs17638604;rs79939301;rs11915664;rs2673067;rs56331328;rs73062378;rs12493913;rs4683140;rs2531743;rs11712469;rs71325089;rs2087727;rs73060324;rs73062374;rs2252547;rs2271616;rs17713054;rs1488370;rs35605052;rs9852270;rs3774641;rs17764980;rs7652331;rs9863204;rs12639314;rs4493469;rs192311430;rs67676925;rs78919248;rs71327066;r…	13	rs13059329;rs115679256;rs2673067;rs73062378;rs2271616;rs17713054;rs9871972;rs191561888;rs6441948;rs77116118;rs34671664;rs139721302;rs79152783
68	3:146234909:A:G	rs343320	3	146234909	2.1767e-08	146129328	146240757	11	11	1	rs343320	1	rs343320
69	4:106819053:A:G	rs34712979	4	106819053	5.5361e-10	106819053	106828795	2	2	1	rs34712979	1	rs34712979
70	4:168686778:A:G	rs11131812	4	168686778	4.8352e-08	168671650	168774596	141	129	1	rs11131812	1	rs11131812
71	5:131776967:C:T	rs10066378	5	131776967	2.7076e-10	131758314	131806353	26	25	1	rs10066378	1	rs10066378
72	6:14714722:C:CCTT	rs57696775	6	14714722	1.474e-08	14711961	14734341	27	19	1	rs57696775	1	rs57696775
73	6:41482745:A:C	rs2496644	6	41482745	2.3342e-24	41480093	41505196	31	28	2	rs2496644;rs1886817	1	rs2496644
74	7:75263792:C:T	rs12534422	7	75263792	1.2435e-08	75245945	75272055	26	22	2	rs12534422;rs2091751	1	rs12534422
75	7:99630342:C:T	rs2897075	7	99630342	3.8021e-10	99582212	99630342	19	15	1	rs2897075	1	rs2897075
76	8:61537523:C:T	rs1120591	8	61537523	8.1456e-09	61298005	61572983	189	148	1	rs1120591	1	rs1120591
77	9:21206605:C:G	rs28368148	9	21206605	3.7209e-12	21172825	21360575	4	4	1	rs28368148	1	rs28368148
78	9:136146597:C:T	rs550057	9	136146597	2.7737e-15	136132908	136155000	61	46	3	rs550057;rs495828;rs8176719	1	rs550057
79	10:81372502:A:T	rs2559728	10	81372502	4.7383e-11	81261872	81763978	320	252	9	rs2559728;rs1713346;rs2753664;rs10749181;rs2493719;rs721917;rs61860415;rs11201038;rs2217232	1	rs2559728
80	11:1236164:A:G	rs12802931	11	1236164	2.4162e-08	1236164	1236164	1	1	1	rs12802931	1	rs12802931
81	11:34502042:C:T	rs7949972	11	34502042	1.4739e-19	34387527	34530066	195	175	8	rs7949972;rs17269931;rs34234992;rs2924481;rs2745919;rs1157669;rs7116518;rs7118388	1	rs7949972
82	12:113361117:C:T	rs10850097	12	113361117	1.2678e-11	113348870	113425679	161	141	1	rs10850097	1	rs10850097
83	12:133058157:A:G	rs11614702	12	133058157	3.6474e-14	133047900	133159733	137	110	7	rs11614702;rs73486469;rs7295014;rs12821205;rs5023077;rs3751316;rs4883585	1	rs11614702
84	13:113535741:C:T	rs12585036	13	113535741	9.3237e-19	113515575	113567486	27	23	4	rs12585036;rs1299228;rs9603802;rs1278756	1	rs12585036
85	16:89262657:A:G	rs117169628	16	89262657	3.4599e-15	89164974	89316315	130	118	3	rs117169628;rs117159335;rs4530136	1	rs117169628
86	17:44126365:C:T	rs7218319	17	44126365	5.9438e-15	43460181	44865603	3881	2787	5	rs7218319;rs62064595;rs12944712;rs242948;rs9303523	1	rs7218319
87	17:47940623:A:C	rs3848456	17	47940623	4.1145e-19	47778793	47957952	30	25	2	rs3848456;rs8080531	1	rs3848456
88	19:4063486:C:T	rs66833742	19	4063486	2.9968e-08	4045518	4083916	26	22	1	rs66833742	1	rs66833742
89	19:4717672:A:G	rs12610495	19	4717672	5.5074e-59	4572978	4732528	90	77	12	rs7507309;rs11883408;rs60024156;rs35574495;rs7256695;rs11880374;rs12610495;rs10420225;rs34374779;rs2885734;rs7251000;rs10153452	3	rs7507309;rs11880374;rs12610495
90	19:10463118:C:G	rs34536443	19	10463118	1.9416e-26	10391770	10635838	114	100	16	rs2569703;rs35929247;rs78295726;rs55779981;rs28378712;rs280519;rs2304256;rs12459219;rs2075741;rs34536443;rs539820608;rs75407602;rs17677095;rs142770866;rs7256518;rs140735577	4	rs2569703;rs34536443;rs17677095;rs142770866
91	19:10999137:C:G	rs35734575	19	10999137	4.6303e-08	10962440	11154452	110	88	1	rs35734575	1	rs35734575
92	19:49248730:A:G	rs838145	19	49248730	2.8097e-12	49168942	49259529	92	83	4	rs838145;rs368565;rs35106244;rs3859439	1	rs838145
93	19:50874794:A:G	rs35617599	19	50874794	1.5752e-11	50845704	50914750	40	33	1	rs35617599	1	rs35617599
94	21:34609944:A:G	rs9636867	21	34609944	6.4005e-44	34574057	34740562	205	178	11	rs8132172;rs9636867;rs5843593;rs17860183;rs2834164;rs17860118;rs2248202;rs7280479;rs8178521;rs2248118;rs8134026	4	rs8132172;rs9636867;rs7280479;rs8178521
95	21:35333134:A:G	rs12627323	21	35333134	2.5726e-17	35247109	35395439	109	93	5	rs12627323;rs12627171;rs2834288;rs71326977;rs2154567	1	rs12627323
96	21:42842988:A:G	rs9305744	21	42842988	1.1721e-08	42833519	42852497	24	23	2	rs9305744;rs2070788	1	rs9305744
97	23:15639218:C:T	rs112342069	23	15639218	7.9064e-10	14639794	16347403	146	41	2	rs4830964;rs112342069	2	rs4830964;rs112342069

## Sheet:  Lead SNPs
No	GenomicLocus	uniqID	rsID	chr	pos	p	nIndSigSNPs	IndSigSNPs
1	1	1:155175892:A:G	rs914615	1	155175892	1.2578e-10	3	rs914615;rs10908454;rs7364524
2	1	1:155287241:C:G	rs17367421	1	155287241	5.2483e-09	1	rs17367421
3	2	2:60707588:A:G	rs1123573	2	60707588	4.617e-09	1	rs1123573
4	3	3:45278147:C:T	rs111744169	3	45278147	3.1781e-08	3	rs111744169;rs143111241;rs149267127
5	3	3:45612217:C:T	rs147790798	3	45612217	2.1756e-08	2	rs147790798;rs145878654
6	3	3:45815169:C:T	rs114257039	3	45815169	1.1807e-36	4	rs114257039;rs143111241;rs149267127;rs142891193
7	3	3:45828586:C:T	rs2531747	3	45828586	1.073e-18	5	rs2531747;rs57126329;rs13064991;rs2373048;rs12491927
8	3	3:45835076:A:G	rs9852457	3	45835076	3.5127e-20	1	rs9852457
9	3	3:45835417:A:G	rs73062389	3	45835417	1.3093e-102	6	rs73062389;rs2271616;rs73062394;rs73064426;rs35995371;rs2373048
10	3	3:45838300:A:G	rs2531743	3	45838300	4.1543e-27	7	rs2531743;rs71325089;rs9855780;rs6441936;rs12491927;rs55698844;rs76896797
11	3	3:45849270:G:T	rs9843503	3	45849270	1.1221e-12	2	rs9843503;rs77155068
12	3	3:45909024:A:G	rs35044562	3	45909024	6.5644e-72	12	rs35044562;rs35605052;rs11386842;rs3774641;rs17714228;rs11404783;rs12639314;rs4493469;rs35431271;rs78919248;rs17213127;rs75826707
13	3	3:45976746:C:T	rs73064471	3	45976746	2.5859e-12	6	rs73064471;rs6441936;rs35995371;rs34673873;rs73062394;rs73064426
14	3	3:45996761:A:G	rs1463680	3	45996761	6.725e-12	7	rs1463680;rs6441936;rs4396933;rs2172246;rs113962808;rs9855780;rs3774641
15	3	3:46049969:A:G	rs138671013	3	46049969	1.8689e-08	1	rs138671013
16	3	3:46326848:C:T	rs77116118	3	46326848	5.1318e-12	3	rs77116118;rs149125253;rs4493469
17	3	3:46397440:A:G	rs3092961	3	46397440	4.3902e-14	10	rs3092961;rs4493469;rs34673873;rs35431271;rs1542754;rs6441963;rs113962808;rs113098443;rs35238788;rs3918355
18	4	3:101525625:C:T	rs2290859	3	101525625	4.4262e-31	14	rs2290859;rs9841857;rs9834402;rs651907;rs13099833;rs4683876;rs111826021;rs9828111;rs11711808;rs13060373;rs77497659;rs7613198;rs2466368;rs595230
19	5	3:195497743:C:T	rs2260685	3	195497743	4.084e-10	1	rs2260685
20	6	4:103198082:A:G	rs13135092	4	103198082	2.4667e-08	1	rs13135092
21	7	6:41490382:C:G	rs41435745	6	41490382	1.6248e-16	1	rs41435745
22	8	7:100211486:C:G	rs7812235	7	100211486	2.7181e-08	1	rs7812235
23	9	9:136058188:C:T	rs12216896	9	136058188	9.021e-13	8	rs12216896;rs4348570;rs11244037;rs11244051;rs2519093;rs11244061;rs56343119;rs28446901
24	9	9:136085200:G:T	rs12554449	9	136085200	2.412e-09	3	rs12554449;rs7036642;rs8176630
25	9	9:136121623:C:T	rs145526382	9	136121623	1.5736e-09	3	rs145526382;rs2519093;rs176694
26	9	9:136129112:C:T	rs35698328	9	136129112	9.6094e-15	9	rs35698328;rs8176707;rs7036642;rs475419;rs8176633;rs77311079;rs62575992;rs34764475;rs71503180
27	9	9:136149229:C:T	rs505922	9	136149229	7.9282e-90	17	rs505922;rs630014;rs8176633;rs8176630;rs11244061;rs11789139;rs1179011;rs56343119;rs28446901;rs7469576;rs7855466;rs9411475;rs624601;rs2519093;rs7036642;rs587611953;rs475419
28	9	9:136168396:C:T	rs74921353	9	136168396	4.2861e-09	5	rs74921353;rs1179011;rs2285488;rs624601;rs630014
29	9	9:136179106:A:G	rs72775473	9	136179106	1.1126e-15	10	rs72775473;rs1179011;rs28627930;rs34819756;rs11795119;rs7466988;rs34531929;rs7855466;rs9411475;rs8176631
30	9	9:136184782:A:G	rs9411395	9	136184782	1.1028e-17	10	rs9411395;rs56343119;rs2519093;rs475419;rs8176633;rs11244061;rs558240;rs176691;rs176694;rs79158370
31	9	9:136219062:A:T	rs183853102	9	136219062	6.8792e-15	5	rs183853102;rs2519093;rs176694;rs79158370;rs11789139
32	9	9:136270538:G:T	rs41302673	9	136270538	5.5709e-12	7	rs41302673;rs28446901;rs11244051;rs2519093;rs11244061;rs11244084;rs56343119
33	9	9:136309841:A:T	rs592514	9	136309841	1.7636e-11	6	rs592514;rs3094375;rs968471;rs8176630;rs621907;rs2285488
34	10	10:81706324:A:G	rs721917	10	81706324	3.6473e-09	2	rs721917;rs11201014
35	11	11:34502042:C:T	rs7949972	11	34502042	8.0042e-10	2	rs7949972;rs7118388
36	12	12:113361117:C:T	rs10850097	12	113361117	5.5004e-11	1	rs10850097
37	13	12:133067989:A:G	rs7295014	12	133067989	4.2902e-09	3	rs7295014;rs7973123;rs4883585
38	14	13:88691699:A:T	rs9519214	13	88691699	4.9628e-08	1	rs9519214
39	15	14:29459234:A:G	rs184781326	14	29459234	1.6282e-10	1	rs184781326
40	16	17:38182229:G:T	rs9916158	17	38182229	1.1083e-08	2	rs9916158;rs3213762
41	17	19:4717672:A:G	rs12610495	19	4717672	3.212e-29	4	rs12610495;rs10568242;rs35574495;rs7251000
42	18	19:9007630:A:G	rs73005873	19	9007630	6.5311e-10	1	rs73005873
43	19	19:10426512:C:T	rs78295726	19	10426512	4.8812e-08	1	rs78295726
44	20	19:49206108:C:G	rs679574	19	49206108	2.1403e-18	6	rs679574;rs281378;rs519757;rs281408;rs838136;rs414299
45	20	19:49370609:G:T	rs4801778	19	49370609	3.6072e-16	6	rs4801778;rs595516;rs4802517;rs4347731;rs4801777;rs17206693
46	21	19:50882619:C:T	rs1405655	19	50882619	1.2024e-09	1	rs1405655
47	22	21:34613301:A:G	rs17860169	21	34613301	5.76e-20	3	rs17860169;rs2834164;rs5843593
48	23	21:35265459:C:T	rs75586969	21	35265459	2.781e-09	1	rs75586969
49	24	23:15617736:A:G	rs4646120	23	15617736	1.4708e-08	1	rs4646120
50	24	23:15620340:C:T	rs190509934	23	15620340	1.7046e-18	1	rs190509934
51	1	1:47275770:C:T	rs10890422	1	47275770	4.4297e-08	1	rs10890422
52	2	1:65412830:G:T	rs11208552	1	65412830	2.194e-09	3	rs11208552;rs12037470;rs4916011
53	3	1:77949123:A:G	rs7515509	1	77949123	2.9407e-12	3	rs7515509;rs12034334;rs34517439
54	4	1:154826289:A:G	rs139589338	1	154826289	1.717e-08	1	rs139589338
55	4	1:154976137:G:T	rs61811895	1	154976137	4.6262e-09	1	rs61811895
56	4	1:155062944:A:G	rs184585274	1	155062944	1.5313e-11	4	rs184585274;rs6694256;rs147048677;rs17723260
57	4	1:155087411:A:G	rs34455078	1	155087411	4.3403e-08	4	rs34455078;rs61738875;rs111337261;rs111829929
58	4	1:155167786:A:G	rs41264915	1	155167786	9.3295e-23	6	rs41264915;rs61738875;rs111337261;rs111829929;rs6675468;rs67061005
59	5	2:26842146:C:G	rs732990	2	26842146	7.0748e-09	1	rs732990
60	6	2:60707588:A:G	rs1123573	2	60707588	1.322e-14	3	rs1123573;rs7579014;rs7565301
61	7	2:198273591:C:T	rs12151726	2	198273591	3.9683e-08	1	rs12151726
62	8	3:45415318:C:T	rs13059329	3	45415318	4.4516e-08	2	rs13059329;rs17260680
63	8	3:45629287:A:G	rs115679256	3	45629287	5.4997e-30	9	rs115679256;rs17262373;rs12490575;rs17213127;rs75826707;rs187726344;rs148933092;rs17638604;rs79939301
64	8	3:45770087:A:C	rs2673067	3	45770087	2.406e-10	3	rs2673067;rs12490575;rs17213127
65	8	3:45815169:C:T	rs114257039	3	45815169	1.4405e-10	1	rs114257039
66	8	3:45822010:C:T	rs73062378	3	45822010	7.6641e-23	9	rs73062378;rs12493913;rs2531747;rs2531743;rs11712469;rs71325089;rs2087727;rs17260680;rs73058468
67	8	3:45838013:G:T	rs2271616	3	45838013	1.8791e-23	3	rs2271616;rs73062394;rs73062389
68	8	3:45888690:A:G	rs34288077	3	45888690	4.3591e-218	18	rs34288077;rs75826707;rs35605052;rs11386842;rs71325091;rs3774641;rs7652331;rs34906043;rs12639314;rs4493469;rs192311430;rs67676925;rs78919248;rs7633268;rs6774882;rs187726344;rs17213127;rs4683143
69	8	3:45909090:C:T	rs9871972	3	45909090	1.9415e-16	17	rs9871972;rs11386842;rs56058226;rs7652331;rs7634640;rs6441936;rs12495073;rs4396933;rs1846619;rs2087727;rs2531743;rs9813750;rs4683143;rs1058961;rs11712469;rs71325089;rs9856760
70	8	3:46034791:C:T	rs1392288	3	46034791	4.651e-18	15	rs1392288;rs12495073;rs4396933;rs4683173;rs1846619;rs3181077;rs9813750;rs4683143;rs1058961;rs11712469;rs9856760;rs56058226;rs7652331;rs7634640;rs6441936
71	8	3:46095187:C:T	rs191561888	3	46095187	3.1606e-13	1	rs191561888
72	8	3:46326848:C:T	rs77116118	3	46326848	2.8324e-16	3	rs77116118;rs149125253;rs4493469
73	8	3:46374798:A:C	rs113098443	3	46374798	2.4352e-14	13	rs113098443;rs1799988;rs7624805;rs3213480;rs3828477;rs3774641;rs7634640;rs3181077;rs1542754;rs1491957;rs11453701;rs57008264;rs6767895
74	8	3:46464017:A:C	rs34671664	3	46464017	1.5988e-27	19	rs34671664;rs3828477;rs7633268;rs6774882;rs187726344;rs6778422;rs75826707;rs71325091;rs1846619;rs12639314;rs4493469;rs192311430;rs1542754;rs41338844;rs67676925;rs78919248;rs6767895;rs1799988;rs7624805
75	8	3:46574418:A:G	rs1402152	3	46574418	5.8183e-09	6	rs1402152;rs6778422;rs1799988;rs3213480;rs3828477;rs7633268
76	9	3:101499275:C:T	rs17412601	3	101499275	1.5416e-13	1	rs17412601
77	10	3:146232469:C:T	rs454645	3	146232469	1.8213e-08	1	rs454645
78	11	4:25313994:A:G	rs16877005	4	25313994	7.0159e-10	4	rs16877005;rs7684660;rs73254180;rs316807
79	11	4:25449225:A:G	rs7671107	4	25449225	1.844e-12	5	rs7671107;rs316807;rs1017716;rs7684660;rs73254180
80	12	4:106819053:A:G	rs34712979	4	106819053	3.7572e-08	1	rs34712979
81	13	5:131776967:C:T	rs10066378	5	131776967	1.625e-10	3	rs10066378;rs25882;rs4475253
82	14	6:41488378:A:G	rs12660421	6	41488378	2.8231e-31	3	rs12660421;rs2495239;rs1853837
83	14	6:41720082:A:T	rs113820722	6	41720082	4.4661e-08	1	rs113820722
84	15	7:22894735:A:T	rs3757447	7	22894735	1.7535e-08	1	rs3757447
85	16	7:99630342:C:T	rs2897075	7	99630342	8.9169e-09	1	rs2897075
86	17	8:61432007:A:G	rs4403445	8	61432007	4.2101e-10	1	rs4403445
87	18	9:15795833:G:T	rs79611697	9	15795833	3.5703e-08	1	rs79611697
88	19	9:21172825:A:G	rs149533170	9	21172825	1.384e-08	1	rs149533170
89	20	9:33425184:G:GTAAC	rs60840586	9	33425184	2.4674e-09	1	rs60840586
90	21	9:136132908:T:TC	rs8176719	9	136132908	1.094e-25	7	rs8176719;rs8176682;rs550057;rs630014;rs600038;rs11244061;rs633862
91	22	10:81723695:C:T	rs61860402	10	81723695	1.3813e-10	5	rs61860402;rs12761299;rs17885848;rs1059225;rs721917
92	23	10:114732307:A:C	rs7897438	10	114732307	4.8342e-08	1	rs7897438
93	24	11:34502042:C:T	rs7949972	11	34502042	2.2804e-24	7	rs7949972;rs35960263;rs12574768;rs3758738;rs1157669;rs10706077;rs7118388
94	25	12:113374748:C:T	rs10774679	12	113374748	3.2511e-16	3	rs10774679;rs1293762;rs1293755
95	26	12:133141973:C:T	rs5023077	12	133141973	2.844e-15	8	rs5023077;rs7312710;rs4883585;rs11614702;rs73486469;rs7295014;rs12821205;rs9738068
96	27	13:113535741:C:T	rs12585036	13	113535741	3.1503e-21	3	rs12585036;rs1299228;rs1278756
97	28	16:89246785:A:C	rs116889318	16	89246785	6.6048e-09	1	rs116889318
98	28	16:89262657:A:G	rs117169628	16	89262657	1.3715e-14	1	rs117169628
99	29	17:43798360:A:G	rs55938136	17	43798360	1.5662e-08	1	rs55938136
100	29	17:44057595:A:G	rs3785884	17	44057595	3.8362e-16	5	rs3785884;rs2435200;rs7225002;rs59079071;rs117615688
101	29	17:44074586:A:G	rs12051901	17	44074586	8.757e-09	3	rs12051901;rs7225002;rs2435200
102	30	17:47940623:A:C	rs3848456	17	47940623	2.5612e-21	3	rs3848456;rs150038047;rs8080531
103	31	19:4717672:A:G	rs12610495	19	4717672	4.0601e-52	7	rs12610495;rs10420225;rs34374779;rs35925872;rs35574495;rs10406145;rs7251000
104	32	19:10404227:C:G	rs2569703	19	10404227	5.8489e-11	5	rs2569703;rs78295726;rs280519;rs2304256;rs2075741
105	32	19:10446568:C:T	rs2304237	19	10446568	1.3357e-08	2	rs2304237;rs280519
106	32	19:10463118:C:G	rs34536443	19	10463118	1.7383e-21	4	rs34536443;rs2304256;rs539820608;rs75407602
107	32	19:10525372:A:G	rs142770866	19	10525372	8.0808e-15	4	rs142770866;rs10416073;rs78295726;rs2304256
108	33	19:49209851:A:G	rs646327	19	49209851	8.8961e-12	2	rs646327;rs368565
109	34	19:50882619:C:T	rs1405655	19	50882619	5.9235e-19	2	rs1405655;rs57887481
110	35	21:34574057:A:G	rs8132172	21	34574057	6.2773e-12	1	rs8132172
111	35	21:34609944:A:G	rs9636867	21	34609944	1.4086e-50	6	rs9636867;rs5843593;rs17860183;rs2834164;rs17860118;rs2248202
112	35	21:34611708:A:G	rs9978157	21	34611708	1.0931e-10	2	rs9978157;rs2834164
113	35	21:34620747:C:G	rs7277142	21	34620747	8.084e-10	1	rs7277142
114	35	21:34650791:A:G	rs2834168	21	34650791	6.6785e-12	2	rs2834168;rs8178521
115	36	21:35353264:C:T	rs76608815	21	35353264	6.597e-21	6	rs76608815;rs7275655;rs12627171;rs2834288;rs12482569;rs35184820
116	36	21:35445619:A:G	rs113778443	21	35445619	3.3205e-08	1	rs113778443
117	37	21:42852497:C:T	rs12329760	21	42852497	2.1636e-08	2	rs12329760;rs383510
118	38	23:15515319:C:G	rs4830964	23	15515319	2.9629e-11	2	rs4830964;rs5935998
119	38	23:15547161:C:T	rs60768809	23	15547161	2.5176e-08	1	rs60768809
120	1	1:65413953:A:G	rs12046291	1	65413953	4.4316e-10	3	rs12046291;rs12037470;rs7528403
121	2	1:155009527:C:CA	rs35114146	1	155009527	1.2977e-08	3	rs35114146;rs114104743;rs61811895
122	2	1:155013708:A:G	rs79380792	1	155013708	1.6212e-09	1	rs79380792
123	2	1:155026114:C:T	rs6660884	1	155026114	2.7822e-10	1	rs6660884
124	2	1:155147781:A:G	rs7528026	1	155147781	6.6501e-13	5	rs7528026;rs116415481;rs74188952;rs114800548;rs12119565
125	2	1:155149718:A:G	rs3814316	1	155149718	9.4644e-14	2	rs3814316;rs114104743
126	2	1:155167786:A:G	rs41264915	1	155167786	1.5375e-20	6	rs41264915;rs61738875;rs11582176;rs111829929;rs6675468;rs67061005
127	2	1:155218301:C:G	rs41264931	1	155218301	7.1019e-09	2	rs41264931;rs6675468
128	2	1:156045002:G:T	rs74964948	1	156045002	2.4948e-09	2	rs74964948;rs74188952
129	3	2:57316503:A:G	rs12614007	2	57316503	1.2333e-08	1	rs12614007
130	4	2:60707588:A:G	rs1123573	2	60707588	9.666e-17	4	rs1123573;rs7579014;rs7565301;rs45622439
131	5	3:45415318:C:T	rs13059329	3	45415318	7.1999e-09	1	rs13059329
132	5	3:45629287:A:G	rs115679256	3	45629287	2.1196e-32	9	rs115679256;rs17262373;rs12490575;rs17213127;rs75826707;rs148933092;rs17638604;rs79939301;rs11915664
133	5	3:45770087:A:C	rs2673067	3	45770087	8.4548e-11	5	rs2673067;rs12490575;rs17213127;rs11915664;rs56331328
134	5	3:45822010:C:T	rs73062378	3	45822010	2.277e-27	10	rs73062378;rs12493913;rs4683140;rs2531743;rs11712469;rs71325089;rs2087727;rs73060324;rs73062374;rs2252547
135	5	3:45838013:G:T	rs2271616	3	45838013	4.4752e-20	1	rs2271616
136	5	3:45859651:A:G	rs17713054	3	45859651	6.1225e-220	17	rs17713054;rs1488370;rs75826707;rs35605052;rs9852270;rs3774641;rs17764980;rs7652331;rs9863204;rs12639314;rs4493469;rs192311430;rs67676925;rs78919248;rs71327066;rs6766188;rs17213127
137	5	3:45909090:C:T	rs9871972	3	45909090	1.0649e-23	20	rs9871972;rs9852270;rs56058226;rs7130;rs7652331;rs11707672;rs1601867;rs28808964;rs4683170;rs4396933;rs55922157;rs2087727;rs2373155;rs2531743;rs9813750;rs1488370;rs1058961;rs2742361;rs11712469;rs71325089
138	5	3:46095187:C:T	rs191561888	3	46095187	1.5488e-13	1	rs191561888
139	5	3:46295777:A:G	rs6441948	3	46295777	7.4606e-17	16	rs6441948;rs12715416;rs4383561;rs4683217;rs62242985;rs1799988;rs34158984;rs3213480;rs743659;rs9852270;rs3774641;rs7130;rs3181077;rs1542754;rs1491957;rs13096142
140	5	3:46326848:C:T	rs77116118	3	46326848	1.5897e-16	3	rs77116118;rs149125253;rs4493469
141	5	3:46464017:A:C	rs34671664	3	46464017	2.0176e-26	20	rs34671664;rs71327066;rs6766188;rs34306326;rs6778422;rs138142760;rs75826707;rs17764980;rs4683170;rs12639314;rs4493469;rs192311430;rs1542754;rs41338844;rs67676925;rs78919248;rs13096142;rs62242985;rs1799988;rs34158984
142	5	3:46608260:A:G	rs139721302	3	46608260	1.7158e-08	5	rs139721302;rs78919248;rs71327066;rs34306326;rs6778422
143	5	3:46913179:A:G	rs79152783	3	46913179	1.1633e-10	4	rs79152783;rs41338844;rs78919248;rs138142760
144	6	3:146234909:A:G	rs343320	3	146234909	2.1767e-08	1	rs343320
145	7	4:106819053:A:G	rs34712979	4	106819053	5.5361e-10	1	rs34712979
146	8	4:168686778:A:G	rs11131812	4	168686778	4.8352e-08	1	rs11131812
147	9	5:131776967:C:T	rs10066378	5	131776967	2.7076e-10	1	rs10066378
148	10	6:14714722:C:CCTT	rs57696775	6	14714722	1.474e-08	1	rs57696775
149	11	6:41482745:A:C	rs2496644	6	41482745	2.3342e-24	2	rs2496644;rs1886817
150	12	7:75263792:C:T	rs12534422	7	75263792	1.2435e-08	2	rs12534422;rs2091751
151	13	7:99630342:C:T	rs2897075	7	99630342	3.8021e-10	1	rs2897075
152	14	8:61537523:C:T	rs1120591	8	61537523	8.1456e-09	1	rs1120591
153	15	9:21206605:C:G	rs28368148	9	21206605	3.7209e-12	1	rs28368148
154	16	9:136146597:C:T	rs550057	9	136146597	2.7737e-15	3	rs550057;rs495828;rs8176719
155	17	10:81372502:A:T	rs2559728	10	81372502	4.7383e-11	9	rs2559728;rs1713346;rs2753664;rs10749181;rs2493719;rs721917;rs61860415;rs11201038;rs2217232
156	18	11:1236164:A:G	rs12802931	11	1236164	2.4162e-08	1	rs12802931
157	19	11:34502042:C:T	rs7949972	11	34502042	1.4739e-19	8	rs7949972;rs17269931;rs34234992;rs2924481;rs2745919;rs1157669;rs7116518;rs7118388
158	20	12:113361117:C:T	rs10850097	12	113361117	1.2678e-11	1	rs10850097
159	21	12:133058157:A:G	rs11614702	12	133058157	3.6474e-14	7	rs11614702;rs73486469;rs7295014;rs12821205;rs5023077;rs3751316;rs4883585
160	22	13:113535741:C:T	rs12585036	13	113535741	9.3237e-19	4	rs12585036;rs1299228;rs9603802;rs1278756
161	23	16:89262657:A:G	rs117169628	16	89262657	3.4599e-15	3	rs117169628;rs117159335;rs4530136
162	24	17:44126365:C:T	rs7218319	17	44126365	5.9438e-15	5	rs7218319;rs62064595;rs12944712;rs242948;rs9303523
163	25	17:47940623:A:C	rs3848456	17	47940623	4.1145e-19	2	rs3848456;rs8080531
164	26	19:4063486:C:T	rs66833742	19	4063486	2.9968e-08	1	rs66833742
165	27	19:4589190:C:T	rs7507309	19	4589190	2.8423e-08	5	rs7507309;rs11883408;rs60024156;rs35574495;rs7256695
166	27	19:4636946:C:T	rs11880374	19	4636946	2.3144e-08	4	rs11880374;rs60024156;rs7256695;rs11883408
167	27	19:4717672:A:G	rs12610495	19	4717672	5.5074e-59	10	rs12610495;rs10420225;rs11883408;rs34374779;rs60024156;rs35574495;rs2885734;rs7256695;rs7251000;rs10153452
168	28	19:10404227:C:G	rs2569703	19	10404227	5.7218e-15	9	rs2569703;rs35929247;rs78295726;rs55779981;rs28378712;rs280519;rs2304256;rs12459219;rs2075741
169	28	19:10463118:C:G	rs34536443	19	10463118	1.9416e-26	4	rs34536443;rs2304256;rs539820608;rs75407602
170	28	19:10519560:C:G	rs17677095	19	10519560	1.1074e-10	3	rs17677095;rs55779981;rs28378712
171	28	19:10525372:A:G	rs142770866	19	10525372	1.0134e-15	6	rs142770866;rs12459219;rs7256518;rs140735577;rs78295726;rs2304256
172	29	19:10999137:C:G	rs35734575	19	10999137	4.6303e-08	1	rs35734575
173	30	19:49248730:A:G	rs838145	19	49248730	2.8097e-12	4	rs838145;rs368565;rs35106244;rs3859439
174	31	19:50874794:A:G	rs35617599	19	50874794	1.5752e-11	1	rs35617599
175	32	21:34574057:A:G	rs8132172	21	34574057	1.0786e-08	1	rs8132172
176	32	21:34609944:A:G	rs9636867	21	34609944	6.4005e-44	6	rs9636867;rs5843593;rs17860183;rs2834164;rs17860118;rs2248202
177	32	21:34611197:A:G	rs7280479	21	34611197	2.3535e-08	2	rs7280479;rs2834164
178	32	21:34659683:C:T	rs8178521	21	34659683	1.4854e-12	3	rs8178521;rs2248118;rs8134026
179	33	21:35333134:A:G	rs12627323	21	35333134	2.5726e-17	5	rs12627323;rs12627171;rs2834288;rs71326977;rs2154567
180	34	21:42842988:A:G	rs9305744	21	42842988	1.1721e-08	2	rs9305744;rs2070788
181	35	23:15515319:C:G	rs4830964	23	15515319	9.7388e-09	1	rs4830964
182	35	23:15639218:C:T	rs112342069	23	15639218	7.9064e-10	1	rs112342069

## Sheet: Independent significant SNPs
No	GenomicLocus	uniqID	rsID	chr	pos	p	nSNPs	nGWASSNPs
1	1	1:155066416:A:G	rs10908454	1	155066416	1.6471e-08	58	54
2	1	1:155121922:A:G	rs7364524	1	155121922	9.228e-10	71	66
3	1	1:155175892:A:G	rs914615	1	155175892	1.2578e-10	34	31
4	1	1:155287241:C:G	rs17367421	1	155287241	5.2483e-09	145	128
5	2	2:60707588:A:G	rs1123573	2	60707588	4.617e-09	1	1
6	3	3:45278147:C:T	rs111744169	3	45278147	3.1781e-08	1	1
7	3	3:45387638:C:T	rs143111241	3	45387638	1.9533e-11	2	2
8	3	3:45523962:G:T	rs149267127	3	45523962	1.9485e-14	5	2
9	3	3:45612217:C:T	rs147790798	3	45612217	2.1756e-08	2	2
10	3	3:45677572:A:G	rs142891193	3	45677572	2.5583e-10	1	1
11	3	3:45702150:C:G	rs145878654	3	45702150	3.7023e-08	5	5
12	3	3:45798226:C:T	rs17213127	3	45798226	4.6106e-13	3	3
13	3	3:45815169:C:T	rs114257039	3	45815169	1.1807e-36	3	3
14	3	3:45828506:G:T	rs12491927	3	45828506	1.3957e-09	4	4
15	3	3:45828586:C:T	rs2531747	3	45828586	1.073e-18	3	2
16	3	3:45829562:A:G	rs57126329	3	45829562	1.6949e-08	1	1
17	3	3:45832559:C:T	rs55698844	3	45832559	2.0348e-10	1	1
18	3	3:45834811:G:T	rs13064991	3	45834811	2.7588e-11	1	1
19	3	3:45834988:A:T	rs2373048	3	45834988	8.1178e-18	1	1
20	3	3:45835076:A:G	rs9852457	3	45835076	3.5127e-20	6	6
21	3	3:45835417:A:G	rs73062389	3	45835417	1.3093e-102	1	1
22	3	3:45838013:G:T	rs2271616	3	45838013	3.3185e-81	2	2
23	3	3:45838178:C:T	rs76896797	3	45838178	2.2086e-17	2	2
24	3	3:45838300:A:G	rs2531743	3	45838300	4.1543e-27	1	1
25	3	3:45839176:A:T	rs73062394	3	45839176	1.943e-73	1	1
26	3	3:45849270:G:T	rs9843503	3	45849270	1.1221e-12	1	1
27	3	3:45851030:C:T	rs77155068	3	45851030	2.2491e-10	4	4
28	3	3:45902495:C:T	rs73064426	3	45902495	4.1747e-38	1	1
29	3	3:45904548:C:G	rs71325089	3	45904548	5.0558e-09	6	6
30	3	3:45905784:A:G	rs9855780	3	45905784	5.1897e-11	18	14
31	3	3:45908859:A:G	rs75826707	3	45908859	1.8657e-14	2	2
32	3	3:45909024:A:G	rs35044562	3	45909024	6.5644e-72	30	27
33	3	3:45916547:T:TA	rs35605052	3	45916547	5.5117e-19	2	2
34	3	3:45926495:T:TC	rs11386842	3	45926495	1.6061e-09	13	12
35	3	3:45937833:G:T	rs3774641	3	45937833	1.4366e-16	5	5
36	3	3:45945132:A:C	rs17714228	3	45945132	4.0126e-40	238	222
37	3	3:45976746:C:T	rs73064471	3	45976746	2.5859e-12	2	2
38	3	3:45996761:A:G	rs1463680	3	45996761	6.725e-12	57	49
39	3	3:45997822:A:T	rs6441936	3	45997822	2.0708e-17	28	24
40	3	3:46049969:A:G	rs138671013	3	46049969	1.8689e-08	1	1
41	3	3:46057421:T:TC	rs11404783	3	46057421	3.5632e-10	71	62
42	3	3:46094803:A:C	rs4396933	3	46094803	3.1977e-10	48	43
43	3	3:46141504:A:C	rs12639314	3	46141504	1.092e-15	224	212
44	3	3:46177162:A:G	rs35995371	3	46177162	3.4793e-16	1	1
45	3	3:46177992:C:T	rs4493469	3	46177992	2.0402e-20	352	327
46	3	3:46214685:A:C	rs2172246	3	46214685	3.8837e-09	5	3
47	3	3:46264059:C:G	rs34673873	3	46264059	2.6423e-12	3	3
48	3	3:46265312:C:G	rs35431271	3	46265312	9.6092e-13	294	272
49	3	3:46272456:C:T	rs1542754	3	46272456	2.649e-11	1	1
50	3	3:46279150:C:T	rs78919248	3	46279150	2.8411e-15	42	42
51	3	3:46326848:C:T	rs77116118	3	46326848	5.1318e-12	1	1
52	3	3:46354839:C:T	rs6441963	3	46354839	4.1673e-08	68	63
53	3	3:46358650:A:G	rs113962808	3	46358650	6.1517e-09	21	20
54	3	3:46374798:A:C	rs113098443	3	46374798	1.0871e-12	44	40
55	3	3:46386039:C:T	rs35238788	3	46386039	1.4771e-10	11	11
56	3	3:46389699:A:G	rs149125253	3	46389699	2.909e-08	4	4
57	3	3:46393827:A:T	rs3918355	3	46393827	1.6688e-12	1	1
58	3	3:46397440:A:G	rs3092961	3	46397440	4.3902e-14	69	65
59	4	3:100878496:A:G	rs13099833	3	100878496	8.5173e-09	25	23
60	4	3:100918462:C:T	rs4683876	3	100918462	1.0137e-08	9	9
61	4	3:101181262:A:G	rs111826021	3	101181262	2.0933e-11	19	15
62	4	3:101197777:C:T	rs9828111	3	101197777	4.5762e-08	397	369
63	4	3:101235101:C:T	rs11711808	3	101235101	3.5085e-18	106	95
64	4	3:101350824:A:G	rs13060373	3	101350824	1.9579e-12	31	26
65	4	3:101386490:A:C	rs77497659	3	101386490	9.8198e-10	16	13
66	4	3:101429915:C:T	rs7613198	3	101429915	3.8392e-12	83	69
67	4	3:101500980:A:C	rs2466368	3	101500980	1.211e-13	1	1
68	4	3:101524761:A:G	rs595230	3	101524761	5.0568e-09	51	42
69	4	3:101525625:C:T	rs2290859	3	101525625	4.4262e-31	199	166
70	4	3:101550022:A:T	rs9841857	3	101550022	1.3752e-08	9	6
71	4	3:101600512:A:G	rs9834402	3	101600512	5.8549e-11	44	37
72	4	3:101600724:C:T	rs651907	3	101600724	1.1673e-09	23	14
73	5	3:195497743:C:T	rs2260685	3	195497743	4.084e-10	33	22
74	6	4:103198082:A:G	rs13135092	4	103198082	2.4667e-08	6	5
75	7	6:41490382:C:G	rs41435745	6	41490382	1.6248e-16	17	16
76	8	7:100211486:C:G	rs7812235	7	100211486	2.7181e-08	46	38
77	9	9:136058188:C:T	rs12216896	9	136058188	9.021e-13	2	2
78	9	9:136061515:G:T	rs34764475	9	136061515	3.6836e-08	1	1
79	9	9:136062071:A:C	rs4348570	9	136062071	1.9381e-10	28	25
80	9	9:136076176:C:G	rs11795119	9	136076176	2.7867e-08	8	6
81	9	9:136081829:C:T	rs11244037	9	136081829	1.5328e-09	2	2
82	9	9:136085200:G:T	rs12554449	9	136085200	2.412e-09	1	1
83	9	9:136106974:A:G	rs71503180	9	136106974	4.4616e-08	1	1
84	9	9:136117048:C:T	rs7466988	9	136117048	4.7997e-14	26	25
85	9	9:136117964:A:G	rs7469576	9	136117964	1.4039e-12	26	25
86	9	9:136118163:C:T	rs34531929	9	136118163	2.1508e-08	8	8
87	9	9:136121303:C:T	rs7855466	9	136121303	1.7201e-21	29	28
88	9	9:136121623:C:T	rs145526382	9	136121623	1.5736e-09	2	2
89	9	9:136127268:C:T	rs9411475	9	136127268	1.4089e-22	32	30
90	9	9:136128731:A:G	rs11244051	9	136128731	3.6979e-09	1	1
91	9	9:136129112:C:T	rs35698328	9	136129112	9.6094e-15	1	1
92	9	9:136135108:G:T	rs8176707	9	136135108	1.5949e-14	1	1
93	9	9:136135365:A:G	rs624601	9	136135365	2.9754e-18	82	75
94	9	9:136141870:C:T	rs2519093	9	136141870	7.999e-59	13	11
95	9	9:136144626:A:G	rs7036642	9	136144626	2.7329e-39	20	19
96	9	9:136145414:A:C	rs587611953	9	136145414	9.8282e-13	2	1
97	9	9:136148231:C:T	rs475419	9	136148231	5.2301e-47	11	10
98	9	9:136149229:C:T	rs505922	9	136149229	7.9282e-90	48	22
99	9	9:136149722:A:G	rs630014	9	136149722	1.7876e-37	4	4
100	9	9:136152354:C:T	rs8176633	9	136152354	4.1132e-18	9	8
101	9	9:136152594:C:T	rs8176631	9	136152594	4.4905e-12	23	23
102	9	9:136152722:C:T	rs8176630	9	136152722	5.0224e-13	5	3
103	9	9:136153981:C:T	rs11244061	9	136153981	3.8207e-27	4	3
104	9	9:136157133:A:G	rs558240	9	136157133	1.7361e-12	2	2
105	9	9:136163306:A:G	rs176691	9	136163306	7.7086e-10	10	10
106	9	9:136164593:G:T	rs176694	9	136164593	9.1092e-15	1	1
107	9	9:136167178:A:G	rs77311079	9	136167178	6.9265e-09	5	5
108	9	9:136168396:C:T	rs74921353	9	136168396	4.2861e-09	24	22
109	9	9:136179106:A:G	rs72775473	9	136179106	1.1126e-15	20	20
110	9	9:136182159:A:G	rs79158370	9	136182159	3.206e-14	1	1
111	9	9:136184782:A:G	rs9411395	9	136184782	1.1028e-17	1	1
112	9	9:136185324:C:G	rs11789139	9	136185324	4.283e-13	1	1
113	9	9:136186383:A:G	rs1179011	9	136186383	1.1412e-16	3	3
114	9	9:136191010:C:T	rs11244084	9	136191010	2.8008e-08	1	1
115	9	9:136208044:C:T	rs621907	9	136208044	2.2645e-08	33	30
116	9	9:136219062:A:T	rs183853102	9	136219062	6.8792e-15	2	2
117	9	9:136237672:A:C	rs56343119	9	136237672	4.257e-21	14	12
118	9	9:136255149:C:T	rs62575992	9	136255149	8.2738e-10	1	1
119	9	9:136270538:G:T	rs41302673	9	136270538	5.5709e-12	11	10
120	9	9:136277854:A:G	rs2285488	9	136277854	1.2212e-10	4	4
121	9	9:136308796:C:G	rs28446901	9	136308796	5.78e-23	1	1
122	9	9:136309841:A:T	rs592514	9	136309841	1.7636e-11	25	22
123	9	9:136319068:C:T	rs3094375	9	136319068	3.8834e-10	13	9
124	9	9:136330049:C:T	rs28627930	9	136330049	2.3666e-14	32	28
125	9	9:136344613:A:G	rs968471	9	136344613	1.6806e-08	1	1
126	9	9:136346333:C:T	rs34819756	9	136346333	4.5911e-08	6	6
127	10	10:81706324:A:G	rs721917	10	81706324	3.6473e-09	3	3
128	10	10:81740142:G:T	rs11201014	10	81740142	7.3481e-09	296	272
129	11	11:34454147:A:G	rs7118388	11	34454147	2.4646e-08	4	4
130	11	11:34502042:C:T	rs7949972	11	34502042	8.0042e-10	8	5
131	12	12:113361117:C:T	rs10850097	12	113361117	5.5004e-11	161	144
132	13	12:133055791:A:G	rs4883585	12	133055791	1.0829e-08	12	12
133	13	12:133067989:A:G	rs7295014	12	133067989	4.2902e-09	40	38
134	13	12:133136791:G:T	rs7973123	12	133136791	2.1827e-08	73	68
135	14	13:88691699:A:T	rs9519214	13	88691699	4.9628e-08	233	212
136	15	14:29459234:A:G	rs184781326	14	29459234	1.6282e-10	10	9
137	16	17:38178627:A:G	rs3213762	17	38178627	2.1472e-08	95	87
138	16	17:38182229:G:T	rs9916158	17	38182229	1.1083e-08	81	66
139	17	19:4686988:G:T	rs35574495	19	4686988	1.4906e-09	1	1
140	17	19:4714468:C:T	rs7251000	19	4714468	1.1774e-11	2	2
141	17	19:4717672:A:G	rs12610495	19	4717672	3.212e-29	7	7
142	17	19:4724944:C:CAT	rs10568242	19	4724944	9.64e-10	12	11
143	18	19:9007630:A:G	rs73005873	19	9007630	6.5311e-10	4	4
144	19	19:10426512:C:T	rs78295726	19	10426512	4.8812e-08	2	2
145	20	19:49155758:C:T	rs414299	19	49155758	1.9132e-09	5	4
146	20	19:49206108:C:G	rs679574	19	49206108	2.1403e-18	71	68
147	20	19:49214066:A:G	rs281378	19	49214066	1.257e-10	13	11
148	20	19:49224966:A:C	rs519757	19	49224966	3.9148e-09	45	41
149	20	19:49233406:A:C	rs281408	19	49233406	2.2004e-10	64	59
150	20	19:49256388:C:T	rs838136	19	49256388	1.3725e-08	6	6
151	20	19:49347170:A:C	rs4801777	19	49347170	1.6273e-08	6	6
152	20	19:49360252:C:G	rs17206693	19	49360252	3.2962e-11	64	59
153	20	19:49370609:G:T	rs4801778	19	49370609	3.6072e-16	69	65
154	20	19:49378308:A:G	rs595516	19	49378308	4.0933e-10	36	35
155	20	19:49382171:C:T	rs4802517	19	49382171	7.2034e-10	20	18
156	20	19:49385154:A:G	rs4347731	19	49385154	2.2481e-11	51	48
157	21	19:50882619:C:T	rs1405655	19	50882619	1.2024e-09	40	35
158	22	21:34610646:C:CTA	rs5843593	21	34610646	2.0477e-10	28	23
159	22	21:34613301:A:G	rs17860169	21	34613301	5.76e-20	58	51
160	22	21:34621948:A:C	rs2834164	21	34621948	6.538e-14	16	14
161	23	21:35265459:C:T	rs75586969	21	35265459	2.781e-09	62	58
162	24	23:15617736:A:G	rs4646120	23	15617736	1.4708e-08	92	84
163	24	23:15620340:C:T	rs190509934	23	15620340	1.7046e-18	12	6
164	1	1:47275770:C:T	rs10890422	1	47275770	4.4297e-08	62	48
165	2	1:65382246:C:T	rs12037470	1	65382246	1.5226e-08	4	3
166	2	1:65392026:C:T	rs4916011	1	65392026	4.6026e-08	53	50
167	2	1:65412830:G:T	rs11208552	1	65412830	2.194e-09	31	31
168	3	1:77949123:A:G	rs7515509	1	77949123	2.9407e-12	13	11
169	3	1:77954397:C:G	rs12034334	1	77954397	1.2497e-09	33	27
170	3	1:78450517:A:C	rs34517439	1	78450517	1.2684e-09	4	3
171	4	1:154826289:A:G	rs139589338	1	154826289	1.717e-08	1	1
172	4	1:154976137:G:T	rs61811895	1	154976137	4.6262e-09	1	1
173	4	1:155031031:C:T	rs111829929	1	155031031	1.4736e-09	6	6
174	4	1:155040654:C:T	rs6675468	1	155040654	2.0196e-12	2	2
175	4	1:155058663:A:G	rs17723260	1	155058663	3.0127e-10	7	6
176	4	1:155062944:A:G	rs184585274	1	155062944	1.5313e-11	5	3
177	4	1:155087411:A:G	rs34455078	1	155087411	4.3403e-08	1	1
178	4	1:155106768:C:T	rs6694256	1	155106768	2.6698e-08	2	2
179	4	1:155123617:C:T	rs67061005	1	155123617	3.6878e-09	49	36
180	4	1:155161794:C:T	rs147048677	1	155161794	1.6792e-08	1	1
181	4	1:155167786:A:G	rs41264915	1	155167786	9.3295e-23	7	6
182	4	1:155181989:A:G	rs61738875	1	155181989	1.9641e-16	22	17
183	4	1:155969296:A:C	rs111337261	1	155969296	4.2867e-09	9	9
184	5	2:26842146:C:G	rs732990	2	26842146	7.0748e-09	40	37
185	6	2:60707588:A:G	rs1123573	2	60707588	1.322e-14	1	1
186	6	2:60707894:A:G	rs7579014	2	60707894	5.3303e-12	9	9
187	6	2:60723266:A:G	rs7565301	2	60723266	9.6794e-11	3	3
188	7	2:198273591:C:T	rs12151726	2	198273591	3.9683e-08	236	194
189	8	3:45184603:A:G	rs148933092	3	45184603	6.0615e-14	4	4
190	8	3:45415318:C:T	rs13059329	3	45415318	4.4516e-08	19	18
191	8	3:45481615:C:T	rs17638604	3	45481615	1.8484e-18	4	4
192	8	3:45553090:A:G	rs79939301	3	45553090	2.3142e-12	3	2
193	8	3:45596445:C:T	rs17260680	3	45596445	8.7307e-09	6	6
194	8	3:45629287:A:G	rs115679256	3	45629287	5.4997e-30	3	3
195	8	3:45720406:C:G	rs17262373	3	45720406	1.4031e-18	1	1
196	8	3:45750200:C:T	rs73058468	3	45750200	9.9882e-14	14	13
197	8	3:45770087:A:C	rs2673067	3	45770087	2.406e-10	98	89
198	8	3:45792209:C:T	rs12490575	3	45792209	5.4233e-15	1	1
199	8	3:45798226:C:T	rs17213127	3	45798226	4.0781e-43	3	3
200	8	3:45815169:C:T	rs114257039	3	45815169	1.4405e-10	3	3
201	8	3:45822010:C:T	rs73062378	3	45822010	7.6641e-23	1	1
202	8	3:45822072:C:T	rs12493913	3	45822072	2.9235e-11	1	1
203	8	3:45828586:C:T	rs2531747	3	45828586	1.157e-16	3	2
204	8	3:45835417:A:G	rs73062389	3	45835417	2.1028e-14	1	1
205	8	3:45838013:G:T	rs2271616	3	45838013	1.8791e-23	2	2
206	8	3:45838300:A:G	rs2531743	3	45838300	7.5387e-16	1	1
207	8	3:45839176:A:T	rs73062394	3	45839176	3.9047e-09	1	1
208	8	3:45841642:A:G	rs9813750	3	45841642	5.3124e-12	1	1
209	8	3:45855172:C:T	rs4683143	3	45855172	6.4404e-21	14	9
210	8	3:45865006:C:T	rs1058961	3	45865006	1.0272e-14	5	4
211	8	3:45888690:A:G	rs34288077	3	45888690	4.3591e-218	30	27
212	8	3:45888956:G:T	rs11712469	3	45888956	6.1398e-17	17	13
213	8	3:45904548:C:G	rs71325089	3	45904548	2.7754e-11	6	6
214	8	3:45906356:A:G	rs9856760	3	45906356	4.4605e-13	17	14
215	8	3:45908859:A:G	rs75826707	3	45908859	1.7934e-46	2	2
216	8	3:45909090:C:T	rs9871972	3	45909090	1.9415e-16	18	15
217	8	3:45916547:T:TA	rs35605052	3	45916547	4.5701e-64	2	2
218	8	3:45926495:T:TC	rs11386842	3	45926495	1.0108e-34	15	14
219	8	3:45932407:A:G	rs71325091	3	45932407	1.7071e-129	237	219
220	8	3:45935018:C:T	rs56058226	3	45935018	5.2585e-10	37	32
221	8	3:45937833:G:T	rs3774641	3	45937833	1.8309e-64	5	5
222	8	3:45962752:C:T	rs7652331	3	45962752	5.6248e-20	25	24
223	8	3:45982119:C:T	rs7634640	3	45982119	3.2278e-14	28	26
224	8	3:45997822:A:T	rs6441936	3	45997822	7.0741e-17	51	47
225	8	3:46034791:C:T	rs1392288	3	46034791	4.651e-18	69	58
226	8	3:46053882:G:T	rs12495073	3	46053882	3.2028e-12	96	85
227	8	3:46094623:C:T	rs34906043	3	46094623	1.8362e-40	77	63
228	8	3:46094803:A:C	rs4396933	3	46094803	8.4727e-14	48	43
229	8	3:46095187:C:T	rs191561888	3	46095187	3.1606e-13	1	1
230	8	3:46099012:A:G	rs4683173	3	46099012	7.797e-13	65	56
231	8	3:46106532:A:G	rs1846619	3	46106532	1.3788e-17	51	47
232	8	3:46141504:A:C	rs12639314	3	46141504	9.984e-54	224	209
233	8	3:46153768:C:G	rs2087727	3	46153768	1.1607e-09	8	8
234	8	3:46177992:C:T	rs4493469	3	46177992	2.2056e-66	357	323
235	8	3:46191413:A:C	rs192311430	3	46191413	2.0226e-16	37	34
236	8	3:46250652:C:T	rs3181077	3	46250652	7.2274e-10	6	3
237	8	3:46272456:C:T	rs1542754	3	46272456	1.0862e-19	1	1
238	8	3:46272951:A:G	rs41338844	3	46272951	2.14e-21	1	1
239	8	3:46274259:C:T	rs67676925	3	46274259	3.538e-45	343	310
240	8	3:46274960:C:T	rs1491957	3	46274960	3.748e-10	11	10
241	8	3:46279150:C:T	rs78919248	3	46279150	5.6693e-60	43	42
242	8	3:46295942:G:GA	rs11453701	3	46295942	1.5811e-12	29	24
243	8	3:46326848:C:T	rs77116118	3	46326848	2.8324e-16	1	1
244	8	3:46339747:C:CAAGTT	rs57008264	3	46339747	9.5859e-09	21	19
245	8	3:46351446:G:T	rs6767895	3	46351446	1.2342e-17	74	68
246	8	3:46374798:A:C	rs113098443	3	46374798	2.4352e-14	33	29
247	8	3:46389699:A:G	rs149125253	3	46389699	1.425e-08	4	4
248	8	3:46412259:C:T	rs1799988	3	46412259	5.207e-11	8	7
249	8	3:46463424:A:G	rs7624805	3	46463424	2.518e-11	76	70
250	8	3:46464017:A:C	rs34671664	3	46464017	1.5988e-27	143	134
251	8	3:46479830:A:G	rs3213480	3	46479830	3.9083e-11	1	1
252	8	3:46483717:G:T	rs3828477	3	46483717	5.247e-13	30	27
253	8	3:46488246:A:G	rs7633268	3	46488246	3.5207e-27	104	97
254	8	3:46491948:A:T	rs6774882	3	46491948	2.2089e-16	4	3
255	8	3:46563790:A:G	rs187726344	3	46563790	8.0646e-20	5	5
256	8	3:46574418:A:G	rs1402152	3	46574418	5.8183e-09	12	11
257	8	3:46590552:A:G	rs6778422	3	46590552	2.207e-10	88	84
258	9	3:101499275:C:T	rs17412601	3	101499275	1.5416e-13	200	156
259	10	3:146232469:C:T	rs454645	3	146232469	1.8213e-08	11	11
260	11	4:25310351:C:T	rs316807	4	25310351	2.5795e-09	19	18
261	11	4:25313994:A:G	rs16877005	4	25313994	7.0159e-10	18	18
262	11	4:25418331:G:T	rs1017716	4	25418331	4.6396e-10	1	1
263	11	4:25435159:C:T	rs7684660	4	25435159	8.7058e-12	12	11
264	11	4:25445392:A:G	rs73254180	4	25445392	5.8083e-10	23	21
265	11	4:25449225:A:G	rs7671107	4	25449225	1.844e-12	2	1
266	12	4:106819053:A:G	rs34712979	4	106819053	3.7572e-08	2	2
267	13	5:131411460:C:T	rs25882	5	131411460	2.8698e-09	37	32
268	13	5:131776506:A:G	rs4475253	5	131776506	1.7992e-09	24	18
269	13	5:131776967:C:T	rs10066378	5	131776967	1.625e-10	26	25
270	14	6:41488378:A:G	rs12660421	6	41488378	2.8231e-31	17	15
271	14	6:41490488:A:G	rs2495239	6	41490488	4.5198e-16	13	13
272	14	6:41497035:A:C	rs1853837	6	41497035	7.9022e-13	1	1
273	14	6:41720082:A:T	rs113820722	6	41720082	4.4661e-08	6	6
274	15	7:22894735:A:T	rs3757447	7	22894735	1.7535e-08	9	8
275	16	7:99630342:C:T	rs2897075	7	99630342	8.9169e-09	19	15
276	17	8:61432007:A:G	rs4403445	8	61432007	4.2101e-10	189	149
277	18	9:15795833:G:T	rs79611697	9	15795833	3.5703e-08	19	14
278	19	9:21172825:A:G	rs149533170	9	21172825	1.384e-08	4	4
279	20	9:33425184:G:GTAAC	rs60840586	9	33425184	2.4674e-09	36	32
280	21	9:136132908:T:TC	rs8176719	9	136132908	1.094e-25	46	26
281	21	9:136139297:C:T	rs8176682	9	136139297	4.0938e-13	20	18
282	21	9:136146597:C:T	rs550057	9	136146597	8.6491e-25	37	22
283	21	9:136149722:A:G	rs630014	9	136149722	4.2679e-10	4	4
284	21	9:136151806:C:T	rs600038	9	136151806	1.2827e-19	13	11
285	21	9:136153981:C:T	rs11244061	9	136153981	2.4984e-10	4	3
286	21	9:136155444:C:T	rs633862	9	136155444	1.2286e-10	12	11
287	22	10:81316456:C:T	rs17885848	10	81316456	5.1611e-10	36	32
288	22	10:81374986:C:T	rs1059225	10	81374986	2.8214e-08	76	58
289	22	10:81706324:A:G	rs721917	10	81706324	2.1959e-10	4	4
290	22	10:81723695:C:T	rs61860402	10	81723695	1.3813e-10	329	291
291	22	10:81723884:C:T	rs12761299	10	81723884	1.9509e-10	12	8
292	23	10:114732307:A:C	rs7897438	10	114732307	4.8342e-08	13	10
293	24	11:34417870:C:T	rs1157669	11	34417870	1.3552e-12	10	9
294	24	11:34438579:A:AG	rs10706077	11	34438579	1.7232e-08	93	80
295	24	11:34454147:A:G	rs7118388	11	34454147	3.7902e-15	4	4
296	24	11:34502042:C:T	rs7949972	11	34502042	2.2804e-24	8	5
297	24	11:34510012:A:G	rs35960263	11	34510012	3.3058e-09	78	70
298	24	11:34519597:C:T	rs12574768	11	34519597	2.3984e-10	19	18
299	24	11:34524218:C:T	rs3758738	11	34524218	7.3185e-10	76	68
300	25	12:113374748:C:T	rs10774679	12	113374748	3.2511e-16	165	147
301	25	12:113430836:G:T	rs1293762	12	113430836	3.3924e-09	4	4
302	25	12:113435450:A:T	rs1293755	12	113435450	4.5994e-10	124	111
303	26	12:133055791:A:G	rs4883585	12	133055791	1.4523e-10	12	10
304	26	12:133058157:A:G	rs11614702	12	133058157	1.0967e-10	3	3
305	26	12:133065832:A:G	rs73486469	12	133065832	1.7446e-08	25	22
306	26	12:133067989:A:G	rs7295014	12	133067989	3.4653e-11	40	34
307	26	12:133133808:C:T	rs12821205	12	133133808	1.4591e-12	43	32
308	26	12:133138716:C:G	rs9738068	12	133138716	4.9038e-08	27	23
309	26	12:133141973:C:T	rs5023077	12	133141973	2.844e-15	21	17
310	26	12:133146416:A:G	rs7312710	12	133146416	5.5489e-09	21	18
311	27	13:113530322:A:G	rs1278756	13	113530322	6.0288e-09	11	9
312	27	13:113535741:C:T	rs12585036	13	113535741	3.1503e-21	8	8
313	27	13:113545291:A:G	rs1299228	13	113545291	3.3891e-09	4	4
314	28	16:89246785:A:C	rs116889318	16	89246785	6.6048e-09	42	15
315	28	16:89262657:A:G	rs117169628	16	89262657	1.3715e-14	57	51
316	29	17:43467452:C:CTGAG	rs59079071	17	43467452	1.9977e-08	36	33
317	29	17:43798308:A:G	rs117615688	17	43798308	6.4018e-09	2	2
318	29	17:43798360:A:G	rs55938136	17	43798360	1.5662e-08	1	1
319	29	17:44057595:A:G	rs3785884	17	44057595	3.8362e-16	3841	2768
320	29	17:44071851:A:G	rs2435200	17	44071851	1.2824e-10	4	4
321	29	17:44074586:A:G	rs12051901	17	44074586	8.757e-09	11	10
322	29	17:44189067:A:G	rs7225002	17	44189067	2.0056e-08	19	7
323	30	17:47923443:C:G	rs150038047	17	47923443	4.4682e-08	10	7
324	30	17:47928834:C:T	rs8080531	17	47928834	1.4711e-14	21	18
325	30	17:47940623:A:C	rs3848456	17	47940623	2.5612e-21	17	14
326	31	19:4617972:C:T	rs34374779	19	4617972	2.289e-10	1	1
327	31	19:4641415:C:T	rs35925872	19	4641415	1.2527e-11	14	12
328	31	19:4686988:G:T	rs35574495	19	4686988	8.6566e-23	1	1
329	31	19:4692354:C:G	rs10406145	19	4692354	6.538e-11	7	6
330	31	19:4714468:C:T	rs7251000	19	4714468	1.1725e-19	2	2
331	31	19:4717672:A:G	rs12610495	19	4717672	4.0601e-52	7	7
332	31	19:4724157:A:G	rs10420225	19	4724157	7.3457e-19	12	11
333	32	19:10397230:C:T	rs75407602	19	10397230	3.7329e-09	2	2
334	32	19:10401098:C:G	rs2075741	19	10401098	3.1496e-08	34	24
335	32	19:10404227:C:G	rs2569703	19	10404227	5.8489e-11	8	8
336	32	19:10426512:C:T	rs78295726	19	10426512	7.564e-11	2	2
337	32	19:10446568:C:T	rs2304237	19	10446568	1.3357e-08	20	18
338	32	19:10463118:C:G	rs34536443	19	10463118	1.7383e-21	4	4
339	32	19:10472933:A:G	rs280519	19	10472933	8.852e-09	8	8
340	32	19:10475652:A:C	rs2304256	19	10475652	3.7931e-18	5	5
341	32	19:10525372:A:G	rs142770866	19	10525372	8.0808e-15	11	9
342	32	19:10541384:C:G	rs539820608	19	10541384	9.2649e-11	1	1
343	32	19:10625796:A:C	rs10416073	19	10625796	3.49e-08	7	7
344	33	19:49201217:C:T	rs368565	19	49201217	7.0121e-09	13	11
345	33	19:49209851:A:G	rs646327	19	49209851	8.8961e-12	73	65
346	34	19:50852830:C:T	rs57887481	19	50852830	6.9037e-10	11	10
347	34	19:50882619:C:T	rs1405655	19	50882619	5.9235e-19	40	34
348	35	21:34574057:A:G	rs8132172	21	34574057	6.2773e-12	2	2
349	35	21:34602794:G:T	rs17860118	21	34602794	2.788e-11	6	4
350	35	21:34603880:A:C	rs2248202	21	34603880	1.826e-22	9	9
351	35	21:34609944:A:G	rs9636867	21	34609944	1.4086e-50	58	50
352	35	21:34610646:C:CTA	rs5843593	21	34610646	1.2472e-17	28	23
353	35	21:34611708:A:G	rs9978157	21	34611708	1.0931e-10	9	8
354	35	21:34616549:A:T	rs17860183	21	34616549	7.1585e-17	3	3
355	35	21:34620747:C:G	rs7277142	21	34620747	8.084e-10	23	20
356	35	21:34621948:A:C	rs2834164	21	34621948	4.1445e-41	16	12
357	35	21:34650791:A:G	rs2834168	21	34650791	6.6785e-12	2	2
358	35	21:34659683:C:T	rs8178521	21	34659683	1.0727e-10	1	1
359	36	21:35264397:A:G	rs2834288	21	35264397	2.113e-09	15	8
360	36	21:35293087:A:G	rs12482569	21	35293087	4.0678e-12	7	7
361	36	21:35320941:G:T	rs35184820	21	35320941	2.3964e-11	26	24
362	36	21:35353264:C:T	rs76608815	21	35353264	6.597e-21	66	55
363	36	21:35358249:A:G	rs7275655	21	35358249	2.9954e-09	1	1
364	36	21:35382261:A:G	rs12627171	21	35382261	7.396e-18	13	13
365	36	21:35445619:A:G	rs113778443	21	35445619	3.3205e-08	1	1
366	37	21:42852497:C:T	rs12329760	21	42852497	2.1636e-08	40	37
367	37	21:42858367:C:T	rs383510	21	42858367	2.7924e-08	14	13
368	38	23:15515319:C:G	rs4830964	23	15515319	2.9629e-11	26	22
369	38	23:15547161:C:T	rs60768809	23	15547161	2.5176e-08	136	81
370	38	23:15660865:C:T	rs5935998	23	15660865	8.9756e-09	20	15
371	1	1:65382246:C:T	rs12037470	1	65382246	1.5369e-08	4	3
372	1	1:65382792:G:T	rs7528403	1	65382792	2.3843e-09	42	41
373	1	1:65413953:A:G	rs12046291	1	65413953	4.4316e-10	31	31
374	2	1:154976137:G:T	rs61811895	1	154976137	2.2328e-08	1	1
375	2	1:155009527:C:CA	rs35114146	1	155009527	1.2977e-08	1	1
376	2	1:155013708:A:G	rs79380792	1	155013708	1.6212e-09	1	1
377	2	1:155026114:C:T	rs6660884	1	155026114	2.7822e-10	1	1
378	2	1:155031031:C:T	rs111829929	1	155031031	2.2134e-08	6	6
379	2	1:155040654:C:T	rs6675468	1	155040654	4.5256e-13	2	2
380	2	1:155123617:C:T	rs67061005	1	155123617	1.6831e-10	52	39
381	2	1:155147781:A:G	rs7528026	1	155147781	6.6501e-13	7	5
382	2	1:155149718:A:G	rs3814316	1	155149718	9.4644e-14	16	14
383	2	1:155167786:A:G	rs41264915	1	155167786	1.5375e-20	7	6
384	2	1:155181989:A:G	rs61738875	1	155181989	3.3243e-13	22	17
385	2	1:155218301:C:G	rs41264931	1	155218301	7.1019e-09	2	2
386	2	1:155286822:C:T	rs116415481	1	155286822	1.1439e-08	3	3
387	2	1:155689813:C:T	rs114104743	1	155689813	3.2586e-08	26	22
388	2	1:155797665:C:T	rs74188952	1	155797665	3.2236e-12	6	6
389	2	1:155833407:C:T	rs114800548	1	155833407	3.2967e-10	3	3
390	2	1:155841960:C:T	rs11582176	1	155841960	1.6628e-08	12	12
391	2	1:155984507:A:G	rs12119565	1	155984507	1.4408e-09	1	1
392	2	1:156045002:G:T	rs74964948	1	156045002	2.4948e-09	11	11
393	3	2:57316503:A:G	rs12614007	2	57316503	1.2333e-08	112	93
394	4	2:60707588:A:G	rs1123573	2	60707588	9.666e-17	1	1
395	4	2:60707894:A:G	rs7579014	2	60707894	1.4373e-10	9	9
396	4	2:60723266:A:G	rs7565301	2	60723266	8.4915e-15	3	3
397	4	2:60741520:A:G	rs45622439	2	60741520	1.7942e-09	17	15
398	5	3:45184603:A:G	rs148933092	3	45184603	2.5679e-16	4	4
399	5	3:45415318:C:T	rs13059329	3	45415318	7.1999e-09	17	16
400	5	3:45481615:C:T	rs17638604	3	45481615	6.5075e-21	4	4
401	5	3:45553090:A:G	rs79939301	3	45553090	3.1299e-15	3	2
402	5	3:45623999:A:T	rs11915664	3	45623999	4.9711e-08	1	1
403	5	3:45629287:A:G	rs115679256	3	45629287	2.1196e-32	3	3
404	5	3:45720406:C:G	rs17262373	3	45720406	6.6395e-20	1	1
405	5	3:45737844:C:T	rs56331328	3	45737844	5.5682e-10	5	5
406	5	3:45770087:A:C	rs2673067	3	45770087	8.4548e-11	94	85
407	5	3:45785915:G:T	rs73060324	3	45785915	3.1078e-11	13	12
408	5	3:45792209:C:T	rs12490575	3	45792209	1.1212e-12	1	1
409	5	3:45798226:C:T	rs17213127	3	45798226	5.1812e-41	3	3
410	5	3:45818144:A:G	rs73062374	3	45818144	2.3544e-14	9	7
411	5	3:45821624:C:T	rs2252547	3	45821624	1.8139e-09	1	1
412	5	3:45822010:C:T	rs73062378	3	45822010	2.277e-27	1	1
413	5	3:45822072:C:T	rs12493913	3	45822072	2.2317e-13	1	1
414	5	3:45822918:C:T	rs4683140	3	45822918	1.8471e-22	3	2
415	5	3:45838013:G:T	rs2271616	3	45838013	4.4752e-20	2	2
416	5	3:45838300:A:G	rs2531743	3	45838300	8.7875e-17	1	1
417	5	3:45841642:A:G	rs9813750	3	45841642	1.606e-12	1	1
418	5	3:45859651:A:G	rs17713054	3	45859651	6.1225e-220	30	27
419	5	3:45862837:C:T	rs1488370	3	45862837	2.6971e-28	14	9
420	5	3:45865006:C:T	rs1058961	3	45865006	2.1063e-14	5	4
421	5	3:45870645:A:G	rs2742361	3	45870645	1.2233e-15	20	16
422	5	3:45888956:G:T	rs11712469	3	45888956	5.1555e-20	17	13
423	5	3:45904548:C:G	rs71325089	3	45904548	5.5594e-11	6	6
424	5	3:45908859:A:G	rs75826707	3	45908859	3.3165e-45	2	2
425	5	3:45909090:C:T	rs9871972	3	45909090	1.0649e-23	18	15
426	5	3:45916547:T:TA	rs35605052	3	45916547	9.5769e-76	2	2
427	5	3:45921043:C:T	rs9852270	3	45921043	4.6902e-46	16	15
428	5	3:45935018:C:T	rs56058226	3	45935018	9.5417e-12	37	32
429	5	3:45937833:G:T	rs3774641	3	45937833	7.3141e-70	5	5
430	5	3:45939016:A:G	rs17764980	3	45939016	9.8039e-129	238	218
431	5	3:45959515:A:T	rs7130	3	45959515	2.6339e-17	28	26
432	5	3:45962752:C:T	rs7652331	3	45962752	1.0229e-22	25	24
433	5	3:45964389:C:T	rs11707672	3	45964389	6.8607e-11	2	2
434	5	3:46002962:C:T	rs1601867	3	46002962	1.7523e-20	49	45
435	5	3:46045182:C:T	rs28808964	3	46045182	1.0146e-15	98	86
436	5	3:46050343:A:G	rs9863204	3	46050343	2.8105e-45	79	65
437	5	3:46092793:A:C	rs4683170	3	46092793	5.7799e-25	52	48
438	5	3:46094803:A:C	rs4396933	3	46094803	1.7107e-15	48	43
439	5	3:46095187:C:T	rs191561888	3	46095187	1.5488e-13	1	1
440	5	3:46133216:C:T	rs55922157	3	46133216	7.8975e-09	2	2
441	5	3:46141504:A:C	rs12639314	3	46141504	6.1769e-64	224	207
442	5	3:46153768:C:G	rs2087727	3	46153768	1.3303e-08	8	8
443	5	3:46172072:C:T	rs2373155	3	46172072	1.3908e-13	76	65
444	5	3:46177992:C:T	rs4493469	3	46177992	6.4794e-73	357	321
445	5	3:46191413:A:C	rs192311430	3	46191413	2.113e-13	37	33
446	5	3:46250652:C:T	rs3181077	3	46250652	1.4445e-11	6	3
447	5	3:46272456:C:T	rs1542754	3	46272456	2.1921e-19	1	1
448	5	3:46272951:A:G	rs41338844	3	46272951	1.2507e-24	1	1
449	5	3:46274259:C:T	rs67676925	3	46274259	1.1425e-48	343	309
450	5	3:46274960:C:T	rs1491957	3	46274960	5.1208e-15	11	10
451	5	3:46279150:C:T	rs78919248	3	46279150	7.4765e-69	43	42
452	5	3:46281744:C:T	rs13096142	3	46281744	7.8315e-19	73	67
453	5	3:46295777:A:G	rs6441948	3	46295777	7.4606e-17	33	29
454	5	3:46297260:A:T	rs12715416	3	46297260	4.6455e-16	29	24
455	5	3:46320462:C:T	rs4383561	3	46320462	2.0904e-08	5	4
456	5	3:46326848:C:T	rs77116118	3	46326848	1.5897e-16	1	1
457	5	3:46373104:A:G	rs4683217	3	46373104	4.7784e-10	21	19
458	5	3:46385638:A:G	rs62242985	3	46385638	1.5726e-22	67	64
459	5	3:46389699:A:G	rs149125253	3	46389699	7.0272e-09	3	3
460	5	3:46412259:C:T	rs1799988	3	46412259	1.9533e-13	8	7
461	5	3:46461245:C:T	rs34158984	3	46461245	3.5564e-15	76	70
462	5	3:46464017:A:C	rs34671664	3	46464017	2.0176e-26	143	134
463	5	3:46479830:A:G	rs3213480	3	46479830	1.0556e-11	1	1
464	5	3:46486292:A:G	rs71327066	3	46486292	6.0363e-27	104	96
465	5	3:46489015:A:G	rs743659	3	46489015	1.1411e-11	30	27
466	5	3:46493428:C:T	rs6766188	3	46493428	1.6183e-16	4	3
467	5	3:46521314:A:G	rs34306326	3	46521314	4.4218e-09	1	1
468	5	3:46590552:A:G	rs6778422	3	46590552	8.5193e-11	88	83
469	5	3:46608260:A:G	rs139721302	3	46608260	1.7158e-08	3	3
470	5	3:46651986:A:G	rs138142760	3	46651986	9.5254e-23	5	5
471	5	3:46913179:A:G	rs79152783	3	46913179	1.1633e-10	2	2
472	6	3:146234909:A:G	rs343320	3	146234909	2.1767e-08	11	11
473	7	4:106819053:A:G	rs34712979	4	106819053	5.5361e-10	2	2
474	8	4:168686778:A:G	rs11131812	4	168686778	4.8352e-08	141	129
475	9	5:131776967:C:T	rs10066378	5	131776967	2.7076e-10	26	25
476	10	6:14714722:C:CCTT	rs57696775	6	14714722	1.474e-08	27	19
477	11	6:41482745:A:C	rs2496644	6	41482745	2.3342e-24	18	15
478	11	6:41484959:A:T	rs1886817	6	41484959	6.6281e-16	14	13
479	12	7:75247519:A:G	rs2091751	7	75247519	4.3937e-08	21	19
480	12	7:75263792:C:T	rs12534422	7	75263792	1.2435e-08	16	13
481	13	7:99630342:C:T	rs2897075	7	99630342	3.8021e-10	19	15
482	14	8:61537523:C:T	rs1120591	8	61537523	8.1456e-09	189	148
483	15	9:21206605:C:G	rs28368148	9	21206605	3.7209e-12	4	4
484	16	9:136132908:T:TC	rs8176719	9	136132908	6.1276e-13	46	34
485	16	9:136146597:C:T	rs550057	9	136146597	2.7737e-15	37	28
486	16	9:136154867:G:T	rs495828	9	136154867	3.0438e-13	13	11
487	17	10:81299715:C:G	rs2217232	10	81299715	1.2209e-08	5	5
488	17	10:81372502:A:T	rs2559728	10	81372502	4.7383e-11	63	51
489	17	10:81405553:A:T	rs1713346	10	81405553	9.6552e-10	44	39
490	17	10:81423145:C:G	rs2753664	10	81423145	7.9195e-09	61	42
491	17	10:81614013:C:T	rs10749181	10	81614013	6.0463e-11	45	29
492	17	10:81656061:C:T	rs2493719	10	81656061	2.3595e-09	139	119
493	17	10:81706324:A:G	rs721917	10	81706324	3.0411e-09	4	3
494	17	10:81730579:C:T	rs61860415	10	81730579	4.1068e-08	12	8
495	17	10:81746277:G:T	rs11201038	10	81746277	8.6829e-10	151	132
496	18	11:1236164:A:G	rs12802931	11	1236164	2.4162e-08	1	1
497	19	11:34410924:A:G	rs2745919	11	34410924	4.1769e-08	39	33
498	19	11:34417870:C:T	rs1157669	11	34417870	1.3981e-13	10	9
499	19	11:34418841:C:T	rs7116518	11	34418841	1.1786e-09	93	80
500	19	11:34454147:A:G	rs7118388	11	34454147	2.2517e-13	4	4
501	19	11:34502042:C:T	rs7949972	11	34502042	1.4739e-19	8	5
502	19	11:34512177:C:T	rs17269931	11	34512177	7.8874e-11	77	69
503	19	11:34525336:A:G	rs34234992	11	34525336	4.2168e-08	7	7
504	19	11:34530066:A:T	rs2924481	11	34530066	2.1643e-11	19	18
505	20	12:113361117:C:T	rs10850097	12	113361117	1.2678e-11	161	141
506	21	12:133055791:A:G	rs4883585	12	133055791	8.6908e-12	13	10
507	21	12:133058157:A:G	rs11614702	12	133058157	3.6474e-14	3	3
508	21	12:133065832:A:G	rs73486469	12	133065832	9.6143e-11	26	22
509	21	12:133067989:A:G	rs7295014	12	133067989	1.056e-09	29	22
510	21	12:133133808:C:T	rs12821205	12	133133808	2.1049e-10	43	32
511	21	12:133141973:C:T	rs5023077	12	133141973	3.287e-13	21	17
512	21	12:133146457:A:G	rs3751316	12	133146457	4.723e-09	19	16
513	22	13:113530322:A:G	rs1278756	13	113530322	6.073e-09	13	9
514	22	13:113535741:C:T	rs12585036	13	113535741	9.3237e-19	8	8
515	22	13:113545291:A:G	rs1299228	13	113545291	2.1402e-08	4	4
516	22	13:113565428:C:G	rs9603802	13	113565428	1.8878e-09	3	3
517	23	16:89201805:A:G	rs4530136	16	89201805	7.0375e-10	116	106
518	23	16:89262657:A:G	rs117169628	16	89262657	3.4599e-15	57	49
519	23	16:89284873:A:G	rs117159335	16	89284873	4.2703e-09	36	32
520	24	17:43460374:A:G	rs62064595	17	43460374	4.1408e-09	180	156
521	24	17:43871147:A:G	rs12944712	17	43871147	1.17e-08	19	19
522	24	17:43913544:G:T	rs242948	17	43913544	4.1204e-08	8	8
523	24	17:43976684:C:T	rs9303523	17	43976684	1.9602e-09	9	9
524	24	17:44126365:C:T	rs7218319	17	44126365	5.9438e-15	3844	2750
525	25	17:47928834:C:T	rs8080531	17	47928834	1.32e-12	21	18
526	25	17:47940623:A:C	rs3848456	17	47940623	4.1145e-19	17	14
527	26	19:4063486:C:T	rs66833742	19	4063486	2.9968e-08	26	22
528	27	19:4589190:C:T	rs7507309	19	4589190	2.8423e-08	3	3
529	27	19:4611615:C:T	rs11883408	19	4611615	2.2743e-08	15	13
530	27	19:4617972:C:T	rs34374779	19	4617972	1.7255e-14	1	1
531	27	19:4636946:C:T	rs11880374	19	4636946	2.3144e-08	10	8
532	27	19:4638498:C:CA	rs60024156	19	4638498	4.5631e-15	14	12
533	27	19:4686988:G:T	rs35574495	19	4686988	3.073e-25	1	1
534	27	19:4690259:C:T	rs2885734	19	4690259	4.1757e-11	11	9
535	27	19:4703224:C:T	rs7256695	19	4703224	5.7334e-09	2	1
536	27	19:4714468:C:T	rs7251000	19	4714468	3.222e-19	2	2
537	27	19:4716421:A:G	rs10153452	19	4716421	3.1578e-10	13	10
538	27	19:4717672:A:G	rs12610495	19	4717672	5.5074e-59	7	7
539	27	19:4724157:A:G	rs10420225	19	4724157	6.3472e-19	12	11
540	28	19:10397230:C:T	rs75407602	19	10397230	4.9884e-14	2	2
541	28	19:10401098:C:G	rs2075741	19	10401098	1.8951e-12	35	25
542	28	19:10404227:C:G	rs2569703	19	10404227	5.7218e-15	8	8
543	28	19:10412409:A:G	rs140735577	19	10412409	2.2709e-09	3	3
544	28	19:10414450:A:G	rs35929247	19	10414450	2.0794e-09	20	14
545	28	19:10426512:C:T	rs78295726	19	10426512	1.0813e-08	2	2
546	28	19:10437764:C:T	rs55779981	19	10437764	2.2361e-08	6	5
547	28	19:10457472:G:T	rs28378712	19	10457472	1.3671e-09	19	18
548	28	19:10463118:C:G	rs34536443	19	10463118	1.9416e-26	4	4
549	28	19:10472933:A:G	rs280519	19	10472933	5.0721e-13	9	9
550	28	19:10475652:A:C	rs2304256	19	10475652	5.7855e-21	5	5
551	28	19:10519560:C:G	rs17677095	19	10519560	1.1074e-10	3	3
552	28	19:10525372:A:G	rs142770866	19	10525372	1.0134e-15	11	9
553	28	19:10541384:C:G	rs539820608	19	10541384	3.6035e-11	1	1
554	28	19:10599685:A:G	rs12459219	19	10599685	4.8554e-08	8	8
555	28	19:10626375:A:G	rs7256518	19	10626375	1.9343e-10	6	6
556	29	19:10999137:C:G	rs35734575	19	10999137	4.6303e-08	110	88
557	30	19:49201217:C:T	rs368565	19	49201217	3.1834e-12	13	11
558	30	19:49203829:C:T	rs35106244	19	49203829	1.0377e-10	41	38
559	30	19:49224389:C:T	rs3859439	19	49224389	1.0242e-09	45	40
560	30	19:49248730:A:G	rs838145	19	49248730	2.8097e-12	71	65
561	31	19:50874794:A:G	rs35617599	19	50874794	1.5752e-11	40	33
562	32	21:34574057:A:G	rs8132172	21	34574057	1.0786e-08	2	2
563	32	21:34602794:G:T	rs17860118	21	34602794	6.8301e-14	6	4
564	32	21:34603880:A:C	rs2248202	21	34603880	6.3752e-19	9	9
565	32	21:34609944:A:G	rs9636867	21	34609944	6.4005e-44	58	50
566	32	21:34610646:C:CTA	rs5843593	21	34610646	1.0658e-15	28	23
567	32	21:34611197:A:G	rs7280479	21	34611197	2.3535e-08	9	8
568	32	21:34616549:A:T	rs17860183	21	34616549	1.241e-16	3	3
569	32	21:34621948:A:C	rs2834164	21	34621948	1.1647e-33	16	12
570	32	21:34659683:C:T	rs8178521	21	34659683	1.4854e-12	1	1
571	32	21:34662711:A:G	rs2248118	21	34662711	2.473e-08	53	48
572	32	21:34671098:A:T	rs8134026	21	34671098	1.2865e-08	52	45
573	33	21:35264397:A:G	rs2834288	21	35264397	1.3737e-08	15	8
574	33	21:35290975:A:C	rs71326977	21	35290975	2.6496e-09	7	7
575	33	21:35321312:A:G	rs2154567	21	35321312	8.7569e-11	23	22
576	33	21:35333134:A:G	rs12627323	21	35333134	2.5726e-17	69	58
577	33	21:35382261:A:G	rs12627171	21	35382261	2.2592e-14	13	13
578	34	21:42841988:A:G	rs2070788	21	42841988	3.7072e-08	8	7
579	34	21:42842988:A:G	rs9305744	21	42842988	1.1721e-08	16	16
580	35	23:15515319:C:G	rs4830964	23	15515319	9.7388e-09	26	22
581	35	23:15639218:C:T	rs112342069	23	15639218	7.9064e-10	120	19
