# Supplementary material for: The association between epilepsy and COVID-19: analysis based on Mendelian randomization and FUMA
Source: Front Neurosci. 2023 Sep 15;17:1235822. doi: 10.3389/fnins.2023.1235822 (PMC10540302; doi:10.3389/fnins.2023.1235822)
Supplement: Supplementary file 1 [file Data_Sheet_1.ZIP › Supplementary Material Table S9.xlsx]

## Sheet: Genomic risk loci
GenomicLocus	uniqID	rsID	chr	pos	p	start	end	nSNPs	nGWASSNPs	nIndSigSNPs	IndSigSNPs	nLeadSNPs	LeadSNPs
1	2:57950346:A:G	rs4671319	2	57950346	8.073e-09	57942325	58068741	88	72	1	rs4671319	1	rs4671319
2	2:167000843:A:C	rs2212656	2	167000843	1.7e-13	166657242	167124221	275	184	8	rs60055328;rs4667876;rs7568090;rs7608793;rs35476054;rs11692675;rs2212656;rs12613975	2	rs60055328;rs2212656
3	16:50045839:A:G	rs4638568	16	50045839	4e-08	49999202	50197858	16	9	1	rs4638568	1	rs4638568

## Sheet:  Lead SNPs
No	GenomicLocus	uniqID	rsID	chr	pos	p	nIndSigSNPs	IndSigSNPs
1	1	2:57950346:A:G	rs4671319	2	57950346	8.073e-09	1	rs4671319
2	2	2:166940799:C:T	rs60055328	2	166940799	6.169e-11	6	rs60055328;rs4667876;rs7568090;rs7608793;rs35476054;rs11692675
3	2	2:167000843:A:C	rs2212656	2	167000843	1.7e-13	5	rs2212656;rs7568090;rs11692675;rs4667876;rs12613975
4	3	16:50045839:A:G	rs4638568	16	50045839	4e-08	1	rs4638568

## Sheet: Independent significant SNPs
No	GenomicLocus	uniqID	rsID	chr	pos	p	nSNPs	nGWASSNPs
1	1	2:57950346:A:G	rs4671319	2	57950346	8.073e-09	88	72
2	2	2:166782231:C:T	rs7608793	2	166782231	1.42e-08	131	91
3	2	2:166785028:C:T	rs35476054	2	166785028	8.174e-09	7	5
4	2	2:166926428:C:T	rs11692675	2	166926428	2.306e-08	55	38
5	2	2:166940799:C:T	rs60055328	2	166940799	6.169e-11	134	91
6	2	2:166994996:A:G	rs4667876	2	166994996	2.9e-08	3	1
7	2	2:166998144:A:C	rs12613975	2	166998144	5.705e-09	18	15
8	2	2:167000843:A:C	rs2212656	2	167000843	1.7e-13	38	24
9	2	2:167074594:A:C	rs7568090	2	167074594	1.777e-09	16	8
10	3	16:50045839:A:G	rs4638568	16	50045839	4e-08	16	9
